# Supplementary material for: Integrated Multi-Tissue Lipidomics and Transcriptomics Reveal Differences in Lipid Composition Between Mashen and Duroc × (Landrace × Yorkshire) Pigs
Source: Animals (Basel). 2025 Apr 30;15(9):1280. doi: 10.3390/ani15091280 (PMC12071155; doi:10.3390/ani15091280)
Supplement: Supplementary file 1 [file animals-15-01280-s001.zip]

Archive with 6 entries (6 files):
- Supplementary file 1 Table S1.xlsx
- Supplementary file 2 Table S2.xlsx
- Supplementary file 3 Table S3.xlsx
- Supplementary file 4 Fugure S1.pdf
- Supplementary file 5 Table S4.pdf
- Supplementary file 6 Figure S2.pdf
