# Supplementary material for: Integrated Multi-Tissue Lipidomics and Transcriptomics Reveal Differences in Lipid Composition Between Mashen and Duroc × (Landrace × Yorkshire) Pigs
Source: Animals (Basel). 2025 Apr 30;15(9):1280. doi: 10.3390/ani15091280 (PMC12071155; doi:10.3390/ani15091280)
Supplement: Supplementary file 1 [file animals-15-01280-s001.zip › Supplementary file 1 Table S1.xlsx]

## Sheet: SFAs
Table S1. Lipids information of SFAs between MS and DLY pigs.
index	Compounds	Class	IonFormula	MS-ULB	DLY-ULB	MS-IMF	DLY-IMF	MS-LL	DLY-LL	MS-GOM	DLY-GOM
POS1384	PC(44:0e)	PC	C52 H107 O7 N1 P1	26853267.75±3979629.37	7222283.71±1271463.4	784186.79±403078.9	135784.64±91092.88	23365583.63±3278707.13	5198041.24±2506581.89	20570341.91±4070611.26	4709356.89±654246.42
POS1728	SM(d20:0_20:0)	SM	C45 H94 O6 N2 P1	20684521.21±1444681.36	8603754.36±890248.93	1270448.74±559749.41	289060.04±124055.26	19835642.57±911400.02	7098771.63±3606566.49	21804297.54±2918222.54	5613860.13±523575.95
POS2082	TG(18:0_8:0_16:0)	TG	C45 H90 O6 N1	7518801.35±6071804.29	20929548.22±4354511.26	6395958.69±4683639.52	2254566.92±1372926.81	8672913.63±11564885.97	23152975.47±9957853.66	13136534.04±15750754.65	51197764.32±9739111.58
POS2103	TG(18:0_10:0_16:0)	TG	C47 H94 O6 N1	11824338±5267394.39	26267779.73±12418362.13	12997646.54±7385401.45	5664157.7±3021764.35	35333844.46±13417005.31	31656180.03±19491075.9	23975431.96±4914959.15	49406649.75±6061506.78
POS2105	TG(18:0_10:0_16:0)	TG	C47 H94 O6 N1	10403994.83±7302788.63	27791026.67±13556875.66	13199866.53±7711187.5	5541381.2±3054859.44	23736729.2±24423580.95	22846738.56±14918484.21	23990855.27±5074890.96	51966962.72±7197591.61
POS2112	TG(18:0_10:1_16:0)	TG	C47 H92 O6 N1	4867485.65±10553087.67	49835810.78±22607476.33	21390141.19±11002777.6	8773783.91±5882846.12	8683771.42±19074068.04	52433138.17±37843662.91	22411074.42±31351978.7	71322718.2±50728673.95
POS2137	TG(16:0_14:0_16:0)	TG	C49 H98 O6 N1	4589376.92±1217818.79	7646159.31±2065767.78	13328606.98±5262864.15	5421284.43±3801314.08	8571843.06±2451470.38	8984286.12±3097997.36	10540303.04±2848276.06	18283769.07±3866210.93
POS219	DG(30:0e)	DG	C33 H66 O4 Na1	2918819.73±705333.6	11224774.2±2114170.59	543273.82±338100.54	408412.51±222882.93	4239055.78±928901.7	8124076.69±3777414.91	4398452.06±1398949.39	13457484.89±2348023.07
POS223	DG(30:0e)	DG	C33 H66 O4 Na1	7799855.09±825423.04	10434706.6±343683.89	8648903.03±2525674.37	6667034.27±1928219.53	8353400.87±447020.22	11230039.43±2738317.9	8477873.76±1209647.05	14532864.72±576549.02
POS2265	TG(12:0_14:0_23:0)	TG	C52 H100 O6 Na1	8743561.3±3059589.09	1305618.97±1300906.76	191522.26±109816.51	39308.58±33657.11	8998497.25±3714708.84	365360.36±135263.86	7538929.35±6590277.35	458530.49±137711.44
POS2495	TG(18:0_16:0_17:0)	TG	C54 H108 O6 N1	10474802.26±1654362.99	19895995.16±5907897.58	5623672.52±2304272.41	3860335.06±1821609.51	9522301.75±780345.35	17760517.69±7419663.84	10814719.92±2308190.74	21279890.28±1848898.75
POS276	DG(32:0e)	DG	C35 H70 O4 Na1	4699865.56±1494250.03	7860603.98±1521071.84	470996.87±249924.59	314684.57±118443.13	3534944.43±698829.25	5931417.58±2739993.21	3304182.21±1043557.56	6797291.98±553530.32
POS277	DG(32:0e)	DG	C35 H70 O4 Na1	31677405.51±8009850.54	49735249.34±7817974.58	5089756.13±3101473	3048303.19±1621521.92	28732701.5±7746957.19	37982054.54±16497313.92	33139130.34±9617622.87	56501999.14±4135691.07
POS278	DG(32:0e)	DG	C35 H70 O4 Na1	54325000.65±4612817.13	70809662.42±15015588.07	50215441.92±8603205.11	43516326.14±8355040.59	44258526.48±5161387.87	83051880.88±43235125.77	54616299.58±6675650.29	79413288.37±4051375.61
POS2973	TG(18:0_18:0_18:0)	TG	C57 H114 O6 N1	35880300.02±12543998.74	124893478.1±77064066.42	144882403.47±48295518.74	48448272.3±51990508.91	34794318.86±11949225.37	54006921.03±42015239.92	26367472.38±7368395.24	54293457.02±68702382.27
POS398	DG(34:0e)	DG	C37 H74 O4 Na1	5077993.23±1156899.09	8290593.87±1138564.26	1507103.78±757150.05	723372.56±360958.03	5760246.21±1792366.87	5511556.28±2437181.53	5318815.64±1637350.62	8527662.55±538506.06
POS399	DG(34:0e)	DG	C37 H74 O4 Na1	4002539.92±1373786.44	11639959.05±2115300.02	1267471.35±845452.13	175113.46±69807	5216794.78±1322704.49	8294327.67±3654484.66	4603486.32±1805557.67	11477395.27±998038.49
POS1	AcCa(12:0)	AcCa	C19 H38 O4 N1	8455.45±2962.56	6512.53±2932.98	50885.71±31868.96	72231.82±40738	4985.92±1765.22	8173.4±4544.83	8920.9±4647.98	32066.22±23697.44
POS10	AcCa(20:0)	AcCa	C27 H54 O4 N1	3937.77±2288.83	4585.32±1326.21	45394.26±28745.99	17756.74±9663.93	1380.31±1035.13	8688.43±9579.42	817.55±700.03	4952.75±3638.26
POS101	ChE(2:0)	ChE	C29 H49 O2	51857.43±16623.15	103193.68±39469.89	411113.82±107650.07	61175.75±52580.77	173115.04±119460.92	132567.59±97651.91	365679.19±243320.72	344321.63±134532.97
POS1131	PC(10:0e_6:0)	PC	C24 H50 O7 N1 P1 Na1	21570.93±5444.53	37650.94±32203.77	113983.97±13730.27	207140.12±96601.24	17800.36±7983.97	56847.57±40143.18	9088.21±4621.53	97900.18±49962.79
POS1132	PC(10:0e_8:0)	PC	C26 H54 O7 N1 P1 Na1	81837.79±38052.63	145807.51±98180.32	27252.13±2289.83	33346.5±10047.45	102254.9±70037.65	197633.2±97033.36	31045.48±4537.61	379584.3±293883.46
POS1144	PC(28:0)	PC	C36 H73 O8 N1 P1	3975.59±1156.97	11330.57±5868.41	9640.83±3994.14	20610.29±8442.83	2100.85±2051.3	12015.82±2942.2	1341.87±659.72	13066.96±3552.88
POS1150	PC(31:0)	PC	C39 H79 O8 N1 P1	30298.4±4176.68	59939.92±30645.06	313400.28±46569.35	306781.48±59595.47	16588.12±5011.95	59501.45±37453.57	19267.74±6165.07	138161.44±91411.98
POS1151	PC(31:0e)	PC	C39 H81 O7 N1 P1	2053.21±820.34	10016.51±7135.74	181453.51±49497.24	252558.89±39279.37	3191.64±1810.52	28796.24±48934.01	5950.49±7126.85	21137.15±20823.5
POS1173	PC(33:0e)	PC	C41 H85 O7 N1 P1	1969.84±1327.05	7091.66±6581.14	144389±34226.19	176155.23±20665.23	1622.75±999.05	27306.06±37371.81	2276.48±1172.5	16704.59±17896.86
POS1381	PC(43:0e)	PC	C51 H105 O7 N1 P1	1483805.88±742631.54	1972534.46±944619.7	387839.2±276380.23	178354.21±130987.76	3050466.92±1308165.89	1632658.53±974125.25	1855171.08±676562.14	1051094.94±534934.69
POS1387	PE(16:0e)	PE	C21 H45 O7 N1 P1	12230.49±8519.05	23882.58±19448.51	16343.7±4115.4	51867.48±44492.12	9565.05±4688.97	34196.04±23525.15	1393.22±305.87	38456.67±18663.22
POS1388	PE(12:0e_6:0)	PE	C23 H48 O7 N1 P1 Na1	73674.07±38976.12	116628.71±77069.02	80908.49±13895.39	76151.26±43893.49	70504.47±44778.49	165044.57±83151.39	18520.48±4030.94	202561.01±94243.16
POS1389	PE(12:0p_6:0)	PE	C23 H47 O7 N1 P1	65345.53±9892.25	87550.67±49505.43	41090.51±5771.84	387021.68±311367.85	54605.18±19961.5	122921.96±60593.38	32140.89±5787.97	216247.94±122104.49
POS1419	PE(16:0p_16:0)	PE	C37 H75 O7 N1 P1	6742.18±2440.51	9532.62±6255.71	54761.82±10438.47	54977.89±16144.59	4594.82±660.43	7693.33±5143.17	4891.95±1429.57	19958.03±10861.13
POS1421	PE(18:0_16:0)	PE	C39 H78 O8 N1 P1 Na1	270850.38±291307.89	581036.92±397411.81	2738291.25±314216.34	2225248±638226.83	448183.78±50278.95	721706.25±309583.19	338143.64±133109.05	698659.61±314797.28
POS1422	PE(34:0e)	PE	C39 H80 O7 N1 P1 Na1	2038495.41±155358.08	3723302.06±226653.58	13552943±1577263.48	10080073.91±1518050.08	1896358.41±295509.53	2593073.22±1208827.83	2184407.74±331138.02	3579530.42±557590.88
POS1423	PE(12:0p_22:0)	PE	C39 H79 O7 N1 P1	16775.2±7173.58	33531.92±20472.3	273738.59±42737.54	505320.01±123052.46	16898.04±8630.37	40443.53±40329.99	14821.22±5953.31	51272.71±17175.88
POS1424	PE(18:0p_16:0)	PE	C39 H79 O7 N1 P1	15666.67±3568.29	17314.77±8127.31	86135.86±22856.21	73495.31±37701.08	17508.88±6271.06	17211.65±11105.02	16353.95±6607.57	33298.29±13095.11
POS1448	PE(18:0_18:0)	PE	C41 H82 O8 N1 P1 Na1	83033.01±34026.75	102260.53±18928.99	431437.29±140690.52	357637.99±71318.52	45671.5±3475.19	80188.27±39076.67	51097.91±9033.81	177536.91±87211.77
POS1449	PE(12:0p_24:0)	PE	C41 H83 O7 N1 P1	43029.62±11817.46	106868.31±23298.29	280996.86±88719.83	357914.9±105393.99	63249.91±17013.48	145470.01±112344.48	81379.71±8431.52	170269.1±22305.29
POS1561	PE(44:0e)	PE	C49 H100 O7 N1 P1 Na1	862293.8±802632.21	947580.89±92820.03	152922.03±36230.07	92660.24±22020.69	681565.2±591619.16	927919.63±410667.52	449725.77±81871.97	882657.68±140729.38
POS1568	PG(34:0)	PG	C40 H80 O10 N0 P1	329226.28±26190.51	547028.93±31917.62	1359564.82±121205.49	1228253.3±77055.01	341295.47±44740.76	346329.42±140458.75	367998.56±55198.57	505769.84±81243.7
POS1571	PG(36:0)	PG	C42 H84 O10 N0 P1	42078.79±11079.62	55586.01±29338.79	925945.61±23020.5	620754.55±67151.67	29334.45±6351.03	41100.41±24656.59	26344.3±8855.93	82088.39±30444.16
POS1573	PG(19:0_19:0)	PG	C44 H88 O10 N0 P1	40832.05±15963.52	6216.13±2845.33	13558.33±4077.32	12350.65±12676.53	31087.68±8209.32	8170.31±4405.96	26924.17±10560.29	5428.16±3390.06
POS1574	PG(32:0_8:0)	PG	C46 H92 O10 N0 P1	49925.46±21838.09	26958.54±11650.81	648.97±435.79	17878.31±37012.45	56569.41±25296.22	18390.03±11249.18	39971.44±11367.91	9991.23±7212.08
POS1577	PG(42:0)	PG	C48 H96 O10 N0 P1	123668.8±223212.17	3518.62±1434.02	1589.68±1368.44	355.61±356.11	28456.45±1829.82	15303.62±28450.48	22142.51±9662.69	1699.13±818.21
POS1578	PG(19:0_23:0)	PG	C48 H96 O10 N0 P1	89421.99±17962.41	49523.48±21057.25	5078.72±1859.6	3718.4±3568.79	110476.41±32789.66	35850.94±19277.2	82309.81±36153.82	18421.55±7111.17
POS1579	PG(19:0_23:0)	PG	C48 H96 O10 N0 P1	608358.69±330783.59	240304.7±56164.46	13316.1±9313.04	3747.99±2358.36	627290.1±264787.7	143553.02±82645.14	508714.78±274043.07	119367.08±15102.2
POS1581	PG(27:0_16:0)	PG	C49 H101 O10 N1 P1	885251.72±154244.96	328818.55±79322.31	81510.09±20460.33	26667.38±10358.47	945678.79±148127.48	271780.7±116843.26	894253.73±223613.54	163812.03±27555.85
POS1583	PG(25:0_19:0)	PG	C50 H103 O10 N1 P1	274075.23±69801.81	55781.32±11714.12	19959.76±11752.59	30255.51±1275.1	290636.53±28015.88	32577.88±6862.24	165702.35±61280.9	19373.93±4071.33
POS1585	PG(25:0_19:0)	PG	C50 H103 O10 N1 P1	1578420.61±457058.6	708439.84±283693.76	87388.66±35439.98	12304.86±8418.91	1756030.14±451087.8	589376.26±309377.79	1187488.88±305776.35	393077.21±195070.62
POS1587	PG(25:0_19:0)	PG	C50 H100 O10 N0 P1	400218.71±183161.93	473647.18±314088.04	30478.09±15782.23	12225.44±6760.26	260488.46±117634.98	233011.58±131780.14	273953.09±191617.2	136311.8±62438.81
POS1588	PG(25:0_19:0)	PG	C50 H100 O10 N0 P1	1703988.03±303243.25	499903.08±182924.65	128703.46±32937.01	20859.53±5243.57	1999924±612580.67	304216.7±122087.67	1711281.15±505285.03	244008.97±31167.25
POS1594	PG(45:0)	PG	C51 H105 O10 N1 P1	1153107.83±456849.29	1191690.97±228054.31	460075.76±82833.73	297307.31±57335.73	1117381.27±383976.5	1137138.97±482417	808055.05±416936.67	692538.21±478309.84
POS1597	PG(38:0_8:0)	PG	C52 H107 O10 N1 P1	337535.81±52318.04	14488.58±5457.49	1426.98±1390.47	1233.67±45.73	313583.79±55562.39	9518.09±10278.82	271003.9±107804.08	4966.82±2731.52
POS1598	PG(27:0_19:0)	PG	C52 H104 O10 N0 P1	665414.49±147345.35	223223.09±41755.91	66545.9±37330.78	17944.78±10635.37	628620.09±155922.16	132934.14±71289.1	473907.28±127889.91	171006.48±92953.63
POS1599	PG(27:0_19:0)	PG	C52 H104 O10 N0 P1	1488068.67±278361.31	584989.79±54003.71	123862.99±42324.16	41401.17±17206.75	1397896.82±112560.16	468420.56±243760.65	1186194.22±223430.34	315588.36±111094.24
POS1600	PG(27:0_19:0)	PG	C52 H104 O10 N0 P1	1508776.28±765450.33	1106269.41±313807.74	148243.66±31972.71	62996.72±16785.43	939893.67±298737.57	722010.77±297367.88	1582063.32±1597392.49	398507.77±101883.24
POS1601	PG(27:0_19:0)	PG	C52 H104 O10 N0 P1	1349415.23±279352.18	108067.75±62267.66	54555.6±34027.72	4375.18±1479.33	1298453.61±158815.53	40251.6±18718.37	1134007.61±281599.77	31560.27±14403.64
POS1610	PI(18:0_14:0)	PI	C41 H80 O13 N0 P1	157716.54±17090.82	221859.27±46391.34	504438.59±71756.01	415101.88±69445.45	138990.64±25668.82	166507.9±71180.2	146818.63±19548.29	198466.46±39427.96
POS1611	PI(10:0_24:0)	PI	C43 H83 O13 N0 P1 Na1	845.6±536.45	2195.86±1514.33	38950.32±6938.34	51125.81±15176.37	1624.13±548.47	5306.19±8018.78	1128.92±590.4	897.76±505.94
POS1612	PI(34:0)	PI	C43 H84 O13 N0 P1	4520.16±2238.02	5641.13±2613.52	112483.44±50582.62	51361.31±19148.54	2384.68±653.17	15607.42±14975.02	3757.78±1789.85	15304.62±8492.21
POS1615	PI(18:0_18:0)	PI	C45 H87 O13 N0 P1 Na1	16501.96±5262.11	43978.81±12178.01	409765.46±74415.05	335175.43±31578.72	12670.81±1682.58	31357.54±14191.35	13390.29±1614.97	48671.5±7017.77
POS1666	PS(12:0e_6:0)	PS	C24 H49 O9 N1 P1	30934±25778.15	88909.87±93982.16	25362.96±9132.62	33896.77±14100.5	49558.6±32487.88	131368.79±76078.3	13188.9±4948.97	251181.12±125945.56
POS1667	PS(20:0_14:0)	PS	C40 H78 O10 N1 P1 Na1	30999.93±5553.79	30357.72±4148.33	40956.46±8932.78	108743.89±140477.68	22650.96±3950.95	33955.51±18795.82	26854.53±2677.75	26778.76±6776.35
POS1672	PS(18:0_18:0)	PS	C42 H82 O10 N1 P1 Na1	64174.61±6333.64	108555.12±39521.72	1114286.27±76105.67	782780.98±38678.27	46284.39±7238.66	90771.25±50391.56	53133.44±3361.54	144600.91±45969.63
POS168	DG(24:0e)	DG	C27 H54 O4 Na1	1157007.7±194364.06	1664285.32±135824.23	620278.99±256836.04	368422.71±138871.3	1028259.29±106351.77	1670948.06±812068.19	1110387.56±138044.86	1742442.5±256236.16
POS169	DG(24:0e)	DG	C27 H54 O4 Na1	294033.55±72997.06	652348.34±69034.82	178689.83±93274.65	114688.35±45194.74	407177.91±50595.43	641983.31±299285.25	378043.94±58649.05	789438.91±69602.04
POS1756	SM(t34:0)	SM	C39 H82 O7 N2 P1	50610.65±9928.89	37152.71±13130.11	33143.17±5915.13	33904.46±5180	19688.92±3655.95	29973.35±18403.82	20281.65±9307.15	48499.37±8083.42
POS1764	SPH(d15:0)	SPH	C15 H37 O2 N2	44021.79±6968.24	38754.04±9343.9	42831.7±7837.66	53870.36±9565.93	42808.98±12319.14	42516.12±19331.87	46825.95±4504.16	52774.77±8032.26
POS1766	SPH(d16:0)	SPH	C16 H36 O2 N1	66480111.52±7167815.81	66655469.57±6774608.73	67009754.49±5569865.88	69145307.35±4284066.03	64575494.71±4214812.05	58992160.56±25798941.43	57905717.56±1505696.24	73970494.46±5080082.7
POS1767	SPH(d16:0)	SPH	C16 H36 O2 N1	64106921.09±6779030.86	53014347.73±23560886	54078068.96±24392200.98	66298686.18±5626604.08	62389526.67±3868964.06	56761463.77±26268245.64	56983802.87±1735595.56	72779774.51±5246111.37
POS1768	SPH(d16:0)	SPH	C16 H36 O2 N1	64374366.01±6804177.24	65353711.62±6736794.88	65569406.1±5312193.99	55665246.39±25386863.25	62746643.18±4030794.48	57109156.96±26432031.19	56906213.1±1281329.98	72861946.52±5013755.55
POS1769	SPH(d16:0)	SPH	C16 H36 O2 N1	27462.05±19102.33	48458.25±18471.59	41707.14±23976.07	48985.97±16321.9	34394.59±8873.06	26512.09±11388.58	44005.42±12865.84	43790.96±13180.99
POS1770	SPH(d16:0)	SPH	C16 H36 O2 N1	22392575.9±32003080.81	45608695.57±32771519.46	66408444.44±4973337.04	67243042.1±5470397.07	62926563.93±3978905.84	47695302.13±34063279.29	38223211.73±27027699.19	47653531.12±33943706.53
POS1771	SPH(d16:0)	SPH	C16 H36 O2 N1	7239.35±9596.42	12706.94±5053.91	14917.79±13201.44	18159.25±18653.33	15152±10977.72	16815.2±13467.3	11638.24±11274.72	10654.41±7281
POS1776	SPH(d18:0)	SPH	C18 H40 O2 N1	1825883.09±74354.28	2172831.71±110483.43	2623338.76±246379.72	2305033.07±224609.43	2049194.96±112622.6	1653878.12±755941.88	1730135.32±174579.16	1884766.46±268930.52
POS178	DG(26:0e)	DG	C29 H58 O4 Na1	101544.59±17080.32	217524.33±35508.92	26526.25±15739.44	16722.58±6911.23	104357.4±28888.1	227999.53±135212.64	130233.38±52822.33	303729.45±36340.65
POS1789	SPH(d19:0)	SPH	C19 H42 O2 N1	225655.6±40581.84	196901.42±17080.7	227024.7±32035.97	301980.08±36265.43	296830.99±37999.88	187056.66±80434.17	225559.47±11006.63	284398.7±25934.12
POS179	DG(26:0e)	DG	C29 H58 O4 Na1	3986096.21±536652.25	5574894.77±703048.99	2303108.7±854047.22	1394296.98±401451.9	3801930.8±604205.25	6148598.47±2862025.03	4455898.13±489804.43	7405546.61±1215177.81
POS1795	SPH(d20:0)	SPH	C20 H44 O2 N1	835749.34±47468.44	960231.11±67599.9	1174657.25±141844.93	1043242.63±94045.04	920297.95±59133.73	768654.36±349400.18	747790.19±90019.98	827801.08±145681.81
POS1797	SPH(d22:0)	SPH	C22 H48 O2 N1	622159.3±165468	590910.08±106251.72	672054.25±193644.31	596707.41±91042.6	509165.53±53393.32	499254.33±225462.04	482874.44±187691.83	495260.09±95558.41
POS180	DG(26:0e)	DG	C29 H58 O4 Na1	924371.96±225993.24	2281543.98±319943.62	721417.16±237401.64	544591.22±201490.86	1181259.25±206461.23	2735926.56±1083330.57	1257956.97±290784.61	3457093.04±592772.43
POS1808	SPH(t16:0)	SPH	C16 H36 O3 N1	698227.63±212977.29	764463.11±217506.05	1530854.42±586076.21	1250609.75±541465.69	749977.65±406515.21	525811.22±259096.16	408340.24±86475.98	560856.67±210037.52
POS1809	SPH(t17:0)	SPH	C17 H38 O3 N1	39281.94±6305.1	33759.67±2597.38	54885.15±6225.7	61093±4541.09	38158.8±4492.67	21960.15±12590.54	28534.63±6757.96	26020.05±6486.23
POS1810	SPH(t18:0)	SPH	C18 H40 O3 N1	50808.38±9906.02	77784.5±49609.28	96111.5±21578.32	85071.05±46494.77	54192.69±26973.05	38167.87±14079.46	49912.84±40951.85	85343.88±65547.36
POS1816	SPH(t20:0)	SPH	C20 H44 O3 N1	20285.83±2549.38	22619.41±3750.69	41854.96±11216.91	32222.08±15438.49	20730.86±8684.24	14778.76±6423.57	13964.4±2119.68	17128.97±1695.21
POS1817	SPHP(d18:0)+H-H2O	SPHP	C18 H39 O4 N1 P1	1136.81±606.47	1716.25±1183.57	74348.59±8018.77	52931.49±5851.53	609.48±496.62	7665.33±13166.14	438.19±242.07	7098.87±4489.51
POS1834	TG(6:0_9:0_9:0)	TG	C27 H54 O6 N1	63412.3±38863.02	110893.57±61625.4	105239.24±77846.36	132755.81±139866.13	50320.95±39119.95	52753.22±43417.32	40348.26±34167.24	70396.52±41320.8
POS1858	TG(6:0_9:0_10:0)	TG	C28 H56 O6 N1	207502.66±162553.32	79438.34±59641.82	132835.23±134515.16	203527.41±143752.71	66703.29±96725.13	32808.34±18620.45	73576.89±69519.26	212835.99±119439.55
POS1890	TG(16:0_6:0_10:0)	TG	C35 H70 O6 N1	11972.06±4952.38	35123.99±14631.66	15505.88±8204.68	4558.93±1543.5	12801.59±6683.15	26019.57±18895.79	10697.48±3409.16	34411.32±25832.04
POS1891	TG(4:0_12:0_16:0)	TG	C35 H70 O6 N1	5087.43±2026.31	28070.72±31163.31	51836.38±21897.37	23884.25±8712.56	4223.36±2068.31	8089.35±7286.6	6798.75±4811.82	9874.84±6036.62
POS1892	TG(4:0_12:0_16:0)	TG	C35 H70 O6 N1	28590.39±5116.02	49695.73±8315.02	27849.58±11678.19	31976.31±12718.3	19480.07±4643.8	43505.96±19511.18	29030.3±11025.34	71741.31±61961.01
POS1893	TG(12:0e_10:0_10:0)	TG	C35 H68 O5 Na1	1442456.31±520102	2640973.92±298317.94	194689.27±52813	82641.71±42450.03	1126763.32±184916.71	2054039.32±920373.5	1039370.33±258156.4	2018203±505862.34
POS1912	TG(16:0_9:0_9:0)	TG	C37 H74 O6 N1	525687.77±198989.26	794600.43±229934.58	4244979.53±286781.48	4345383.95±920941.77	460081.26±100601.28	664427.98±151650.99	1012436.63±439554.38	844291.91±190723.6
POS1920	TG(12:0e_6:0_16:0)	TG	C37 H73 O5	103131.44±29241.19	96889.64±35917.6	5940.29±1639.78	3165.28±1238.44	72453.44±12089.46	79431.85±38227.22	88168.59±17606.1	125473.55±28795.04
POS1938	TG(4:0_10:3_20:0)	TG	C37 H65 O6	7042.27±6045.59	18409.18±6780.57	536.76±221.67	647.53±231.85	6502.36±4191.65	17438.76±8161.9	10326.08±4583.73	18155.2±3685.59
POS195	DG(18:0_10:0)	DG	C31 H60 O5 Na1	68951.42±7743.14	69095.33±22500.36	80239.05±10238.37	79072.25±2930.94	56910.6±7428.95	82251.04±39603.14	75711.52±17062.15	95326.25±16804.55
POS1957	TG(16:0_10:0_10:0)	TG	C39 H78 O6 N1	40708.03±27482.21	33028.43±31271.72	11785.51±9277.98	15742.9±5145.01	46268±25472.1	35535.6±24480.74	27059.76±23314.51	52327.83±57211.57
POS1958	TG(16:0_10:0_10:0)	TG	C39 H78 O6 N1	77130.36±26890.09	109228.99±19075.08	21387.13±22735.67	12126.98±6263.75	59842.55±15883.71	109859.52±67645.35	47290.08±23833.71	97573.18±27456.47
POS1959	TG(18:0_8:0_10:0)	TG	C39 H78 O6 N1	22008.4±13077.17	35711.51±19252.29	69696.18±14919.73	89728.56±30765.79	25008.28±8384.14	12723.81±5713.14	29801.02±12240.26	22446.35±9320.67
POS196	DG(28:0e)	DG	C31 H62 O4 Na1	500265.81±76676.74	1656387.78±315668.33	99535.09±107106.78	97959.91±56040.46	553225.72±108148.99	1296723.94±612846.2	515150.37±118268.37	1881154.97±226683.01
POS1961	TG(16:0_10:0_10:0)	TG	C39 H78 O6 N1	369898.23±103798.04	455798.61±45826.97	58350.96±35592.87	74517.08±37272.16	473983.51±94720.12	511013.18±228890.13	702320.99±105864.7	1012211.94±123575.81
POS197	DG(28:0e)	DG	C31 H62 O4 Na1	77221.54±32337.39	499807.26±65191.68	29930.42±21553.4	15716.53±13040.97	163281±40458.59	344754.74±180699.35	208241.47±48723.3	661580.7±148181.54
POS198	DG(28:0e)	DG	C31 H62 O4 Na1	1508976.18±112055.86	1090565.12±221384.22	540054.91±318987.24	165494.29±86270.25	1259315.07±114604.45	978771.15±438727.49	1587633.47±276733.72	1314260.38±252553.22
POS199	DG(28:0e)	DG	C31 H62 O4 Na1	2582819.45±326018.72	3929940.76±140543	2269844.09±903796.69	1343400.49±580213.47	2554384.04±119290.6	4304446.86±1656626.77	3107119.11±551908.89	5795891.77±396941.51
POS2	AcCa(14:0)	AcCa	C21 H42 O4 N1	19522.98±9482.23	18365.37±9061.88	204658.81±97859.59	133446.56±54869.99	12529.84±1736.68	15091.15±4775.33	20320.71±4532.72	89743.71±50016.04
POS2017	TG(16:0_6:0_16:0)	TG	C41 H82 O6 N1	1717458.95±488192.95	2622327.11±518334.71	312499.92±177414.55	142442.79±71776.91	2463746.18±712425.77	2620462.29±1189536.56	2689141.72±394813.31	3972246.68±434170.5
POS2055	TG(18:0_6:0_16:0)	TG	C43 H86 O6 N1	1028295.69±176248.8	1459719.04±218017.49	222564.19±118850.86	98175.84±34600.36	1117024.43±222269.22	1393084.57±620611.72	1247719.26±172906.99	1713284.55±252700.6
POS2056	TG(16:0_10:0_14:0)	TG	C43 H86 O6 N1	5476626.74±2049781.8	8121544.6±2897133.37	1737572.13±1101067.82	726928.68±371815.91	10866145.96±3050285.64	8715296.38±4979528	9937544.29±2156458.3	14196978.11±2452710.53
POS2058	TG(18:0_6:0_16:0)	TG	C43 H86 O6 N1	3731543.36±2678709.44	8102679.14±6208614.95	1282238.58±1422607.19	5692.21±3821.08	9546378.19±3134803.48	2801076.95±5620112.95	5986583.66±1851568.12	204442.45±153690.25
POS2078	TG(16:0_9:0_16:0)	TG	C44 H88 O6 N1	136298.2±52311.08	261271.49±84223.88	20821.49±12328.15	11670.64±5182.69	223898.56±61587.01	237689.54±116883.85	247317.25±73428.15	380377.06±52863.17
POS2081	TG(16:0_10:0_16:0)	TG	C45 H90 O6 N1	14026966.04±3929882.63	18794317.35±3982960.36	6788958.91±4438139.65	2477037.65±1322102.27	28012048.46±6811747.51	22695855.38±9729454.58	33443843.03±8281009.49	48225226.75±9453811.68
POS2098	TG(16:0_10:0_17:0)	TG	C46 H92 O6 N1	148161.14±140158.71	756832.12±276175.69	95423.65±68931.03	65424.34±34633.13	152241.57±64877.2	949642.48±515689.72	87273.6±62081.54	1520054.6±161329.72
POS2107	TG(18:0_10:0_16:0)	TG	C47 H94 O6 N1	513188.85±363362.66	710489.8±306706.07	105406.98±129259.37	20549.86±13617.69	547217.32±362481.82	405192.21±341849.6	466992.74±320521.47	719449.52±563945.84
POS2129	TG(18:0_10:0_17:0)	TG	C48 H96 O6 N1	96460.52±115884.12	537777.18±215783.86	118525.22±56348.07	90309.47±52422.79	191318.97±85925.44	624388.74±322013.03	192175.71±61327.24	1128762.66±139552.01
POS2138	TG(16:0_14:0_16:0)	TG	C49 H98 O6 N1	73292.31±40408.48	130142.19±95715.26	953402.64±563486.81	295066.65±293487.07	294472.44±239056.07	372813.54±223432.6	665252.24±341844.92	871434.02±464857.43
POS2139	TG(16:0_14:0_16:0)	TG	C49 H98 O6 N1	254919.1±197804.07	326315.27±133064.54	439014.59±254880.65	86456.59±119413.21	361602.23±195813.89	281135.54±222825.55	311814.99±186591.26	364764.85±263582.12
POS216	DG(29:0e)	DG	C32 H64 O4 Na1	65331.75±25005.87	152380.25±52406.39	26909.63±6304.11	36343.61±16144.55	40561.96±34412.55	190336.16±82053.4	27289.47±18330.13	227374.48±51565.06
POS217	DG(16:0_14:0)	DG	C33 H64 O5 Na1	547842.97±90465.59	498879.76±147838.04	38937.68±12336.1	30031.72±6936.18	366314.29±49588.33	487313.54±220842.44	527892.14±120728.95	695137.08±85290.7
POS2170	TG(16:0_14:0_17:0)	TG	C50 H100 O6 N1	360124.13±64767.09	1023126.17±305365.98	1091534.84±338821.9	558306.09±454899.21	520011.57±88799.93	1198090.86±534031.77	767836.5±260149.16	2265333.75±525074.72
POS2175	TG(20:0_11:2_16:0)	TG	C50 H92 O6 Na1	509895.18±198763.25	465935.15±105541.71	1476217.65±233332.61	1105378.82±309231.3	332804.37±64115.33	378690.71±179583.22	315328.73±13789.31	693097.45±149707.86
POS218	DG(30:0e)	DG	C33 H66 O4 Na1	1021969.41±293949.81	2725022.67±371925.07	289212.11±236898.96	125450.9±73466.42	1676362.18±534355.54	1199819.17±519771.79	1356257.63±423204.64	1270388.75±104051.47
POS2182	TG(16:0_16:0_16:0)	TG	C51 H102 O6 N1	1818949.04±997301.72	1591529.41±754303.56	175554.38±106723.4	80864.34±21250.63	1122852.02±479596.96	1055246.93±762435.1	1174565.89±681755.54	1337067.19±355441.94
POS2183	TG(18:0_14:0_16:0)	TG	C51 H98 O6 Na1	506807.21±122695.35	452744.25±210685.37	20692.44±9946.88	8256.23±4952.83	836413.61±382517.92	236731.94±113523.53	679938.16±100274.84	356175.93±56360.07
POS2184	TG(16:0_16:0_16:0)	TG	C51 H102 O6 N1	6816014.26±2522149.8	9067102.43±1035400.39	61194280.82±22704088.48	24940201.54±27481518.93	8372077.94±2438752.07	10964657.13±3735706.43	16057241.19±4430072.54	21872135.34±9713137.2
POS2186	TG(16:0_16:0_16:0)	TG	C51 H102 O6 N1	10041297.73±2886923.28	8745180.08±3531719.32	72259890.79±22721517.58	28293342.02±31191823.36	14319980.53±3220444.08	14575245.78±8283437.09	19137605.98±5714750.45	29056129.4±13784709.39
POS22	Cer(d12:0_16:0)	Cer	C28 H58 O3 N1	17608.37±1149.55	40198.31±19024.35	66126.79±4602.55	35411.72±24546.18	66349.37±4951.06	42067.74±30855.08	42406.74±20391.46	43638.52±20303.82
POS220	DG(30:0e)	DG	C33 H66 O4 Na1	1061203.14±278492.03	2453348.62±366223.49	372944.81±202926.9	182060.4±95066.29	1483381.9±341645.16	1818067.13±789036.31	1300492.9±281293.25	2687499.43±417932.46
POS2203	TG(16:0_16:0_16:0)	TG	C51 H102 O6 N1	5296359.63±5665909.94	6786555.12±4020410.39	20509295.25±4447252.32	11598133.21±18248812.93	5796236.37±1280998.57	12302628.78±9022521.58	10854956.57±5691755.39	16051932.74±9325297.36
POS2206	TG(16:0e_16:0_16:0)	TG	C51 H104 O5 N1	99107.18±59810.07	102012.6±72110.1	453730.19±92236.48	144596.02±59694.59	44119.32±18827.37	96750.72±91216.02	168245.28±77774.16	85831.57±60051.89
POS221	DG(30:0e)	DG	C33 H66 O4 Na1	5457471.47±5375313.6	3047830.02±2060581.27	2539694.7±2958609.3	395771.85±288154.99	4124470.44±4189908.51	2144530.87±1974233.94	3781063.75±2890651.52	821828.11±722121.73
POS222	DG(30:0e)	DG	C33 H66 O4 Na1	1474223.68±816466.42	2848903.32±820389.26	1689195.99±717359.22	1032889.82±340449.51	1945936.83±597045.14	2786477.77±1246040.47	2325271.64±671812.02	3788977.06±1142034.12
POS224	DG(30:0e)	DG	C33 H66 O4 Na1	1268721.22±1158610.73	627031.39±347004.8	400374.3±498228.08	72691.6±45534.08	979065.81±1183004.3	347466.12±368006.77	634834.13±815765.75	1179184.21±1529339.24
POS225	DG(30:0e)	DG	C33 H66 O4 Na1	236557.25±174801.47	497185.13±125084.14	82388.55±62771.56	31575.67±14918.22	349365.18±201396.55	325946.29±226240.88	324395.05±202311.91	181990.17±112308.46
POS2267	TG(16:0_16:0_17:0)	TG	C52 H104 O6 N1	2084021.14±711169.72	3355677.76±1190425.21	9054358.81±2986303.96	5266850.72±6439437.36	1843859.36±353362.46	3575412.6±1721736.21	2999810.57±488152.88	5557670.23±1787153.5
POS2268	TG(16:0_16:0_17:0)	TG	C52 H104 O6 N1	128129.49±77232.24	296354.31±172703.73	366570.71±197034.28	110885.44±123241.17	159617.27±80415.37	316905.1±260923.99	263313.21±149688.69	216999.53±59790.2
POS2293	TG(18:0_16:0_16:0)	TG	C53 H106 O6 N1	154670.82±168209.36	39580.98±22555.37	122265.27±65229.06	167040.55±126834.74	117442.23±160499.81	53965.51±35292.86	48263.61±20748.71	62015.94±60529.08
POS2294	TG(18:0_16:0_16:0)	TG	C53 H106 O6 N1	88800.57±124251.07	39271.39±26124.09	32909.53±35156.48	54482.3±29997.32	17669.74±5296.37	29215.75±17761.95	57465.05±42561.76	57370.08±45861.57
POS2295	TG(18:0_16:0_16:0)	TG	C53 H106 O6 N1	58316.6±25605.61	38868.47±22113.49	31064.89±22299.27	47183.52±28312.64	43264.01±27856.29	27591.79±17707.49	92020±53381.37	74933.21±43024.55
POS2296	TG(18:0_16:0_16:0)	TG	C53 H106 O6 N1	31986.73±22402.38	17784.75±7000.45	15312.51±4994.4	9565.62±6197.78	14523.02±5464.56	18410.54±7076.53	27443.29±24693.79	27170.92±26318.98
POS2297	TG(18:0_16:0_16:0)	TG	C53 H106 O6 N1	879259.53±238193.63	528920.64±113455.42	87205.45±26537.48	58017.04±21877.49	736400.73±232047.53	407805.77±208583.52	475735.78±257601.49	244088.92±41826.39
POS23	Cer(d30:0)	Cer	C30 H62 O3 N1	101939.59±6611.47	146698.07±34260.83	208437.3±23401.03	139645.46±35518.41	194525.94±18990.09	144867.49±75401.48	147185.5±46061.14	166239.74±50545.36
POS2300	TG(18:0_16:0_16:0)	TG	C53 H106 O6 N1	4151529.38±815853.97	4845561.09±632230.48	851996.18±338463.7	579195.26±234874.42	2999640.96±804978.72	3448683.83±1664039.17	2884617.44±1036773.35	4474400.13±528680.06
POS2301	TG(18:0_16:0_16:0)	TG	C53 H106 O6 N1	1212995.45±2546962.51	217389.08±113491.64	102588.35±84497.09	58001.3±49123.31	129132.62±67903.18	129285.16±75308.61	117407.86±50550.03	242793.55±121451.06
POS2303	TG(18:0_16:0_16:0)	TG	C53 H106 O6 N1	66032150.62±66223034.16	54588465.43±40773807.65	246783719.77±83027473.04	112144427.47±119046679.64	124102686.21±51461505.57	23178041.75±17418980.87	66143496.82±41841878.45	43599064.55±27570051.55
POS2305	TG(18:0_16:0_16:0)	TG	C53 H106 O6 N1	12858269.34±4687083.67	23432609.08±14837635.8	52435751.93±16670019.87	64185263.07±102906114.28	27716402.74±5704413.33	15634890.45±7588243.05	23207920.76±13114820.51	25856981.25±8365100.93
POS2307	TG(18:0_16:0_16:0)	TG	C53 H106 O6 N1	8358332.48±3336058.41	15554755.4±11064604.04	35214484.9±9343319.37	37555092.05±64958664.52	13669237.89±3858221.97	13041073.83±13389832.4	15737879.62±4888159.49	17429887.76±13026585.97
POS2319	TG(16:0e_16:0_18:0)	TG	C53 H108 O5 N1	307748.42±218498.07	134823.71±64938.17	844322.35±215627.82	225770.46±131202.02	156841.57±90077.31	222724.79±151266.29	740103.57±241845.09	304165.41±142417.64
POS24	Cer(d31:0)	Cer	C31 H64 O3 N1	5461.97±738.67	9533.84±2732.65	18962.77±4569.91	11604.02±2047.73	7469.66±1461.49	8224.26±2531.32	6035.07±1140.45	9935.5±1504.78
POS2492	TG(18:0_16:0_17:0)	TG	C54 H108 O6 N1	4750656.27±2729824.35	4129187.23±1178620.13	18670293.34±6137771.38	13455489.6±16767464.14	2434884.17±525098.3	4525264.39±2710311.79	5339615.1±1733152.54	5903177.27±2654701.96
POS2494	TG(18:0_16:0_17:0)	TG	C54 H108 O6 N1	378627.75±259920.6	1372166.69±969739.8	1217070.35±1329404.76	2375322.4±3036115.84	723457.3±303007.14	595509.65±269376.59	468805.63±218433.51	592072.13±297893.72
POS25	Cer(d32:0)	Cer	C32 H66 O3 N1	4456765.95±379878.1	4660924.81±533176.37	5464173.3±389257.54	5192250.63±656950.48	4806659.45±412704.92	4326263.57±1936108.45	4185913.41±370417.76	5029314.52±240750.72
POS2549	TG(18:0_16:0_18:0)	TG	C55 H106 O6 Na1	29756.17±20597.17	22049.89±15465.44	38575.33±30186.35	26544.45±23294.52	35375.06±18620.75	31317.71±22027.96	34873.75±24518.53	36393.36±29452.19
POS2553	TG(6:0_23:0_23:0)	TG	C55 H106 O6 Na1	700954.01±265987.71	613911.65±49248.98	148420.5±126121.34	43459.83±24448.68	657840.88±253297.34	323177.53±239471.98	501107.96±156213.98	317908.42±123786.38
POS2557	TG(18:0_16:0_18:0)	TG	C55 H110 O6 N1	387376577.03±105226791.96	396309409.07±147595691.86	643674993.6±197918398.01	305400099.87±283678579.7	510546582.87±58115017.62	403680197.81±161039129.32	277922197.15±97440425.35	467158812.43±271554809.36
POS2570	TG(14:0e_19:0_19:0)	TG	C55 H108 O5 Na1	179424.75±67259.29	177089.23±15343.56	84690.44±25351.62	63368.13±5428.68	177569.01±51254.49	157110.62±58641.2	205958.81±53404.06	127616.42±27055.73
POS2571	TG(18:0e_16:0_18:0)	TG	C55 H112 O5 N1	260122.76±214262.89	101390.33±67126.47	786491.57±278066.35	129037.16±121721.34	218881.95±141792.83	174243.23±81315.53	616940.07±232899.55	180012.96±92971.44
POS267	DG(16:0_16:0)	DG	C35 H68 O5 Na1	58995.56±17505.63	30440.66±12500.83	12930.71±4782.12	17813.43±18064.65	29279.12±7264.21	64377.46±38107.45	28077.63±8872.41	55664.25±22847.88
POS268	DG(16:0_16:0)	DG	C35 H72 O5 N1	3029127.22±525173.78	2656885.99±562885.75	858141.62±119216.4	680089.93±53220.96	2317837.92±282494.22	2639000±1041568.78	2879354.8±453037.22	3614746.14±421663.62
POS27	Cer(d33:0)	Cer	C33 H68 O3 N1	17719.05±2533.7	24097.93±2549.36	23992.88±3025.63	20638.48±2795.15	20356.8±1952.63	22011.87±1962.05	16796.44±947.25	23169.21±2868.61
POS270	DG(16:0_16:0)	DG	C35 H68 O5 Na1	1326032.04±488033.8	2388933.14±275080.47	173325.4±49396.69	94509.11±31429.06	1141806.35±306033.5	2007895.94±949894.35	926174.17±175407.66	1754849.01±441652.49
POS271	DG(16:0_16:0)	DG	C35 H68 O5 Na1	1498419.25±416402.3	3145618.28±994013.68	131778.06±65814.62	53557.36±34434.12	1610658.72±560104.1	1906888.41±915374.88	1043633.98±118012.53	2118226±690489.71
POS272	DG(32:0e)	DG	C35 H70 O4 Na1	20615.74±14801.41	21269.04±17120.39	38818.43±29928.74	29618.29±17216.47	21865.28±22605.16	26888.86±35189.83	13499.39±13799.83	12833.02±7702.62
POS273	DG(32:0e)	DG	C35 H70 O4 Na1	4335408.09±685790.36	3691166.92±974167.1	339031.89±50637.29	329721.75±68592.69	2594223.69±203091.09	3440819.26±1844428.32	2125810.75±470073.27	3241068.54±437544.1
POS274	DG(32:0e)	DG	C35 H70 O4 Na1	68806.59±34895.99	110349.21±25056.41	147928.91±58733.08	196199.07±94479.05	53609.26±17866.16	78938.96±32208.25	94916.67±46528.35	185915.72±46946.89
POS275	DG(32:0e)	DG	C35 H70 O4 Na1	820074.72±177008.31	2201135.55±417914.39	132960.44±62998.05	60189.23±35213	898192.38±198219.41	1568489.14±729320.62	748531.22±283113.42	1927945.44±164512.98
POS280	DG(32:0e)	DG	C35 H70 O4 Na1	16123133.45±20692885.92	15475048.25±21764258.24	4074953.51±6204111.22	658797.44±427017.47	21088329.64±23522516.79	15723369.23±23816807.33	8485190.21±13436724.93	3983439.89±2244785.68
POS281	DG(32:0e)	DG	C35 H70 O4 Na1	36461066.66±46747017.08	49191556.52±33055826.48	15611649.41±5448210.87	12762769.99±5016667.69	47687648.78±37646260.43	19681029.05±4954000.95	17988098.66±2647508.47	30250365.46±8287828.24
POS2899	TG(18:0_16:0_19:0)	TG	C56 H112 O6 N1	4492455.09±2174910.56	3351812.34±1176977.1	6377754.07±1628354.24	4513987.98±5144361.53	2662144.21±1107054.57	3231619.38±1402514.93	4010270.28±1609162.13	3196002.48±1012838.04
POS2901	TG(18:0_16:0_19:0)	TG	C56 H112 O6 N1	230412.19±111724.88	758407.84±765632.47	833811.55±174619.2	460239.86±501391.67	548169.78±496242.92	411379.12±258205.9	372732.57±232315.92	593929.49±637431.32
POS2974	TG(18:0_18:0_18:0)	TG	C57 H114 O6 N1	368963.51±138419.81	1640665.2±2771266.04	2692693.97±3710675.66	711350.97±529687.62	578208.05±82619.77	1194870.84±1794134.87	486933.86±342242.87	2520504.68±2829479.36
POS2981	TG(16:0e_19:0_19:0)	TG	C57 H116 O5 N1	25246.31±14907.65	29850.19±2636.56	114738.84±76653.13	14336.73±14069.41	25114.59±3148.43	25170.4±14626.98	32632.76±18648.83	31600.62±16182.5
POS30	Cer(d34:0)	Cer	C34 H70 O3 N1	3602716.96±343360.62	3843860.2±366291.31	4807432.25±338233.75	4192174.63±587036.84	4110001.91±388800.21	3612819.29±1660198.23	3619407.03±390993.76	4132896.17±338623.95
POS32	Cer(d16:0_18:0+O)	Cer	C34 H70 O4 N1	35715.65±4985.9	45475.92±19150.31	26477.9±2636.63	42315.14±11765.05	27939.83±2928.73	28816.08±13632.74	27767.26±5167.18	43965.57±17088.39
POS3375	TG(18:0_16:0_21:0)	TG	C58 H116 O6 N1	2143257.39±1025139.46	2286751.68±457357.47	722086.22±139009.62	370518.39±162244.74	1204595.64±310763.05	1739921.91±948038.31	2005162.22±573303.15	1815971.84±570252.6
POS3376	TG(18:0_18:0_19:0)	TG	C58 H116 O6 N1	2730271.34±1285211.68	2322564.18±505423.61	1761539.33±602191.75	676202.12±512360.96	1505412.96±468024.26	1966532.69±922400.93	2335834.18±859502.71	1911729.03±677462
POS3382	TG(18:0_18:1_19:0)	TG	C58 H114 O6 N1	22873556.91±11136243.02	26384736.9±4651502.74	3824513.3±1896137.38	2098400.96±860601.4	12387597.51±3290802.94	19011489.1±10232311.53	21029155.43±6008860.87	19186547.38±6020774.33
POS3406	TG(18:0e_18:1_19:0)	TG	C58 H113 O5	90696.81±34853.26	216156.91±101968.93	77286.33±46980.84	36376.87±27405.96	82774.19±38675.98	184106.46±123551.62	98875.57±34680.86	233277.67±91430.43
POS3522	TG(18:0_16:0_22:0)	TG	C59 H118 O6 N1	21717478.42±7383083.24	17097015.45±4676855.21	18717221.82±5588999.4	5035320.19±3557454.1	13969423.63±3719960.06	13512327.09±5642198.16	19563972.32±3596479.62	16884237.41±3607863.74
POS3524	TG(18:0_18:0_20:0)	TG	C59 H118 O6 N1	4071109.98±2882282.46	1674417.96±903144.2	12224365.29±3129067.02	2908795.38±3408726	2866611.22±1166990.78	5139248.97±6994742.75	2715147.91±1281147.93	1939667.07±899264.13
POS3526	TG(18:0_18:1_20:0)	TG	C59 H116 O6 N1	69291222.46±21256679.57	68210340.35±18633137.71	23490466.13±11739935.69	5786037.64±2201675.38	53434750.83±19445981.52	49188890.58±25730197.64	72180645.94±14943645.96	62397532.09±15394211.91
POS3689	TG(18:0_16:0_23:0)	TG	C60 H120 O6 N1	758045.22±497184.28	1108144.69±330445.22	2352382.6±514749.17	736226.07±562706.17	1383540.84±215117.19	451157.22±257619.58	1435287.44±591514.69	423584.3±196248.37
POS3690	TG(18:0_16:0_23:0)	TG	C60 H120 O6 N1	418043.72±271259.22	443660.46±351601.21	593028.27±131900.04	142086.8±136871.31	327485.56±107918.69	685454±1005898.54	240422.68±96507.12	200458.01±62878.84
POS3692	TG(16:0_18:1_23:0)	TG	C60 H118 O6 N1	3605757.17±1462719.24	3169357.78±1398225.79	1778885.35±807479.07	1378255.41±556408.27	5344047.6±863289.47	3331558.7±1109404.38	3446857.49±825813.93	3483506.04±370552.85
POS3693	TG(16:0_18:1_23:0)	TG	C60 H118 O6 N1	5518300.17±3055514.59	3101703.89±836278.32	755423.03±446490.4	155406.17±93328.45	2082898.14±799176.64	2431836.6±1055995.56	4009138.36±1598928.96	2520676.98±663487.23
POS3695	TG(23:0_11:1_23:0)	TG	C60 H118 O6 N1	665327.58±478720.52	1254557.22±659072.88	141563.35±42861.63	70441.58±52585.41	1450573.15±746465.66	547954.09±403859.72	802197.88±853509.38	421714.51±460455.25
POS3716	TG(16:0_18:2_23:0)	TG	C60 H116 O6 N1	5352444.67±2822200.23	2313416.89±796671.1	311375.83±182326.59	140923.91±73444.44	2022394.89±890722.38	1696734.03±977804.14	4169813.84±1691375.8	1721743.23±564745.97
POS372	DG(16:0_17:0)	DG	C36 H70 O5 Na1	98210.93±16358.71	159274.06±56883.33	12726.89±1860.85	14318.87±3009.38	62804.1±10111.96	113503.89±55478.96	72269.98±17377.27	117838.69±21589.55
POS373	DG(12:0e_21:0)	DG	C36 H72 O4 Na1	169667.2±70836.39	807407.49±186963.89	12192.13±9343.67	16870.06±10521.95	191398.15±81840.56	426048.37±205770.79	161612.27±81818.45	481179.81±96584.29
POS374	DG(33:0e)	DG	C36 H72 O4 Na1	2215016.34±435475.31	3797261.87±542071.22	929014.94±279035.75	868989.88±304780.27	1421035.31±197952.89	3019033.12±1179168.35	2137656.95±214509.19	3778526.4±640269.94
POS3743	TG(18:0_16:0_24:0)	TG	C61 H122 O6 N1	1149947.92±551708.69	729834.52±454860.95	1720717.99±572823.38	857004.71±743227.14	882995.86±459240.1	279538.52±206565.91	824388.18±186791.04	545757.58±284509.22
POS3744	TG(18:0_16:0_24:0)	TG	C61 H122 O6 N1	3105426.8±2032595.37	955707.33±402250.07	5573998.19±1234977.83	860486.73±978326.83	1612904.4±497391.01	731989.35±242597.81	1785891.25±608201.98	961950.24±449280.65
POS3749	TG(16:0_18:1_24:0)	TG	C61 H120 O6 N1	47636748.02±25699052.64	22546968.9±11214546.65	10150930.92±5602924.34	1550526.07±715719.2	20532901.55±6452439.36	21473975.11±8072774.21	36473356.88±10943043.28	24549629.34±8268498.42
POS3763	TG(16:0_18:2_24:0)	TG	C61 H118 O6 N1	25844203.07±12671147.49	12371949.58±4971119.45	3429454.44±1591066.5	1037666.6±440679.41	8947060.66±2736716.53	8702982.71±4540096.33	20163113.41±5919326.96	11701276.7±3653769
POS3765	TG(16:0_18:2_24:0)	TG	C61 H118 O6 N1	510294.12±306604.3	375962.97±164510.39	99284.36±56738.91	20122.95±10121.49	657124.34±191902.93	460286.38±305140.81	335398.73±196435.91	156763.23±84877.92
POS3812	TG(25:0_16:0_18:0)	TG	C62 H124 O6 N1	147908.63±173715.92	76619.61±56365.95	243591.18±53503.95	36257.75±43358.05	54756.61±28789.2	39151.93±36010.59	69988.53±52219.57	45934.82±31064.06
POS3822	TG(26:0_16:0_18:0)	TG	C63 H126 O6 N1	206033.16±198650.35	120148.07±116987.77	466545.54±112356.22	71921.56±91245.61	102600.14±82209.9	137138.83±127020.74	144954.8±97702.25	66122.43±39166.31
POS384	DG(18:0_16:0)	DG	C37 H76 O5 N1	56944.51±30210.03	30834.24±26781.28	34966±4620.58	22645.55±11195.23	76034.7±16411.03	37106.42±30388.45	35878.82±31746.89	79955.2±13785.71
POS385	DG(18:0_16:0)	DG	C37 H76 O5 N1	39765.21±40958	50723.89±45870.74	31883.77±23537.49	65398.05±29735.77	17843.16±11374.07	23639.81±5922.71	57869.03±21854.12	34314.88±17157.32
POS386	DG(18:0_16:0)	DG	C37 H76 O5 N1	32583.19±32744.55	10546.87±8695.23	16632.46±21086.25	14884.68±9024.78	8830.28±3026.25	21089.86±16191.34	14541.77±7796.26	22435.66±13128.55
POS387	DG(18:0_16:0)	DG	C37 H76 O5 N1	7649277.03±1452359.98	7800109.07±1651789.67	1490419.95±214966.45	1148987.03±129119.46	6064419.14±857189.4	6662354.15±2886430.12	7285242.05±1049545.16	9607075.82±1337750.01
POS3870	WE(3:0_13:0)	WE	H36 C16 O2 N1	66020237.22±6943755.04	66391366.38±6742562.89	66261109.02±5512507.14	68357173.21±4670423.08	64171804.73±4104720.02	58681980.15±25682876.64	57753537.77±1331343.46	73870047.18±5220816.53
POS3871	WE(3:0_13:0)	WE	H36 C16 O2 N1	65051493.53±6851323.17	65988115.44±6847844.95	54841576.43±24736585.09	67234731.84±5706043.94	63270380.41±3923588.47	57562786.82±26639268.65	57788335.27±1760099.77	73807324.16±5320179.2
POS3872	WE(3:0_13:0)	WE	H36 C16 O2 N1	27237.87±30050.74	30046.07±7345.28	89573.41±150338.49	17401.96±6778.8	22124.24±3607.42	26627.89±19761.42	27326.6±22139.87	30309.41±7779.38
POS390	DG(15:0_19:0)	DG	C37 H76 O5 N1	59877.89±7354.25	45744.28±23594.31	91024.01±45270.79	118977.12±87178.15	54329.11±23946.19	69994.83±27138.68	63936.31±31957.01	42362.04±7804.65
POS395	DG(34:0e)	DG	C37 H74 O4 Na1	73818.93±17477.84	87243.24±12266.75	132226.58±21619.56	124730.31±60535.48	79226.42±46646.74	75472.02±42809.22	76353.09±44548.33	106317.13±51518.27
POS396	DG(34:0e)	DG	C37 H74 O4 Na1	1172158.4±141721.07	1325577.3±225666.55	161284.24±74164.7	127312.24±36496.11	876346.02±124552.25	1072170.22±495819.16	1094669.88±199762.92	1403693.44±371649.57
POS397	DG(34:0e)	DG	C37 H74 O4 Na1	35190.89±16832.85	47213.17±19734.86	72205.73±20461.99	89875.68±20551.48	46160±17842.25	39090.71±26450.17	65497.67±19196.42	85270.06±35270.44
POS4	AcCa(16:0)	AcCa	C23 H46 O4 N1	30144.05±19329.33	38879.75±28682.02	1402054.38±651191.11	955098.43±506024.82	12250.69±4608.92	19456.06±8968.08	15960.77±4190.11	133078.38±77158.06
POS400	DG(34:0e)	DG	C37 H74 O4 Na1	36133717.63±5463717.34	36863366.23±4134667.86	19688875.16±6696923.84	16251043.56±4533781.55	31574851.94±3737617.93	35179425.78±7495544.44	37292766.28±5255233.54	41813675.42±2920067.93
POS401	DG(34:0e)	DG	C37 H74 O4 Na1	20176199.99±5416907.11	25234239.44±6702858.85	5568784.69±2802673.66	3490824.19±1648196.49	26577493.79±6741217.44	28916782.6±20969606.97	16936578.98±1912946.91	26810814.16±5529385.33
POS4033	ZyE(35:0)	ZyE	C62 H113 O2	23792.71±21741.72	24044.34±10259.82	22649.22±19697.64	30480.05±13138.64	23585.32±7904.93	50081.58±45560.38	14403.47±4948.89	27385.86±3801.71
POS41	Cer(d16:0_20:0)	Cer	C36 H74 O3 N1	99527.18±5744.98	150366.76±46707.71	226839.94±28286.81	150296.62±69880.48	236374.78±21979.67	153323.74±86608.57	170287.05±70353.25	155544.03±55174.04
POS43	Cer(d16:0_20:0+O)	Cer	C36 H74 O4 N1	24093.15±4419.61	32441.18±11785.92	20939.6±1781.21	31184.86±7383.44	22322.79±2888.42	26275.64±2505.64	21514.03±3132.13	33127.24±13973.39
POS52	Cer(d38:0)	Cer	C38 H78 O3 N1	46450.08±7243.17	67602.76±26452.69	98285.07±17598.6	62819.7±24042.32	98646.09±8357.32	63501.8±38363.89	65579.21±26298.54	67557.48±20601.08
POS6	AcCa(18:0)	AcCa	C25 H50 O4 N1	32095.47±21906.49	33406.76±14761.87	571064.55±301952.45	289790.86±129660.1	15178.14±7318.05	30531.2±14502.62	12578.14±1801.04	121181.71±68839.42
POS617	DG(35:0e)	DG	C38 H76 O4 Na1	301444.97±162301.45	395167.11±90239.22	90810.39±38465.22	70761.47±17090.48	69713.97±24000.42	266429.19±178553.3	277148.84±78700.45	298743.79±131267.09
POS633	DG(18:0_18:0)	DG	C39 H80 O5 N1	512709.28±197962.65	518465.32±195906.76	448617.53±52303.6	428036.26±35225.32	436525.05±124627.08	513116.06±298838.34	560903.64±113148.48	948532.3±200375.02
POS635	DG(36:0e)	DG	C39 H78 O4 Na1	541459.59±271543.44	1109145.26±319323.5	165467.33±109040.68	32192.51±20142.47	727930.22±313846.21	643397.46±291226.4	538418.65±259065.77	883379.78±107804.86
POS636	DG(36:0e)	DG	C39 H78 O4 Na1	2695031.89±583747.48	2291242.56±360803.23	818261.92±494916.99	424519.76±268469.74	1634561.51±273675.81	1809553.46±666743.07	2208240.26±311452.63	2225043.59±294372.91
POS637	DG(36:0e)	DG	C39 H78 O4 Na1	79401.98±33356.09	67774.83±41064.42	30096.76±23998.92	2262.97±1079.1	105175.34±53346.96	61697.8±27502.15	32896.44±19302.65	71386.66±28542.76
POS67	Cer(m18:0_16:0)	Cer	C34 H70 O2 N1	73146.9±14111.45	59554.01±11907.87	6681.73±3370.99	3494.74±2232.12	64183.94±9736.64	47978.3±23956.55	80113.6±27997.01	95160.83±26521.6
POS69	Cer(m18:0_18:0)	Cer	C36 H74 O2 N1	35839.22±13405.12	64726.6±17487.12	51105.16±6140.47	51120.74±2144.55	86024.89±18360.25	56423.46±25332.27	110811.48±39214.54	140641.59±53971.51
POS74	Cer(m18:0_20:0)	Cer	C38 H78 O2 N1	45312.95±18526.1	48808.51±11482.71	15358.94±6302.71	8284.22±4554.88	57051.84±11181.58	37931.66±17311.54	91954.01±34264.28	94851.61±39207.09
POS789	DG(38:0e)	DG	C41 H82 O4 Na1	460870.06±210501.63	267429.68±150783.72	104608.12±60842.1	28394.27±13432.15	140933.61±59497.83	181066.42±92310.7	380620.57±83941.64	300666.27±99360.06
POS84	Cer(t34:0)	Cer	C34 H70 O4 N1	88293.66±11182.59	107670.86±35543.73	69923.75±6151.53	101956.01±29947.9	65429.36±4233.93	69783.24±32316.82	64195.21±14200.24	105518.43±34775.09
POS841	DG(40:0e)	DG	C43 H86 O4 Na1	180301.38±166955.3	89974.15±69060.51	31037.18±20263.56	8946.48±7239.14	30408.02±5255.82	69234.17±51952.23	145224.31±70493.5	80307.81±51089.06
POS85	Cer(t36:0)	Cer	C36 H74 O4 N1	71787±8625.72	97629.01±31103.09	58029.75±14383.35	87363.25±25682.87	69001.44±4418.32	74128.72±6874.98	65426.86±13877.12	96398.65±31869.78
POS872	Hex1Cer(d39:0)	Hex1Cer	C45 H93 O8 N2	121560.14±29490.73	45384.82±22450.8	42228.78±16075.03	10598.3±6087.87	137763.42±14657.69	58081.02±29507.69	151910.68±24813.5	17319.86±11568.31
POS882	Hex1Cer(d18:0_24:0)	Hex1Cer	C48 H96 O8 N1	293725.82±85113.2	81996.03±27512.56	7221.77±6241.74	19946.73±14948.11	214385.69±45748.06	8712.5±9377.07	294521.77±112561.44	1773.51±621.49
POS883	Hex1Cer(d18:0_24:0+O)	Hex1Cer	C48 H96 O9 N1	24711.35±4865.58	33929.96±9291.13	42196.41±10495.13	51863.04±23527.04	27523.93±10341.78	31430.29±12203.76	24456.17±6940.79	23442.76±6249.42
POS884	Hex1Cer(d24:0_18:0+O)	Hex1Cer	C48 H99 O9 N2	1099247.85±288780.45	647846.26±862076.47	90802.02±91044.71	37408.24±26559.89	848875.7±395189.62	1249279.45±584782.29	1110810.07±189866.43	41591.65±23579.97
POS885	Hex1Cer(d24:0_18:0+O)	Hex1Cer	C48 H99 O9 N2	406073.87±203653.22	491120.33±192124.55	93312.37±94618.31	32983.36±23411.67	319013.82±207752.76	347528.38±143106.49	607392.31±394246.54	254898.4±108856.91
POS898	Hex1Cer(d24:0_19:0)+H-H2O	Hex1Cer	C49 H96 O7 N1	265694.53±71354.85	938227.85±257307.31	36287.2±23138.73	23499.1±13861.06	311163.93±78473.05	605011.69±296695.97	312855.39±67682.36	773832.27±287803.86
POS900	Hex1Cer(d23:0_21:0)	Hex1Cer	C50 H103 O8 N2	650729.95±168761.97	780725.19±179737.29	153444.97±63583.96	72630.7±43898.69	541458.38±136927.62	655967.26±383235.42	482648.11±159664.63	766859.84±89592.63
POS939	Hex2Cer(m19:0_17:0)	Hex2Cer	C48 H97 O12 N2	588661.19±82507.22	489293.67±119755.45	1007100.8±98575.09	1275150.09±175176.34	557553.09±84499.33	787880.47±411276.99	581665.53±69083.59	653680.84±153133.16
POS94	CerP(d41:0)	CerP	C41 H88 O6 N2 P1	1673754.94±171274.43	1175230.91±125220.45	121113.83±53402.51	40145±12159.84	1392167.79±234319.3	874033.21±456049.46	1328153.71±246739.53	576462.55±73352.97
POS940	Hex2Cer(m18:0_18:0+O)	Hex2Cer	C48 H97 O13 N2	821179.89±207154.77	500508.54±179087.79	272186.85±82141.48	127412.59±30670.82	651071.81±225419.04	441654.02±212570.52	713222.72±206526.42	420910.36±149677.53
POS944	Hex2Cer(m20:0_19:0)	Hex2Cer	C51 H100 O12 N1	1181674.78±314559.68	244286.81±52102.75	56832.83±23813.5	6366.18±3039.24	1286521.7±166427.71	175039.47±79400.36	893706.71±296069.62	84089.14±25182.85
POS96	CerP(d43:0)	CerP	C43 H92 O6 N2 P1	10099668.36±588401.34	7436072.87±210367.14	1035874.78±465986.22	377165.96±95029.59	8136436.13±683304.33	5712392.57±2922604.87	8374995.69±628228.82	4786204.96±483397.96
POS976	LPC(32:0)	LPC	C40 H82 O7 N1 P1 Na1	27846.29±9440.35	95132.32±77399.18	23822256.74±49776323.74	1308493.48±63463.26	17954.98±2080.06	62431±39547.47	21393.09±3046.21	146294.97±67927.6
POS979	LPC(34:0)	LPC	C42 H86 O7 N1 P1 Na1	7463.49±3346.14	20082.92±10074.65	434704.49±101408.94	317940.04±139495.73	7203.6±4356.5	20610.36±21577.65	5792.63±987.17	33881.9±14869.68
POS99	CerP(m36:0)	CerP	C36 H75 O5 N1 P1	72988.25±47046.69	60755.01±78410.92	35232.72±8641.87	30847.13±2619.38	18865.15±26563.31	23768.5±11474.02	17649.74±17164.41	32563.4±6140.48
NEG108	Cer(d44:0+O)	Cer	C45 H90 O6 N1	1354.63±537.98	1539±736.13	2670.03±687.85	1690.44±243.97	739.5±510.3	5698.42±7163.58	386.34±131.36	1280.95±651.61
NEG113	Cer(m34:0+O)	Cer	C35 H70 O5 N1	104111.97±25298.57	133851.57±16141.55	21464.5±6600.39	20169.09±4587.36	117807.24±10890.89	176297.75±48174.39	115589.06±24779.59	175955.6±47581.21
NEG114	Cer(m36:0+O)	Cer	C37 H74 O5 N1	30174.21±7540.11	73635.54±10855.8	79592.17±26206.52	151731.99±34578.52	68906.47±11296.89	77990.11±2907.53	84260.34±5548.98	114959.48±36402.61
NEG118	Cer(m38:0+O)	Cer	C39 H78 O5 N1	21454.32±6929.5	45915.54±5971.11	14559.84±4447.38	16470±7805.41	28668.66±3533.7	41654.91±6442.21	38362.54±12445.72	60011.68±15179.88
NEG121	Cer(m19:0_21:0)	Cer	C41 H82 O4 N1	25857.76±7135.42	22226.11±2232.47	8636.3±3147.5	4114.32±2370.44	29334.56±4059.28	25170.44±3374.9	43762.07±13440.19	45933.13±7336.23
NEG122	Cer(m40:0+O)	Cer	C41 H82 O5 N1	46115.85±11777.06	89954.03±16482.84	25326.49±3114.24	37287.44±16854.41	49157.03±6424.96	83243.64±18140.6	69716.48±29356.98	122338.1±17210.31
NEG124	Cer(m19:0_22:0+O)	Cer	C42 H84 O5 N1	14581.37±7006.26	16267.99±1530.81	11726.5±3604.93	13000.9±4638.14	15908.54±5856.03	15570.84±2057.53	21600.78±6801.58	23033.63±5007.49
NEG126	Cer(m42:0)	Cer	C43 H86 O4 N1	18986.95±5892.3	13034.27±1212.1	8496.09±2197.63	5206.18±1279.49	19927.22±3868.52	14569.69±1906.19	28781.22±6076.66	22505.72±3870.36
NEG127	Cer(m42:0+O)	Cer	C43 H86 O5 N1	25229.81±9327.51	34984.72±5399.05	28710.13±4709.87	36820.28±11779.92	23852.73±7446.66	34750.56±6040.15	30197.16±8516.48	45339.29±9599.28
NEG128	Cer(t16:0_18:0)	Cer	C35 H70 O6 N1	14914.5±5191.23	14064.94±2260.14	3322.11±1992.18	3201.05±1395.23	8113.63±1079.22	15865.18±1824.4	10412.26±2654.45	17745.87±2066.65
NEG130	Cer(t18:0_18:0)	Cer	C37 H74 O6 N1	3949.79±1887.1	10109.39±5956.88	125997.13±14016.61	143832.85±42612.48	3206.05±972.04	6796.34±960.45	5490.75±881.56	10149.87±1202.04
NEG131	Cer(t18:0_20:0)	Cer	C39 H78 O6 N1	3549.04±2343.53	4696.39±1216.08	27996.46±2654.46	21681.87±6088.79	2315.21±612.79	4949.56±1285.43	3814.2±899.6	7287.63±620.02
NEG132	Cer(t17:0_25:0)	Cer	C43 H86 O6 N1	6687.59±1467.33	9062.45±2721.32	28665.1±1706.87	24145.18±2361.56	4409.4±1092.03	12291.68±5861.97	3827.8±375.05	11858.07±3950.89
NEG133	Cer(t18:0_26:0)	Cer	C45 H90 O6 N1	1353.33±535.67	1544.86±737.32	2669.94±687.82	1690.75±243.81	739.47±510.42	5695.7±7160.69	385.73±131.51	1281.24±650.9
NEG144	FA(16:0)-H	FA	O2 H31 C16	14442.8±16164.9	14980±7831.48	12451.13±7434.99	18446.06±11724.75	14532.68±7850.84	10763.14±7073.98	12335.64±5754.87	9780.11±9569.83
NEG145	FA(16:0)-H	FA	O2 H31 C16	22433.21±3232.08	15228.08±9520.93	39624.43±16600.41	75577.6±50598.26	16713.98±13379.22	27529.56±21645.87	12004.28±11773.46	27972.99±11863.73
NEG146	FA(16:0)-H	FA	O2 H31 C16	13401.74±6749.46	17508.95±10848.07	26756.39±12576.54	27809.48±10715.78	13787.57±8248.88	13073.85±5343.84	17109.46±6624.21	24610.7±20141.58
NEG147	FA(16:0)-H	FA	O2 H31 C16	9558.28±4227.23	11518.28±6028.3	26471.69±16709.27	24200.04±22956.8	97743.25±170393.69	15707.68±9083.54	9815.99±4333.38	29359.28±17428.05
NEG148	FA(16:0)-H	FA	O2 H31 C16	10448.3±10476.31	8301.35±4658.99	10052.11±8371.68	13204.1±6223.87	12571.73±6742.44	13852.84±13055.29	12089.93±6808.73	11405.22±8396.74
NEG149	FA(16:0)-H	FA	O2 H31 C16	6430.49±4210.9	10737.07±5575.94	13026.68±4602.17	7081.87±3414.7	7915.57±4546.56	7654.46±5161.77	5038.6±4374.77	6285.11±3396.38
NEG150	FA(16:0)-H	FA	O2 H31 C16	5675.52±3792.91	5449.73±3094.09	18909.9±8954.55	21032.85±7110.19	8677.93±6543.02	7616.65±6909.71	10498.51±6243.95	10057.95±6950.73
NEG151	FA(16:0)-H	FA	O2 H31 C16	13236.74±5398.91	7021.31±3511.46	13113.92±7732.53	10944.36±8918.15	11185.23±7405.39	7677.32±6942.31	8056.2±7123.34	8844.67±5725.43
NEG152	FA(16:0)-H	FA	O2 H31 C16	123513.27±73055.35	19718.99±7475.3	26247.94±41062.93	6230.72±3958.75	168023.12±72373.92	9953.99±4042.81	57343.75±23044.45	9826.38±3310.98
NEG153	FA(16:0)-H	FA	O2 H31 C16	1198253.42±672999.96	975965.59±311973.32	289434.44±332681.82	36008.59±18636.88	918081.06±807469	1393653.17±479798.86	901699.38±771212	1085003.97±396195.35
NEG168	FA(18:0)-H	FA	O2 H35 C18	769614.72±214051.35	620174.42±97929.82	133951.69±130141.18	38119.87±11491.08	757318.02±97815.76	613177.34±150409.38	515824.63±99378.07	634701.16±226966.63
NEG189	GD2(d47:0+O)-2H	GD2	C89 H160 O35 N4	5337.99±1968.51	33494.64±34657.33	29893.06±2781.28	35112.08±2771.02	3060.45±957.28	6581.88±1796.46	2676.74±1339.07	5336.45±1390.74
NEG200	Hex1Cer(d40:0)	Hex1Cer	C47 H92 O10 N1	807.2±1144.99	7550.31±8223.92	7002.34±5346.04	34007.39±38530.79	1018.54±1079.98	1508.16±1140.82	344.11±212.64	701.09±322.51
NEG215	Hex1Cer(d44:0+O)	Hex1Cer	C51 H100 O11 N1	632.25±861.7	1360.47±431.88	949.43±711.1	5974.62±5491.76	598.33±201.95	5469.7±6482.48	1219.36±695.06	1609.63±1176.27
NEG223	Hex1Cer(m40:0+O)	Hex1Cer	C47 H92 O10 N1	1533.56±1769.13	7432.91±8416	5504.14±2566.99	26810.86±26787.98	1031.18±1092.62	1525.93±1154.6	410.95±149.3	1772.51±2370.22
NEG228	Hex1Cer(m42:0+O)	Hex1Cer	C49 H96 O10 N1	2226.74±3159.51	8147.73±8675.15	6173.14±3511.63	33719.19±37831.02	3326.6±2859.74	1833.89±959.58	1991.16±2500.81	1586.96±1728.53
NEG230	Hex1Cer(t32:0)	Hex1Cer	C39 H76 O11 N1	5892.46±3445.86	8648.18±8855.89	38722.62±19203.6	17740.17±3565.42	1663.69±969.82	8363.2±4919.6	2190.66±596.93	14056.37±3503.1
NEG235	Hex1Cer(t42:0)	Hex1Cer	C49 H96 O11 N1	22798.13±5919.24	30671.32±15046.36	40997.38±7610.33	68759.57±46981.04	20650.01±4685.37	23383.07±7991.04	21794.85±5326.92	20939.1±3295.08
NEG240	Hex1Cer(t44:0+O)	Hex1Cer	C51 H100 O12 N1	1412.82±746.48	1478.56±385.17	1138.04±263.6	1360.04±459.9	176.84±137.19	51723.31±72699.75	202.09±86.91	709.33±457.28
NEG259	Hex2Cer(t31:0)	Hex2Cer	C44 H84 O16 N1	20627.18±5023.77	32612±17079.57	58763.2±3873.03	56669.18±6221.27	24716.39±4480.06	20438±5340.28	22685.61±1614.66	11131.65±2126.81
NEG262	Hex3Cer(d27:0)-H	Hex3Cer	C45 H84 O18 N1	6106.88±1495.66	23381.64±20260.2	47695.81±4059.22	72768.08±6696.77	6545.05±1455.18	21180.75±7912	7025.86±1522.41	23516.47±3522.45
NEG269	LPC(16:0)	LPC	C25 H51 O9 N1 P1	81992.79±17009.17	165346.5±140437.8	456746.01±57231.39	754989.78±345987.55	71319.56±29816.02	318084.86±159843.17	40456.72±14029.55	415906.26±228320.42
NEG271	LPC(16:0e)	LPC	C25 H53 O8 N1 P1	2758.27±1847.1	26964.4±31353.27	346405.21±23846.66	372260.54±116864.81	3335.71±3010.44	16614.72±7898.32	1075.89±569.15	25517.61±5369.63
NEG275	LPC(18:0)	LPC	C27 H55 O9 N1 P1	298297.48±104805.91	609835.67±401098.1	124136.58±14218.91	139850.45±41277.53	432200.69±239305.49	957330.4±211308.64	155926.17±16330.08	1459897.98±1086121.5
NEG277	LPC(18:0e)	LPC	C27 H57 O8 N1 P1	806.9±500.83	7765.2±6218.18	32572.73±2280.31	32704.04±10984.12	2094.87±1960.82	24378.27±27505.7	782.07±472.19	13264.84±4938.3
NEG291	LPE(16:0)-H	LPE	C21 H43 O7 N1 P1	22837.18±10683.55	44175.75±35116.19	32261.18±6267.26	103198.74±89765.47	17930.72±6555.14	88243.41±44907.92	5107±1924.09	69321.28±33361.19
NEG294	LPE(18:0)-H	LPE	C23 H47 O7 N1 P1	391155.91±146858.39	737846.6±478956.45	498234.92±53993.28	453927.17±262686.82	429284.33±224259.64	1286461.19±320904.66	139107.63±24428.47	1171502.13±655158.8
NEG295	LPE(18:0e)-H	LPE	C23 H49 O6 N1 P1	7912.65±5928.13	29777.3±23524.18	24580.14±8331.65	23000.9±13646.35	21259.48±14437.61	70612.77±38771.04	5348.17±2741.15	61335.72±37640.78
NEG315	LPI(18:0)-H	LPI	C27 H52 O12 N0 P1	28232.48±6310.39	45290.7±6471.15	263842.9±43486.91	296543.07±217446	24900.97±5678.8	71209.16±20070.58	11912.44±3756.88	46355.52±10702.09
NEG320	LPS(18:0)-H	LPS	C24 H47 O9 N1 P1	48653.64±40568.29	151865.58±154423.51	32076.85±2590.03	65658.07±33858.52	94917.74±57146.69	266566.96±90274.65	25692.49±9047.8	397571.12±159682.3
NEG323	LPS(20:0)-H	LPS	C26 H51 O9 N1 P1	2649.97±1928.47	5458.38±5028.14	1080.8±1523.77	3607.84±2689.06	4497.25±2277.91	12712.93±3037.31	2352.79±1161.1	23503.72±8754.88
NEG345	PC(16:0_14:0)	PC	C39 H77 O10 N1 P1	94827±21146.5	178974.97±78547.56	241773.93±51849.02	279533.71±80705.91	60448.52±7313.05	199549.55±57121.06	67656.34±7887.69	277183.86±61655.1
NEG346	PC(16:0e_14:0)	PC	C39 H79 O9 N1 P1	9917.79±3177.97	24375.47±15809	96927.12±30593.82	102582.58±14909.31	6955.02±1517.66	30687.68±13682.54	9465.07±2564.69	45653.32±11244.74
NEG348	PC(16:0_16:0)	PC	C41 H81 O10 N1 P1	766457.9±155657.77	877328.36±161556.85	1423600.62±134230.48	1102974±169531.64	509576.19±43518.91	1101632.63±263009.4	530792.84±52593.67	1762709.99±651378.96
NEG350	PC(16:0e_16:0)	PC	C41 H83 O9 N1 P1	53654.98±15018.63	118192.71±69793.88	1034413.21±273500.41	994955.54±172365.5	44861.2±3834.64	134813.71±52297.19	51407.97±5993.46	229183.07±88922.49
NEG360	PC(16:0_17:0)	PC	C42 H83 O10 N1 P1	9274.49±1655.39	12607.26±3563.67	57376.66±6343.48	45399.69±14234.57	6279.85±1316.7	15417.17±5517.4	6062.43±481.83	22205.29±12165.39
NEG366	PC(18:0_16:0)	PC	C43 H85 O10 N1 P1	226204.55±58239.5	237215.14±28648.06	402684.18±34487.15	280193.06±64738.44	159177.7±13517.72	264637.42±55646.89	184046.33±18230.45	454383.65±133782.25
NEG367	PC(18:0e_16:0)	PC	C43 H87 O9 N1 P1	13416.67±3898.82	32542.91±18082.68	255923.01±51614.99	238411.62±27782.85	12532.07±2431.41	66934.13±52444.86	11780.09±3481.49	67830.83±28274.17
NEG395	PC(11:0_24:0)	PC	C44 H87 O10 N1 P1	2185.31±1465.91	11156.23±4151.91	34131.17±2792.81	61704.35±24167.49	2474.56±1492.3	13377.5±3580.12	2425.77±1014.05	12846.39±1922.08
NEG409	PC(18:0_18:0)	PC	C45 H89 O10 N1 P1	12374.19±3522.66	21033.41±6497.86	54584.93±14872.56	59573.47±41785.78	9182.23±1752.64	22977.34±5393.97	10875.96±1235.87	27682.85±6513.91
NEG410	PC(18:0e_18:0)	PC	C45 H91 O9 N1 P1	538.25±304.69	4289±4194.33	14537.22±4642.18	15320.48±11442.71	445.42±275.31	4223.95±2969.37	268.74±100.51	4901.06±2594.31
NEG463	PC(19:0_19:0)	PC	C47 H93 O10 N1 P1	1600.72±1257.65	5547.78±7264.73	40442.31±23711.88	81549.53±72729.23	1103.01±974.67	10755.13±13037.29	739.1±536.79	734.96±535.58
NEG516	PE(16:0e_16:0)-H	PE	C37 H75 O7 N1 P1	448.23±275.8	1618.65±1584.44	22006.14±3109.97	39461.18±8899.9	484.9±183.16	2055.29±2307.52	433.09±314.09	3039.23±2778.26
NEG522	PE(18:0_16:0)-H	PE	C39 H77 O8 N1 P1	18157.71±6816.1	12284.37±1738.06	29743.23±4723.11	25415.21±12518.96	11078.7±2910.39	15144.49±3308.45	11761.46±3989.37	29975.34±18605.31
NEG523	PE(18:0e_16:0)-H	PE	C39 H79 O7 N1 P1	3101.08±1514.82	7484.6±5090.28	61933.11±5934.69	79735.11±9434.91	3911.65±2166.75	21528.69±23297.76	5158.71±2411.29	10733.55±5838.92
NEG624	PG(24:0e)-H	PG	C30 H60 O9 N0 P1	27224.27±7237.19	33300.87±3656.19	15093.04±2561.2	15747.57±2463.66	21506.42±1356.34	29731.34±1624.28	34471.26±8302.64	27080.37±6924.9
NEG625	PG(11:0_16:0)-H	PG	C33 H64 O10 N0 P1	16985.16±3760.11	20487.25±2514.59	10089.39±1675.31	10371.93±1834.18	14951.88±1475.84	19214.34±1996.04	23591.31±4990.85	17619.4±4460.73
NEG641	PI(16:0_16:0)-H	PI	C41 H78 O13 N0 P1	37702.11±41985.8	6149.74±3163.77	14319.54±3931.91	22820.21±12059.57	19331.91±41256.38	19178.72±24530.26	18434.91±38187.29	4350.96±2000.61
NEG643	PI(18:0_16:0)-H	PI	C43 H82 O13 N0 P1	4508.23±1061.98	12565.36±3669.75	39979.01±70433.27	36197.07±20212.04	4562.53±2217.29	22100.18±22797.7	3710.01±1647.56	15102.82±6098.81
NEG644	PI(18:0e_16:0)-H	PI	C43 H84 O12 N0 P1	22333.92±3780.84	25338.85±4858.13	52389.05±7550.95	51553.21±9558.09	23303.44±4615.99	32026.61±17540.58	22586.38±1446.81	28227.7±5458.43
NEG649	PI(18:0_18:0)-H	PI	C45 H86 O13 N0 P1	2741.16±1451.63	3259.94±1011.93	10657.75±4160.17	15294.02±17104.47	2650.2±666.9	6224.72±4237.72	1808.21±1569.83	3588.05±1157.09
NEG69	Cer(d18:0_16:0)	Cer	C35 H70 O5 N1	103296.08±25259.7	134138.09±16524.87	21612.71±6577.01	20203.05±4646.14	117637.93±10357.45	175560.07±46922.71	115788.11±25167.26	177415.62±47254.1
NEG693	PS(27:0)-H	PS	C33 H63 O10 N1 P1	468.28±228.85	2862.14±2065.75	18927.57±10756.8	21587.06±24642.08	568.46±227.71	1538.21±806.85	435.44±64.88	2490.5±978.63
NEG694	PS(18:0_16:0)-H	PS	C40 H77 O10 N1 P1	1387.84±1034.49	1868.57±767.57	4979.36±4576.68	36897.16±31230.44	831.39±272.85	1641.24±655.87	509.24±157.8	11451.62±12712.8
NEG75	Cer(d18:0_18:0)	Cer	C37 H74 O5 N1	30134.66±7452.94	73578.17±10828.82	80238.57±26729.37	151167.09±34264.32	67987.51±11703.68	78067.73±2877.53	84204.38±5442.41	114054.19±35129.55
NEG79	Cer(d37:0+O)-H	Cer	C37 H74 O4 N1	5890.87±1834.46	11612.7±3536.06	12032.48±1817.81	11532.27±682.55	15051.95±2263.41	11461.81±1056.55	20949.42±7334.76	24330.86±8293.31
NEG798	SM(d34:0)	SM	C40 H82 O8 N2 P1	248444.08±60100.3	250083.02±10124.69	124040.68±20820.94	99298.69±23734.29	214651.52±26885.29	294292.16±54511.82	225159.35±32745.31	404844.54±44165.6
NEG802	SM(d36:0)	SM	C42 H86 O8 N2 P1	47271.05±18740.12	88957.83±16788.93	109139.18±21382.84	157775.27±55828.61	105275.18±22384.71	96887.96±14084.48	106695.14±26221.56	149926.35±36008.03
NEG806	SM(d38:0)	SM	C44 H90 O8 N2 P1	33656.97±10145.67	54796.71±4051.31	30198.83±6477.8	41585.67±29536.09	44140.47±5705.16	51275.3±8953.2	53334.72±15972.84	72145.5±16396.06
NEG81	Cer(d38:0)	Cer	C39 H78 O5 N1	21561.19±6754.07	45991.85±6289.33	14215.24±4297.88	16100.69±8170.3	29094.32±4348.18	42023.9±6511.66	37627.12±12407.12	59455.66±14719.64
NEG810	SM(d40:0)	SM	C46 H94 O8 N2 P1	64131.16±17531.74	72752.49±6171.33	34488.62±6624.3	66914.74±50105.31	63348.37±11360.65	66624.7±12961.01	68810.29±18697.16	79705.92±4487.51
NEG816	SM(d42:0)	SM	C48 H98 O8 N2 P1	22347.67±5190.34	30061.68±8804.23	28473.25±3871.81	38772.47±22333.54	20927.36±2141.45	29567.72±7430.93	21871.77±4445.39	34818.61±6662.17
NEG82	Cer(d38:0+O)	Cer	C39 H78 O6 N1	3683.53±2375.85	4553.29±1272.78	27575.87±2403.26	21417.41±5988.71	2294.56±618.35	4943±1436.49	3768.07±968.45	6936.94±472.3
NEG87	Cer(d18:0_22:0)	Cer	C41 H82 O5 N1	46048.04±12178.89	86412.43±13205.38	24704.75±3043.35	36598.36±16108.56	48746.66±6629.21	83869.97±18643.74	69607.01±29311.98	119642.85±15973.04
NEG92	Cer(d15:0_26:0)	Cer	C42 H84 O5 N1	14883.5±7311.17	16894.65±1982.9	12020.69±3617.68	12985.47±4706.15	15927.01±5665.33	15737.1±2229.34	21130.09±6541.24	23483.55±4743.81
NEG93	Cer(d41:0+O)-H	Cer	C41 H82 O4 N1	25842.55±7125.56	22226.59±2232.79	8637.52±3146.04	4118.61±2371.63	29335.69±4059.68	25170.46±3374.33	43715.98±13405.49	45936.8±7335.45
NEG97	Cer(d18:0_24:0)	Cer	C43 H86 O5 N1	26089.96±9830.06	35614.72±5606.14	29802.06±5087.83	37604.24±12229.61	24225.9±6285.38	35258.29±5890.32	30917.37±9268.58	46672.18±10038.17
