# Supplementary material for: Integrated Multi-Tissue Lipidomics and Transcriptomics Reveal Differences in Lipid Composition Between Mashen and Duroc × (Landrace × Yorkshire) Pigs
Source: Animals (Basel). 2025 Apr 30;15(9):1280. doi: 10.3390/ani15091280 (PMC12071155; doi:10.3390/ani15091280)
Supplement: Supplementary file 1 [file animals-15-01280-s001.zip › Supplementary file 2 Table S2.xlsx]

## Sheet: MUFAs
Table S2. Lipids information of MUFAs between MS and DLY pigs.
index	Compounds	Class	IonFormula	MS-ULB	DLY-ULB	MS-IMF	DLY-IMF	MS-LL	DLY-LL	MS-GOM	DLY-GOM
POS1731	SM(d20:1_20:0)	SM	C45 H92 O6 N2 P1	3510074.2±139424.98	829346.06±101670.87	116858.35±49002.28	16367.63±7006.9	3052602.41±205385.19	636898.84±333145.66	3214747.41±576629.83	448463.56±31351.07
POS1739	SM(d20:1_22:0)	SM	C47 H96 O6 N2 P1	3467351.79±275445.81	1064427.02±251963.28	218208.59±109086.55	39352.61±20454.78	3020680.31±139202.58	665185.89±319526.12	3316222.86±524274.14	599925.81±82535.45
POS2061	TG(16:0_6:0_18:1)	TG	C43 H84 O6 N1	5625232.87±762246.14	8843534.15±1758460.42	1627429.62±826228.79	855674.19±289874.81	6783778.73±1301229.98	9294206.34±4039118.05	6652430.85±1185440.4	10503012.62±434742.17
POS2085	TG(16:0_8:0_18:1)	TG	C45 H88 O6 N1	13048622.21±1953845.21	18687533.82±684463.77	7057302.27±3438221.82	4021487.04±1563529.41	15239065.33±985650.28	20726787±8901051.35	20081606.39±3429641.21	31884548.84±3270885.11
POS2111	TG(16:0_10:0_18:1)	TG	C47 H92 O6 N1	49650259.89±4664866.7	74684135.01±5296354.44	27198134.26±13215170.39	14594189.37±5476260.74	58148157.6±3842899.08	81196708.43±34556359.79	75755721.48±12049000.45	125648943.02±11057884.43
POS2143	TG(18:0_10:0_18:1)	TG	C49 H96 O6 N1	43753842.88±3489463.19	88855707.68±7754395.39	39494563.82±17349609.99	24732836.74±10509246.64	55465802.5±3437322.53	97976119.47±36350437.39	73193316.97±14221046.58	166706877.37±4956592.38
POS2145	TG(18:1_14:0_14:0)	TG	C49 H96 O6 N1	457223.15±175097.95	76959155.98±34652873.95	277116.57±213180.51	146220.43±77904.87	514321.45±210066.91	62222976.64±54565391.13	28649670.39±39434211.94	139630392.74±62096184.1
POS2150	TG(10:0_18:1_18:1)	TG	C49 H94 O6 N1	113212158.8±7602144.23	144698129.79±8329607.04	50452714.93±20068022.77	29299277.98±7737769.8	125466143.05±5493905.29	140667249.05±61371511.56	153685445.82±16129279.71	180382675.93±18718149.42
POS2173	TG(16:0_14:0_17:1)	TG	C50 H98 O6 N1	837085.9±126508.1	3350379.12±405710.15	707482.21±348099.72	603305.47±272957.23	1094746.14±166207.56	3536153.84±1354850.65	1371379.25±496634.37	5964936.84±507962.02
POS2215	TG(16:0_14:0_18:1)	TG	C51 H100 O6 N1	211885542.25±24560614.58	323079424.41±25692265.46	227884990.48±96154291.3	143577328.04±54428346.6	265646725.63±35257025.12	352060764.64±92585362.62	304392222.63±68051459.09	574881440.31±94187851.42
POS2219	TG(16:0_14:0_18:1)	TG	C51 H100 O6 N1	6866735.19±3890381.44	2567169.38±1400797.48	2848968.12±2740322.47	567156.69±320022.36	2794821.83±2496093.69	2147758.65±1512580.93	3277099.46±2934381.23	4823928.99±3314819.87
POS2273	TG(15:0_16:0_18:1)	TG	C52 H102 O6 N1	9167576.7±1036506.19	22230357.23±4511771.29	5827228.61±2825118.89	4420929.04±2110286.4	9991204.43±1086387.64	22696613.53±8754488.89	11815053.99±3746272.45	35189334.72±2813906.51
POS2347	TG(16:0_16:0_18:1)	TG	C53 H100 O6 Na1	7686769.29±732521.19	3889956.39±1923755.62	351188.42±134598.17	191284.3±52273.24	7192729.98±1431878.63	3057091.02±1751433.06	6324846.6±1660536.32	2017748.16±552947.95
POS2354	TG(16:0_16:0_18:1)	TG	C53 H104 O6 N1	223195774.93±28412439.28	283852413.89±33922815.36	212517207.47±76917367.52	132587650.06±44251600.47	212661101.37±45937115.12	305678718.14±69583341.11	287951738.32±61547110.79	440292172.18±51481802.27
POS2404	TG(16:0_16:1_18:1)	TG	C53 H99 O6	4918618.26±1220319.39	1847402.85±664125.3	164010.27±65588.36	174632.96±93011.22	4645758.36±1265060.09	1114211.71±798807.79	4913672.49±231861.13	990243.14±339054.76
POS2412	TG(16:0_16:1_18:1)	TG	C53 H102 O6 N1	348882622.26±18714206.18	439365715.76±28763598.93	288333509.37±92045745.16	199301462.23±58782612.67	398106355.33±42952513.78	446451879.29±111369387.95	392343858.69±54111709.18	548616384.85±27104415.82
POS2500	TG(16:0_17:0_18:1)	TG	C54 H106 O6 N1	57536146.67±8536108.64	106881953.93±29026377.82	29944571.51±12931750.08	21390496.65±9695199.37	51205434.5±4433851.37	96264501.33±38216065.04	59653637.63±10408597.84	114567759.77±11077608.15
POS2503	TG(16:0_17:0_18:1)	TG	C54 H106 O6 N1	1660853.88±1188084.81	5942831.83±3567024.71	363363.18±298280.67	857095.95±1350505.5	3791178.9±2367382.5	3009601.84±2200831.67	1654901.47±1359541.03	3706986.29±4054075.71
POS2511	TG(16:0_17:1_18:1)	TG	C54 H104 O6 N1	169845725.72±16207950.45	311333230.65±84091461.37	54355083.23±21919656.24	42826795.11±18105888.24	201419759.77±30631186.1	258483478.22±106195433.01	168804057.27±32616376.9	282308876.36±16320730.69
POS2907	TG(18:0_17:0_18:1)	TG	C56 H110 O6 N1	48495051±11182277.01	67147028.69±9705969.37	15027089.17±5208299.56	10941949.4±4045894.42	30803987.69±4753410.22	50156675.45±22392106.22	45004877.77±8782983.35	57782185.55±13600271.74
POS2921	TG(18:0_17:1_18:1)	TG	C56 H108 O6 N1	235048825.34±44910880.75	361370503.76±55667024.17	72883989.74±21770046.08	64897371.13±20797401.42	180175950.02±13850302.71	275201059.02±107387169.27	226169611.31±19636859.73	318879320.78±49678797.39
POS293	DG(32:1e)	DG	C35 H68 O4 Na1	1965678.62±273972.71	4955597.44±625858.69	245422.32±130310.95	81989.93±54438.94	3175816.84±461442.84	3257592.39±1664728.61	2189420.67±1166973.33	3292948.82±432680.63
POS295	DG(32:1e)	DG	C35 H68 O4 Na1	4293847.56±1862464.72	8230626.09±1968537.45	767901.31±631089.94	196286.88±192520.31	4099863.03±2609695.81	7107208.86±3546876.22	3671802.11±3178935.88	10894366.73±3980350
POS299	DG(32:1e)	DG	C35 H68 O4 Na1	1131716.23±688468.36	3874214.67±1894622.08	673778.65±726839.91	268123.86±108187.79	5251119.33±5271914.81	7240315.45±8980459.3	2610965.12±2252399.42	3032404.87±1549427.7
POS3015	TG(18:0_18:0_18:1)	TG	C57 H112 O6 N1	379766160.76±41718987.25	630182084.36±196710558.37	135117504.36±66507551.51	87729896.21±56460978.65	461907192.16±111179682.82	437122225.68±216786108.23	359291954.44±161935467.12	570678603.97±145252287.71
POS3090	TG(16:0e_19:1_19:1)	TG	C57 H108 O5 Na1	15474850.91±5496397.62	32495023.77±10921469.45	8775763.5±2317693.13	1860108.54±1704887.68	24742151.85±9144823.52	26967969.45±14422469.97	12239299.96±1575777.46	25325807.69±7332481.62
POS3831	TG(18:1_18:2_24:0)	TG	C63 H120 O6 N1	5808953.35±2910381.06	2011093.65±789427.89	558783.01±229103.08	162546.61±71390.78	1516276.68±327049.19	1368312.22±866168.22	4249309.09±1433818.74	1652485.92±581184.2
POS107	DG(18:1)	DG	C21 H42 O5 N1	1138.86±1017.03	1549.49±740.89	26252.96±9290.46	32687.64±43066.16	875.2±304.04	2433.42±1632.78	1452.45±315.79	3766.65±2297.1
POS11	AcCa(20:1)	AcCa	C27 H52 O4 N1	5042.52±4191.51	2572.79±1719.97	101405.5±59853.98	45525.76±21708.57	1818.61±1356.87	14827.01±26206.83	2414.63±1526	9546.23±5933.43
POS1130	MG(36:1)	MG	C39 H76 O4 Na1	11000.83±8915.05	8894.96±10757.53	73848.73±22127.18	71222.01±7496.87	5065.32±3008.59	2504.98±1863.69	10783.3±6947.25	3676.87±2504.42
POS1133	PC(8:1e_10:0)	PC	C26 H52 O7 N1 P1 Na1	23234.89±6054.03	28917.4±18225.37	36905.72±3970.15	146408.29±107744.62	18278.18±11365.68	45364.95±27567.53	12424.04±4493.86	123878±93478.69
POS1148	PC(30:1)	PC	C38 H75 O8 N1 P1	5555.49±3664.25	12261.18±8024.93	24068.74±8701.41	53018.68±15297.66	1476.19±796.16	14383.48±6844.36	673.25±277.74	16610.42±7254.86
POS1152	PC(31:1)	PC	C39 H77 O8 N1 P1	118370.15±17520.56	155251.9±49449.67	370871.81±57996.43	458422.4±100845.68	62717.67±6384.78	156941.2±83641.49	75790.84±20205.15	207021.03±41411.05
POS1161	PC(32:1)	PC	C40 H79 O8 N1 P1	287728.77±194274.92	683415.61±592214.04	5230369.87±2964979.68	15636957.53±2922599.59	100203.36±52322.85	459735.15±448641.23	118611.73±67429.46	744117.9±973153.54
POS1162	PC(32:1)	PC	C40 H78 O8 N1 P1 Na1	5718.1±956.17	7754.11±2461.75	27228.39±13512.11	44893.29±28514.86	2555.71±1717.35	7208.41±8423.03	1919.32±515.36	9230.34±5204.35
POS1175	PC(15:0_18:1)	PC	C41 H81 O8 N1 P1	855461.23±111763.65	878009.89±30447.34	1164864.31±125311.78	1429541.81±463704.63	603090.6±65202.89	757020.55±342930.16	585962.82±58821.16	986504.33±143015.19
POS1230	PC(35:1e)	PC	C43 H87 O7 N1 P1	105365.96±40131.49	202429.04±25291.06	303199.24±66973.69	242116.23±106742.22	108356.04±8343.25	177000.47±79599.65	123842.3±35223.23	331997.74±66014.26
POS1382	PC(43:1e)	PC	C51 H103 O7 N1 P1	2611586.97±598649.19	2180602.92±646374.62	678997.33±503941.88	170140.97±56363.62	2685648.73±1049483.9	2297015.26±1236289.48	2064777.38±1151246.67	2215931.5±1130340.47
POS1386	PC(46:1)	PC	C54 H107 O8 N1 P1	23574.88±4196.2	23011.55±14304.79	26180.21±14197.07	48466.85±21167.05	60069.41±23895.43	31590.92±15861.53	35197.22±9557.28	23955.04±17332.19
POS1391	PE(8:1e_10:0)	PE	C23 H47 O7 N1 P1	85171.61±11798.23	113622.7±63994.2	50633.66±8214.53	511729.76±409518.05	68972.91±25106.8	159558.25±79395.94	42019.8±7325.35	278542.88±155580.93
POS1392	PE(8:1e_10:0)	PE	C23 H46 O7 N1 P1 Na1	6191.05±2236.44	9234.87±3798.81	71816.33±18283.94	225423±130094.65	2620.96±1017.84	6163.51±4313.24	2249.13±1072.72	14571.09±5770.25
POS1393	PE(18:1e)	PE	C23 H47 O7 N1 P1	1634.02±1093.17	5814.57±1766.11	22055.38±6017.57	25911.12±12118.36	3891.93±2572.8	13209.34±5510.56	3289.41±2668.14	3561.63±3533.94
POS1398	PE(19:1)	PE	C24 H47 O8 N1 P1	11549.65±2865.1	37504.52±12593.59	37846.71±11639.12	43226.98±29307.99	10871.61±5975.07	23375.37±9028.71	6666.51±3286.29	42150.97±8866.55
POS1420	PE(16:0p_16:1)	PE	C37 H73 O7 N1 P1	5769.97±1818.16	10890.78±7120.88	36665.06±18273.66	99579.93±31582.88	2414.96±1374.38	14726.11±8274.18	1546.43±1209.91	13983.19±2055.78
POS1425	PE(13:0_21:1)	PE	C39 H76 O8 N1 P1 Na1	122404.84±9407.67	103886.86±17957.17	312638.15±17005.2	310388.8±97226.26	88060.11±17242.65	88850.52±41009.66	86831.45±7530.22	106597.98±31800.19
POS1430	PE(16:0p_18:1)	PE	C39 H77 O7 N1 P1	3718.86±2388.6	13560.36±17015.72	343803.75±55705.17	444084.64±25605.87	1095.01±376.07	8951.94±13823.68	3782.76±2463.43	5164.93±2970.83
POS1431	PE(16:0p_18:1)	PE	C39 H77 O7 N1 P1	196788.9±53550.28	369323.42±213896.38	1833015.89±301949.18	2437356.67±308825.21	128035.54±24291.45	311112.71±151050.3	122214.59±31151.9	500247.85±63384.69
POS1441	PE(18:0p_17:1)	PE	C40 H79 O7 N1 P1	6330.5±4363.33	30869.75±17192.45	113007.2±18764.6	237436.63±22768.75	5993.23±4729.48	28933.79±18105.75	6565.27±3964.33	33919.91±8114.16
POS1450	PE(18:0_18:1)	PE	C41 H80 O8 N1 P1 Na1	1461270.4±148464.91	1920111.61±140939.24	5105209.18±540234.24	4636048.88±1898032.92	1086853.28±108234.12	1428651.54±821348.96	907722.29±115840.21	1978275.89±488461.53
POS1453	PE(14:1e_22:0)	PE	C41 H82 O7 N1 P1 Na1	166411.74±50568.08	282938.07±95150.08	1204302.22±49897.56	1070835.45±118160.2	184661.84±22640.51	191414±103448.9	179913.23±23225.56	368959.15±91943.92
POS1455	PE(16:1p_20:0)	PE	C41 H80 O7 N1 P1 Na1	16110.48±9299.61	72224.58±58371.86	733692.89±199999.36	1102854.69±133947.73	18720.24±9005.17	29766.77±15861.58	17676.58±12707.4	55511.98±30932.59
POS1456	PE(18:0p_18:1)	PE	C41 H81 O7 N1 P1	315999.62±18772.57	735866.54±114947.76	1654737.66±324026.8	1758763.53±193963.78	400692.4±136458.99	781046.48±341372.65	543700.59±113612.72	1263557±199440.47
POS1483	PE(14:1e_23:0)	PE	C42 H84 O7 N1 P1 Na1	51597.91±34917.62	283777.88±308449.95	9776039.71±829948.32	8138601.73±1444864.9	25077.88±9818.65	71121.13±42916.23	15637.09±13122.13	134625.93±86501.53
POS1490	PE(14:1e_24:0)	PE	C43 H86 O7 N1 P1 Na1	19641.76±10569.92	12582.77±7191.27	200038.66±39377.82	198017.57±39271.76	13356.43±4437.18	19281.05±20901.86	9510.05±3942.13	25076.07±12823.02
POS1491	PE(18:1p_20:0)	PE	C43 H84 O7 N1 P1 Na1	10477.57±2855	14467.85±9192.59	338768.52±140933.61	450453.67±177227.37	6782.61±1672.75	11950.51±9065.92	5532.99±2970.77	25544.86±12192.96
POS1492	PE(18:0p_20:1)	PE	C43 H85 O7 N1 P1	7453.46±4189.26	22834.18±15908.79	70661.13±9333.77	77925.01±54065.93	13023.59±10044.75	17015.81±9417.34	17827.94±5520.2	25413.21±4472.89
POS154	DG(20:1)	DG	C23 H46 O5 N1	2213.33±1152.21	1217.01±948.87	97915.39±12230.92	140824.82±185203.96	1480.62±654.84	3551.59±2730.92	720.13±584.33	5506.93±2802.73
POS1562	PE(44:1e)	PE	C49 H98 O7 N1 P1 Na1	345559.58±94591.72	411740.26±97000.31	13976.15±9649.37	17966.85±8030.16	236031.66±56379.5	348951.14±160957.18	303014.79±132852.46	431529.23±135775.88
POS1563	PE(49:1)	PE	C54 H107 O8 N1 P1	23574.88±4196.2	23011.55±14304.79	26180.21±14197.07	48466.85±21167.05	60069.41±23895.43	31590.92±15861.53	35197.22±9557.28	23955.04±17332.19
POS1580	PG(42:1)	PG	C48 H94 O10 N0 P1	147487.71±26572.46	35449.77±5335.71	1832.06±816.73	944.92±420.49	120558.77±15184.84	22671.71±3461.5	118057.63±42209.41	10683.06±3787.75
POS1590	PG(44:1)	PG	C50 H98 O10 N0 P1	172210.08±18506.88	35209.85±4204.23	1180.02±698.17	1145.41±42.46	161027.17±25572.31	20387.25±5012.65	135596.01±23730.15	14256.81±4242.97
POS1591	PG(25:1_19:0)	PG	C50 H98 O10 N0 P1	269430.97±68863.58	204461.72±54022.61	8479.58±3609.02	3095.68±2056.46	231735.55±43291.77	107350.32±52423.6	183078.42±42058.72	83097.23±20205.13
POS1592	PG(25:1_19:0)	PG	C50 H98 O10 N0 P1	329320.08±93709.38	75893.03±68098.58	14014.86±3841.52	3372.66±3762.9	295311.69±38821.22	86012.04±64536.29	275333.13±103898.45	43763.86±32047.1
POS1602	PG(27:1_19:0)	PG	C52 H102 O10 N0 P1	2435269.37±115468.93	588149.52±45240.56	77345.8±37077.55	7376.18±4534.79	1869675.13±241376.06	398200.74±193036.23	1625953.73±281989.89	292757.42±34507.13
POS1603	PG(27:1_19:0)	PG	C52 H102 O10 N0 P1	1109435.07±455624.54	602971.22±156815.46	52270.61±16957.5	16332.82±4732.95	797216.7±217299.53	413217.21±190713.11	734125.86±329842.6	231783.32±58325.45
POS1604	PG(27:1_19:0)	PG	C52 H102 O10 N0 P1	1784167.54±350903.96	378077.05±72162.24	99804.12±24975.16	16358.29±6610.01	1627808.73±248396.05	256675.17±118256.74	1586414.74±486367.84	201323.77±31503.18
POS1609	PG(30:0_18:1)	PG	C54 H106 O10 N0 P1	236038.42±130751.78	80461.92±24890.35	14945.75±8319.57	4386.93±2393.34	128209.75±46673.92	59383.55±31651.24	137727.32±32927.86	41770.43±25561.15
POS161	DG(22:1)	DG	C25 H50 O5 N1	715.36±313.96	711.34±335.77	34624.82±12572.8	20270.64±23704.79	490.35±302.77	6146.36±11821.92	427.09±132.58	2057.47±1495.13
POS1616	PI(18:0_18:1)	PI	C45 H85 O13 N0 P1 Na1	315628.55±49480.48	560919.51±159688.9	3707785.89±307014.2	3448501.42±447835.64	213350.18±20465.11	358316.25±163010.04	219298.83±27172.55	586776.45±128637.85
POS1654	PIP(33:1)	PIP	C42 H81 O16 N0 P2	2550.98±1058.16	6026.65±2959.97	32455.15±7869.72	44941.37±10010.25	746.21±331.26	9958.96±6973.17	1713.53±979.3	11903.87±4864.17
POS1659	PIP3(22:1)	PIP3	C31 H61 O22 N0 P4	2800803.17±2421008.45	3988123.74±551803.3	3963253.34±1230179.05	4121730.28±2138773.2	712432.47±404369.86	1708322.37±333547.22	4224093.27±1182802.39	5435695.71±3968802
POS167	DG(13:0_10:1)	DG	C26 H49 O5	14667.02±1115.8	12653.55±1361.4	15330.31±3654.36	16183.47±8717.03	11356.42±1844.65	11624.22±5215.25	13492.13±969.53	13896.14±4358.93
POS1673	PS(18:0_18:1)	PS	C42 H80 O10 N1 P1 Na1	142102.19±53620.48	199010.01±93627.49	375182.23±127362.54	242884.77±51257.59	95496.05±26369.86	195379.63±126021.44	120453.12±21039.86	279863.2±66476.62
POS1680	PS(19:1_18:0)	PS	C43 H82 O10 N1 P1 Na1	6179.01±2457.96	8683.45±3033.73	31604.26±15761.28	9033.43±2960.72	3558.34±1151.17	6313.68±2693.54	3713.54±1327.49	10183.45±4166.3
POS1758	SM(t36:1)	SM	C41 H84 O7 N2 P1	150798.72±43559.86	484903.91±454198.84	13709028.12±1329703.49	14624510.84±2428719.74	126261.11±11582.62	302352.1±196848.3	121694.3±22570.63	509107.77±119180.67
POS1772	SPH(d16:1)	SPH	C16 H34 O2 N1	455281.68±70287.79	513081.33±80259.46	532930.34±62960.97	482095.27±72956.96	414489±28106.08	379389.21±163668.66	410805.81±37480.84	528662.05±53071.94
POS1779	SPH(d18:1)	SPH	C18 H38 O2 N1	51798.61±2912.84	65061.82±6188.86	96234.39±7936.95	110970.93±15181.44	41798.61±5567.44	51132.99±19549.23	47752.21±4479.76	63635.67±9319.51
POS1793	SPH(d19:1)+H-H2O	SPH	C19 H38 O1 N1	88577.42±26771	71670.05±31115.09	93844.86±57812.82	102916.94±38446.07	179796.2±68631.65	87409±52262.71	106233.06±45815.78	58541.45±31193.86
POS1794	SPH(d19:1)+H-H2O	SPH	C19 H38 O1 N1	19672.58±3637.63	17291.03±3954.22	15778.34±6141.23	26865.5±9580.54	31478.72±10386.08	20788.87±9624.23	24320.46±5350.29	15686.5±5783.35
POS1796	SPH(d20:1)	SPH	C20 H42 O2 N1	46714.48±18570.32	45069.3±27080.09	41061.2±11460.99	59666.55±29940.36	46178.27±30550.37	51403.24±33567.21	58292.27±25785.85	34813.69±11790.11
POS1798	SPH(d22:1)	SPH	C22 H46 O2 N1	288499.18±9111.13	374385.04±45640	491269.56±58893.75	397008.28±59100.95	380656.85±25100.85	299478.6±138386.73	295888.01±52564.87	347434.49±79363.63
POS1799	SPH(m17:1)	SPH	C17 H36 O1 N1	39191.12±6929.88	42939.1±7836.15	44196.48±16841.81	53505.78±19681.89	65672.33±21183.42	59572.22±29554.32	46906.5±3119.15	38006.17±9403.41
POS1801	SPH(m18:1)	SPH	C18 H38 O1 N1	1053136.47±238719.83	1041239.32±258434.66	919169.17±615756.49	1481420.56±715730.94	1858436.94±493261.64	1089406.64±598828.79	1376797.72±272791.99	824894.6±430003.7
POS1803	SPH(m19:1)	SPH	C19 H40 O1 N1	4058.39±558.8	4136.24±1377.86	5155.15±516.86	4244.78±663.79	3403.78±554.08	2963.69±1600.77	4321.09±1143.95	3947.47±1254.99
POS1804	SPH(m19:1)	SPH	C19 H40 O1 N1	3880.3±1267.82	4756.59±1363	4248.18±1786.52	5765.2±2693.74	6414.4±2313.36	4761.61±2390.19	5423.67±1670.56	3945.19±981.08
POS1805	SPH(m19:1)	SPH	C19 H40 O1 N1	1699.67±576.68	637.67±410.86	968.49±581.05	899.95±215.39	1583.1±1050.86	642.55±361.35	1179.87±481.77	685.31±417.05
POS1806	SPH(m19:1)	SPH	C19 H40 O1 N1	1368.03±677.63	1530.34±672.43	1427.15±564.52	1260.47±594.95	1522.79±787.29	793.57±526.88	1473.41±643.35	1515.82±556.63
POS1807	SPH(m20:1)	SPH	C20 H42 O1 N1	310589.36±50559.59	347485.8±78318.19	320231.03±93406.94	470074.43±150330.39	513907.18±159058	351429±171623.47	387862.13±54394.22	297472.25±50493.71
POS181	DG(26:1e)	DG	C29 H56 O4 Na1	526665.78±30184.03	248950.95±61245.19	42702.18±17525.71	8718.47±4494.72	506470.01±60058.35	179418.6±92016.97	582728.95±94397.21	148111.67±27961.99
POS1811	SPH(t18:1)+H-H2O	SPH	C18 H36 O2 N1	15298±7243.38	17313.09±8970.27	17227.67±5545.3	23573.31±10774.67	18662.54±6434.56	17352.12±15312.11	13898.91±7661.93	20175.26±7267.96
POS182	DG(26:1e)	DG	C29 H56 O4 Na1	1512009.75±152106.73	1156016.26±108290.42	385450.42±145516.99	173773±47951.96	1411885.25±116526.97	1199706.53±615834.56	1586869.94±141659.55	1104287.65±190446.78
POS1820	ST(m17:1_22:0)	ST	C45 H91 O10 N2 S1	41495.12±22477.49	68614.47±22379.42	130220.78±17331.77	231684.43±78175.61	23534.03±4259.88	76311.41±35850.57	20553.83±2173.3	122279.54±26292.06
POS183	DG(26:1e)	DG	C29 H56 O4 Na1	479689.33±72573.74	623464.08±78393.02	125893.61±59201.15	58576.56±24105.51	616133.44±50416.34	611520.28±266757.67	751895.3±78486.45	783353.16±59028.85
POS1830	TG(21:1)	TG	C24 H43 O6	45918.22±5679.27	50183.04±5474.78	57496.62±9790.82	59768.26±5042.79	42170.48±5480.21	45076.67±17782.59	43750.18±3830.62	63986.36±11712.79
POS1831	TG(22:1)	TG	C25 H48 O6 N1	23283.62±2048.37	31610.76±11181.81	40149.4±17679.69	25479.78±5300.28	24528.69±2270.29	21257.88±10478.51	22225.8±15863.23	33676.95±13774.55
POS1901	TG(16:0_6:0_11:1)	TG	C36 H70 O6 N1	37572.05±13120.54	113466.48±53491.59	1398.8±692.04	2995.63±1071.77	20791.74±7964.62	98905.84±42591.71	17840.44±1198.22	84948.69±35005.22
POS1921	TG(4:0_11:0_19:1)	TG	C37 H72 O6 N1	2494.24±1597.15	17194.78±12957.65	48988.65±15332.78	48958.16±15298.6	13069.71±12269.24	9473.24±6299.48	5530.59±3550.63	12342.21±8112.24
POS1922	TG(19:1_6:0_9:0)	TG	C37 H72 O6 N1	52892.82±26496	51405.5±20033.49	17432.71±6198.46	21671±7977.55	28672.52±7746.27	37555.4±21140.89	16454.29±3468.31	34864.28±13531.14
POS1923	TG(6:0_10:0_18:1)	TG	C37 H72 O6 N1	68014.39±18947.11	62987.76±7447.56	21443.74±11809.25	19963.65±3328.16	46566.21±10869.38	66152.46±30345.03	64611.29±11011.17	62926.15±12552.16
POS1924	TG(19:1_6:0_9:0)	TG	C37 H72 O6 N1	34050.74±28612.7	32399.74±23588.84	20730.56±20355.7	22709.6±27879.48	24616.67±11337.88	17820.21±6800.59	20584.94±8694.27	25646.88±7514.69
POS1925	TG(12:1e_6:0_16:0)	TG	C37 H71 O5	19422.4±18130.96	89032.44±54915.67	7344.52±5781.81	5151.03±6072.12	20483.1±22346.13	65254.97±52969.68	53111.69±20580.4	64152.4±29564.92
POS1926	TG(12:1e_6:0_16:0)	TG	C37 H71 O5	200101.59±150763.11	410053.35±108826.48	44699.65±19533	27140.85±12851.98	231835.62±87754.44	267851.54±127456.34	211562.59±115521.31	403179.19±85343.83
POS1933	TG(12:0e_11:1_11:1)	TG	C37 H69 O5	5607.67±3135.26	17052.32±13028.1	10500.41±8033.22	6586.87±5687.86	9845.88±5939.17	10306.86±8461.15	4507.87±1666.37	8255.75±5680.16
POS1937	TG(4:0_10:2_20:1)	TG	C37 H65 O6	24704.97±8364.66	30124.76±7479.49	1094.42±926.58	996.69±446.74	19276.03±5241.77	26781.7±13273.03	10826.91±3532.8	25930.39±5527.03
POS1952	TG(4:0_13:0_18:1)	TG	C38 H74 O6 N1	25142.93±11979.58	44868.31±14415.29	11524.67±7090.53	11069.23±10115.99	16812.56±3588.48	45680.86±11314.57	10771±3395.32	44108.08±19801.75
POS1953	TG(4:0_13:0_18:1)	TG	C38 H74 O6 N1	21193.04±7204.27	59779.51±25108.11	11433.83±6784.86	14322.45±6700.34	20276.53±5546.43	42920.59±6622.29	25831.22±5991.89	57374.85±15372.02
POS1954	TG(6:0_11:1_18:1)	TG	C38 H72 O6 N1	37947.39±13811.99	131238.44±75045.14	1742.55±971.65	3090.58±500.88	19693.72±10258.31	78534.62±39822.42	16085.71±5521.5	63284.27±31446.82
POS1962	TG(4:0_14:0_18:1)	TG	C39 H76 O6 N1	49275.27±20415.27	18327.16±2943.77	10697.9±6025.41	9217.85±6822.37	26840.56±19867.56	21245.36±10191.57	20614.9±10960.84	25082.86±13285.37
POS1963	TG(9:0_9:0_18:1)	TG	C39 H76 O6 N1	25517.66±23338.95	21237.08±17138.81	8556.01±3436.71	7357.91±3043.24	45240.1±10677.57	8712.4±6036.37	14041.8±2032.75	13927.42±7424.71
POS1965	TG(8:0_10:0_18:1)	TG	C39 H76 O6 N1	573200.55±105429.7	540802.16±44795.59	185403.5±33370.16	140997.67±30049.61	466241.31±48916.04	503834.56±210808.73	454835.9±33566.62	553830.61±55436.8
POS1966	TG(4:0_14:0_18:1)	TG	C39 H76 O6 N1	353117.69±34265.01	186131.76±55774.25	33727.65±5604.17	16463.42±2883.65	286819.56±103231.26	156301.91±41304.41	228751.29±51126.45	119260.17±18096.66
POS1967	TG(36:1e)	TG	C39 H78 O5 N1	1136607.89±156675.28	964339.2±111425.65	179210.36±20791.21	159450.8±32284.84	889878.63±149925.05	924839.13±354004.6	682806.09±174882.21	942508.33±195027.03
POS1968	TG(4:0_14:1_18:1)	TG	C39 H74 O6 N1	36531.63±8592.68	17337.2±2216.26	1403.5±808.96	1457.06±685.88	21947.23±4923.1	16741.46±9273.03	16759.1±3851.94	13968.74±4419.78
POS1972	TG(4:0_16:1_16:1)	TG	C39 H74 O6 N1	170558.14±119561.34	166849.21±50307.46	6471.92±1875.27	3234.08±849.27	106554.86±76977.37	115541.75±54102.44	89110.46±52118.51	88704.87±19408.43
POS1985	TG(4:0_10:2_22:1)	TG	C39 H69 O6	119254.48±58253.88	141777.79±19366.36	3282.56±1829.39	3809.15±1925.11	100581.14±14443.51	203145.87±168222.23	68498.73±6066.7	104320.05±25286.44
POS1987	TG(6:0_12:2_18:1)	TG	C39 H72 O6 N1	398927.27±293564.93	356110.44±136487.7	15573.18±7320.55	12875.94±5623.76	222307.35±174258.75	227920.23±105886.73	181653.93±98544.8	162964.09±56678.59
POS200	DG(10:0_18:1)	DG	C31 H62 O5 N1	157567.5±24115.85	164857.95±30242.21	11651.75±4386.1	12218.32±3370.6	118099.54±8675.39	199909.3±89935.18	103597.11±26688.77	191680.46±44834.94
POS2018	TG(18:0_8:0_12:1)	TG	C41 H80 O6 N1	149128.46±102295.58	56308±9090.73	14722.1±6614.43	11065.75±3145.8	42373.03±10359.11	59545.67±29563.22	74922.67±62764.39	87700.91±29374.95
POS202	DG(28:1e)	DG	C31 H60 O4 Na1	499471.46±96464.76	185843.17±67508.24	52268.16±55893.44	6723.76±8586.56	427976.47±48765.77	115259.88±53244.57	509529.56±114077.92	112013.16±21860.59
POS2020	TG(10:0_10:0_18:1)	TG	C41 H80 O6 N1	852455.45±315270.41	813147.68±335160.99	177915.64±88741.1	134820.8±37330.23	934895.07±467022.96	845479.91±361872.5	695854.19±198301.83	1185539.25±148907.78
POS2024	TG(16:0e_11:1_11:1)	TG	C41 H80 O5 N1	629284.29±148028.54	488488.98±146855.08	84306.79±6271.35	78487.91±21793.83	359945.53±19248.56	431474.08±189726.59	295296.59±63523.35	330304.06±81562.86
POS2025	TG(4:0_12:2_22:1)	TG	C41 H73 O6	32553.69±13325.31	41975.94±8435.26	28458.95±1271.65	30467.37±1129.32	23880.75±7274.1	32333.97±17651.01	13127.6±6149.5	30447.87±7952.96
POS2026	TG(6:0_14:2_18:1)	TG	C41 H76 O6 N1	113958.86±87030.26	140750.74±54208.79	5005.43±2882.09	3015.51±1265.84	67486.59±68102.86	92184.84±44577.92	53546.69±30525.24	68634.99±21241.31
POS2029	TG(4:0_12:3_22:1)	TG	C41 H71 O6	49287.2±28787.88	45546.87±3763.04	3358.72±1189.7	3340.8±1514.06	27820.41±6079.42	85509.85±57165.35	11605.57±4625.43	37656.2±17452.86
POS203	DG(28:1e)	DG	C31 H60 O4 Na1	1098659.85±53707.79	893164.05±138620.46	294515.52±171783.51	94385.7±46085.45	963358.55±70445.97	712809.02±315523.6	1219967.49±154349.46	831458.08±126679.2
POS2030	TG(6:0_14:3_18:1)	TG	C41 H71 O6	26693.48±9638.79	24151.72±1577.13	2773.34±3048.08	1267.82±219.07	16936.44±3568.18	43007.32±43028.36	9017.4±1079.36	15243.78±3972.96
POS2031	TG(6:0_14:3_18:1)	TG	C41 H71 O6	32201.06±20215.58	43510.02±8829.1	4219.02±7096.64	1107.09±41.04	20583.4±8901.99	39440.91±25689.28	10667.56±5297.47	28309.08±11722.68
POS2038	TG(6:0_10:4_22:1)	TG	C41 H69 O6	25589.87±18385.76	8538.15±2008.3	968.77±470.47	966.29±489.81	14247±8308.09	5426.79±2429.39	4708.66±1365.03	3909.49±1626.81
POS2059	TG(10:0_12:0_18:1)	TG	C43 H84 O6 N1	660107.12±407968.52	133479.4±33529.89	41610.24±13247.76	38941.06±22878.33	291469.33±423359.07	315793.51±302438.18	286112.32±285939.9	301126.83±105483.93
POS2079	TG(16:0_8:0_17:1)	TG	C44 H86 O6 N1	148860.16±32052.02	241552.49±35626.24	15546.12±6391.13	13212.74±3426.12	143814.72±20357.15	197881.23±93966.42	154261.49±21868.87	208553.46±32355.99
POS2083	TG(16:0_10:0_16:1)	TG	C45 H88 O6 N1	1992631.89±223177.24	2636300.89±252930.08	399633.56±194270.95	242111.01±56346.51	2068797.88±481354.63	2260815.82±1106052.49	1936371.02±137848.84	1992186.66±220911.62
POS2088	TG(6:0_18:1_18:1)	TG	C45 H86 O6 N1	10350390.84±1388421.93	10819828.05±1203954.8	2719777.52±1246907.01	1556603.88±418274.64	9725589.03±375364.1	10917162.65±5257545.86	11447113.43±1020175.9	11098333.28±1107033.65
POS2099	TG(16:0_9:0_18:1)	TG	C46 H90 O6 N1	691202.18±71144.74	1139553.81±141012.84	129890.15±66355.34	91447.56±36509.92	663473.45±65718.67	1022181.89±454103.77	810149.94±108619.7	1371420.83±42602.81
POS2109	TG(18:0_10:0_16:1)	TG	C47 H92 O6 N1	6547977.98±535897.76	7333792.15±578374.66	3572205.88±1453021.52	1999112.83±683065.58	6358924.52±316281.94	7711210.61±3684102.36	7643516.07±919571.51	8903633.02±1544650.69
POS2130	TG(17:0_10:0_18:1)	TG	C48 H94 O6 N1	437977.27±88132.48	2270054.65±372153.01	296501.29±138041.51	252828.53±99203.76	510628.74±40743.27	2358576.38±1002028.08	640554.75±129367.37	3226992.21±216685.13
POS2131	TG(10:0_17:1_18:1)	TG	C48 H92 O6 N1	2183650.09±197192.76	3220970.85±593813.97	364229.39±146427.88	251311.29±83057.95	1963015.15±127729.64	2637745.83±1217346.71	2114428.29±205640.47	2584471.79±238153.28
POS2151	TG(10:0_18:1_18:1)	TG	C49 H94 O6 N1	57842382.8±57033236.44	118874790.22±54205364.26	42645889.03±28504451.72	28779103.7±8633782.43	78704878.99±55752951.09	145793446.29±66299253.79	95794406.6±67900703.09	176675555.63±22048452.69
POS2172	TG(19:0_10:0_18:1)	TG	C50 H95 O6	260247.72±112120.7	349174.1±133071.49	95012.77±13506.31	86640.58±13517.33	162693.68±64167.64	331887.98±209302.37	263016.36±111745.29	282744.45±60577.97
POS2174	TG(47:10e)	TG	C50 H78 O5 Na1	247980.99±41396.84	175572.98±35640.45	81422.93±28096.89	20142.08±7933.13	244813.59±18559.2	143017.69±60218.46	261939.57±43390.19	112001.08±12309.86
POS2209	TG(16:0_14:0_18:1)	TG	C51 H100 O6 N1	22503.39±19492.37	16611.68±12929.14	16351.05±10777.55	32477.58±12193.03	9697.63±4859.23	15708.17±10365.1	10283.9±3348.7	8790.01±5566.48
POS2210	TG(16:0_14:0_18:1)	TG	C51 H100 O6 N1	34676.39±17955.66	17884.64±7936.75	26882.93±9945.61	25770.96±14855.75	84856.46±145646.18	14490.47±12023.69	17800.91±10887.41	21638.52±14999.39
POS2211	TG(16:0_14:0_18:1)	TG	C51 H100 O6 N1	10848.4±4285.67	13251.55±7004.67	24534.28±10484.75	16739.08±9218.32	21834.56±9962.08	16822.12±8714.26	9402.87±5327.85	15211.54±4670.31
POS2212	TG(16:0_14:0_18:1)	TG	C51 H100 O6 N1	9229.76±4559.46	10504.55±6387.94	7834.68±6669.51	20305.96±7713.92	18015.27±12345.3	12032.18±4105.49	11178.12±7915.3	11897.27±4498.74
POS2213	TG(16:0_14:0_18:1)	TG	C51 H96 O6 Na1	546166.92±85569.64	378762.58±184726.83	52699.69±29157.22	35376.31±16994.88	496976.03±159027.84	355751.02±203853.28	600225.63±192294.79	417631.46±167036.76
POS2214	TG(16:0_16:0_16:1)	TG	C51 H97 O6	33340.38±20066.99	96522.22±21040.78	5934.85±2788.28	2655.57±1319.94	59361.73±28380.01	87478.52±46120.66	89843.06±35375.53	252670.35±97968.98
POS2235	TG(16:0_16:1_16:1)	TG	C51 H94 O6 Na1	416654.24±68439.44	169196.81±58315.54	11893.41±9852.32	6288.96±4598.12	359057.73±81936.83	188242.8±124368.92	321013.03±10930.77	154890.28±51846.04
POS2236	TG(16:0_14:1_18:1)	TG	C51 H95 O6	46332.55±21833.9	86098.34±5837.36	6336.96±3477.42	2449.48±2251.57	64253.65±31916.74	60758.66±27364.42	71189.08±42361.75	116449.15±31867.19
POS226	DG(18:1_12:0)	DG	C33 H66 O5 N1	287492.53±18694.61	212678.55±73954.96	210851.76±11053.09	223860.91±8297.77	174926.32±15925.48	219712.38±89301.3	182832.06±53347.96	204112.43±34635.23
POS2272	TG(15:0_16:0_18:1)	TG	C52 H98 O6 Na1	181929.17±51110.87	175272.1±59031.44	3737.25±3404.59	16597.3±21137.53	179678.63±46909.04	115437.92±48910.88	179265.06±31317.69	95008.55±19368.41
POS2275	TG(16:0_16:0_17:1)	TG	C52 H102 O6 N1	340931.35±319318.13	782314.45±551169.46	25748.49±20608.79	24768.09±13894.66	223696.97±113464.8	994716.85±1112666.32	195161.67±171894.89	679324.38±263452.76
POS2277	TG(49:10e)	TG	C52 H82 O5 Na1	319348.65±98315.54	74867.33±42792.88	336578.65±47181.73	129877.79±26515.38	333130.02±81348.77	120441.09±41277.18	374312.12±74568.24	96858.33±33685.79
POS2279	TG(49:11e)	TG	C52 H80 O5 Na1	164271.79±30543.31	57450.96±11136.79	75776.26±23513.45	13020.82±5720.52	165382.25±23116.71	61381.38±27271.38	183225.17±53705.03	53123.4±8303.63
POS228	DG(30:1e)	DG	C33 H64 O4 Na1	158536.96±6598.87	65034.93±23419.24	5913.02±2269.88	4021.15±2620.48	98053.18±19937.36	48549.24±21032.57	85064.05±23270.02	48655.07±7450.96
POS229	DG(30:1e)	DG	C33 H64 O4 Na1	602647.31±186161.68	1257876.26±220750.74	88124.17±35995.36	64526.03±19950.24	672060.43±388585.43	990919.91±433060.18	541214.93±217531.04	1325351.85±111494.66
POS230	DG(30:1e)	DG	C33 H64 O4 Na1	246483.33±121578.44	524537.18±105379.47	32568.58±16915.85	17774.11±13024.77	198891.96±214266.68	291785.53±188033.25	321041.65±238604.64	213143.82±52196.52
POS231	DG(30:1e)	DG	C33 H64 O4 Na1	206313.53±203260.14	40243.63±38084.01	26209.3±31553.11	13227.57±14080	195748.63±185834.14	16010.66±13552.17	38739.75±37156.84	8489.85±5368.74
POS232	DG(30:1e)	DG	C33 H64 O4 Na1	282143.62±131481.29	535978.12±227825.71	136341.48±80932.27	68346.72±34247.96	543522.94±242028.1	522216.59±167127.23	630029.38±148609.82	819450.07±117679.51
POS2345	TG(16:0_16:0_18:1)	TG	C53 H100 O6 Na1	124269.14±56456.07	61384.57±25442.25	31631.2±30516.28	6646.53±4245.07	165815.98±33287.42	25322.28±16129.44	102617.73±24978.11	19058.22±21237.94
POS2349	TG(18:0_16:0_16:1)	TG	C53 H101 O6	254584.07±163882.77	668606.14±173017.95	62392.55±43844.47	21807.02±15620.15	457152.01±162246.18	456987.66±250126.18	461264.63±187488.56	982680.93±244977.28
POS2356	TG(16:0_16:0_18:1)	TG	C53 H100 O6 Na1	467192.35±385343.91	334713.32±278827.6	581100.28±228790.47	945304.18±208208.72	110969.54±28942.15	557259.67±335195.8	328396.67±299051.92	974981.52±514752.05
POS2358	TG(16:0_16:0_18:1)	TG	C53 H100 O6 Na1	960385.05±493978.35	579539.4±289075.7	509035.8±175591.39	281006.94±140044.93	506507.49±230746.31	1308280.73±557863.38	482524.17±498160.23	824380.14±555304.6
POS2360	TG(16:0_16:0_18:1)	TG	C53 H100 O6 Na1	92728.98±70782.22	226734.58±64980.49	72217.82±37206.2	33235.08±21166.12	207708.18±85666.17	186013.76±92073.31	45198.41±33489.45	115304.32±85057.24
POS2379	TG(18:0e_16:0_16:1)	TG	C53 H106 O5 N1	855666.78±579977.41	300600.81±222354.31	944509.47±261883.3	389258.8±198895.1	347459.49±134017.29	458944.78±344594.44	1431753.15±373261.36	546106.98±314127.88
POS2402	TG(16:0_16:1_18:1)	TG	C53 H98 O6 Na1	375324.27±300783.59	212172.09±116690.35	99536.04±58557.02	15207.46±4322.62	465603.27±289184.42	182340.08±123857.61	242658.58±247297.44	164140.77±42061.55
POS2407	TG(16:0_16:1_18:1)	TG	C53 H99 O6	1110791.39±223921.44	2333060.7±382116.44	164237.58±106693.4	83350.64±52308.74	1350156.61±315552.01	1838376.42±836358.26	1366884.49±387901.5	3117321.09±500717.6
POS2409	TG(16:0_16:1_18:1)	TG	C53 H99 O6	425155.81±120801.66	838883.19±253434.02	68245.26±43185.51	36959.67±22305.92	352355.97±54432.59	641827.3±276559.87	368497.73±124894.21	895624.29±164028.44
POS2499	TG(18:0_15:0_18:1)	TG	C54 H106 O6 N1	175152.57±83042.76	369359.94±59603.25	209739.84±314340.28	99352.47±38192.59	283904.78±185433.38	431363.54±321286.18	176202.62±80936.4	431873.27±189764.8
POS2502	TG(16:0_17:0_18:1)	TG	C54 H106 O6 N1	1279923.79±1074356.09	9077573.68±10019521.08	881949.37±1258316.24	239041.87±260310.22	2985156.13±1271606.63	8393516.99±9467141.59	3395000.25±1735601.54	6980020.87±11039274.06
POS2510	TG(15:0_18:1_18:1)	TG	C54 H104 O6 N1	1462449.07±392401.33	1945644.05±404402.64	572528.24±207763.72	193289.68±109846.37	1302609.56±337680.08	1491451.28±632956.1	1364796.27±389110.32	2086798.27±224257.72
POS261	DG(31:1e)	DG	C34 H66 O4 Na1	391676.85±79951.12	622938.04±69009.18	107827.33±42999.02	83731.77±40852.46	360379.99±51804.97	540012.67±228773.33	334882.93±35613.84	523454.85±46824.98
POS262	DG(31:1e)	DG	C34 H66 O4 Na1	71059.92±29270.45	173240.2±81930.62	24037.54±24681.68	11451.54±8904.31	132039.52±36710.84	132703.57±89517.57	77261.52±38443.1	158710.52±43475.09
POS2624	TG(18:0_16:0_18:1)	TG	C55 H105 O6	784933.48±659832.71	1659081.18±527696.35	272234.19±179317.13	108584.77±72531.8	1376304.93±340666.74	920258.14±447874.44	927581.09±546597.51	1660495.53±685916.15
POS2627	TG(18:0_16:0_18:1)	TG	C55 H105 O6	1768698.12±192196.6	1483816.87±371485.09	983617.68±425112.69	613920.16±206979.82	1617635.72±189386.46	1607110.03±504262.18	1389936.45±234314.84	1742850.94±408091.41
POS2631	TG(18:0_16:0_18:1)	TG	C55 H108 O6 N1	2223735954.05±1877207412.74	2160267905.72±1675877574.4	977263590.19±428789051.61	421427075.29±127762112.35	2934068030.55±657342220.74	2022979733.34±1591194779.64	1410931890.62±675087609.53	1958845930.26±660392143.16
POS2633	TG(18:0_16:0_18:1)	TG	C55 H105 O6	458727.55±421930.67	1131995.75±412676.38	98150.25±68215.8	29173.62±16951.53	675739.73±330234.35	1153080.94±1081236.71	408229.3±304763.17	415989.88±295814.64
POS2661	TG(14:0e_19:0_19:1)	TG	C55 H106 O5 Na1	1039037.84±453941.69	246582.5±132669.23	245029.25±183383.61	28014±42305.35	1520348.21±404741.74	47216.97±80758.71	760320.08±543461.38	198735.87±62887.09
POS2662	TG(16:1e_17:0_19:0)	TG	C55 H107 O5	36604.1±7451.43	55199.15±10200.56	64921.56±17984.32	69232.21±14764.83	36212.94±11743.43	35824.83±10971.01	46442.25±8452.2	47350.7±8925.28
POS2664	TG(18:0e_16:0_18:1)	TG	C55 H110 O5 N1	2562925.76±1877859.48	947262.77±396576.17	546213.26±200990.47	258795.22±185548.81	1346609.32±279002.93	806340.03±616698.14	4880022.25±1606278.86	1345689.63±740812.32
POS2709	TG(16:0_18:1_18:1)	TG	C55 H103 O6	651255.13±176067.89	783266.66±163617.51	155932.7±55922.67	70256.66±41804.46	536447.93±151047.69	652495.38±380512.88	500853.66±157324.89	762520.32±91784.62
POS2712	TG(16:0_18:1_18:1)	TG	C55 H103 O6	2514040.44±2218479.63	5148738.47±1727872.92	381450.64±224986.59	175390.11±112207.36	2958336.44±2219262.84	3001175.56±1605509.09	2772003.15±2846107.92	4284780.35±583829.97
POS2715	TG(16:0_18:1_18:1)	TG	C55 H106 O6 N1	1055661197±154854041.6	1086543055.22±87476192.37	690664871.2±159548361.13	505702122.29±115171302.83	1269587202.72±102735748.61	1039294214.16±244738646.39	938513725.09±47480917.52	1037509697.5±42250618.79
POS286	DG(18:1_14:0)	DG	C35 H70 O5 N1	3698627.52±290536.22	2628728.98±839013.92	380038.7±81766.56	325888.16±71180.84	2489964.68±193413.38	2505877.6±1021998.74	2302025.24±581490.52	2528378.3±218024.47
POS288	DG(16:0_16:1)	DG	C35 H67 O5	241033.06±77924.93	679584.87±121042.03	34979.69±22759.73	18418.56±13659.94	358121.18±85764.54	474493.57±225510.25	388665.9±120354.88	867057.7±194633.2
POS289	DG(16:0_16:1)	DG	C35 H67 O5	144768.96±73146.07	411221.38±167563.93	39727.57±21748.41	19075.54±9631.17	330171.08±105036.53	284499.09±132493.23	265929.71±91334.67	547476.57±132990.22
POS2906	TG(18:0_17:0_18:1)	TG	C56 H110 O6 N1	238610.87±212885.52	531806.24±328054.56	120083.77±57728.6	92017.1±24002.65	165787.67±42404.01	241888.07±135001.59	261957.51±186608.32	342699.25±78580.71
POS2909	TG(18:0_17:0_18:1)	TG	C56 H110 O6 N1	7316089.85±8009608.1	7609649.17±5941322.77	496928.51±351434.42	440653.25±406620.18	8910795.31±5570390.25	4367030.7±4452999.21	2606969.4±3188229	3548463.38±2191632.16
POS291	DG(32:1e)	DG	C35 H68 O4 Na1	27002.57±18570.32	23717.72±17900.26	132242.37±47866.67	67004.12±30140.58	16009.21±11846.03	21437.8±19286.61	12923.37±5959.66	55260.79±28469.56
POS2916	TG(53:11)	TG	C56 H87 O6	47741.13±18741.98	104178.82±19248.72	5395.06±5227.39	2681.07±1639.22	23844.91±18441.36	67934.78±34397.16	37469.42±14659.38	83153.8±8907.74
POS292	DG(32:1e)	DG	C35 H68 O4 Na1	3588614.92±55252.69	1686854.8±619249.32	198810.78±55644.39	157452.29±83601.79	2037699.49±286899.65	1206945.92±549447.13	1744903.07±563149.76	1084246.78±128806.88
POS2920	TG(17:0_18:1_18:1)	TG	C56 H108 O6 N1	424369.33±168091.48	1091496.52±114718.59	249256.74±80294.77	210549.91±123613.12	444698.19±188390.71	469237.29±234292.49	368934.13±79364.19	719373.32±208158.24
POS294	DG(32:1e)	DG	C35 H68 O4 Na1	4254355.87±1085873.8	6074439.74±1125375.43	699306.36±158413.86	453844.8±174250.13	3802624.11±1239904.62	4452113.34±2223852.88	3341917.08±1506202.53	7388428.79±2154898.42
POS296	DG(32:1e)	DG	C35 H68 O4 Na1	9406313.18±205785.01	8415811.17±930525.76	5037915.12±1508248.48	2275182.72±881979.88	9164059.03±525793.87	7724200.62±2518031.59	9761137.52±748196.22	8674820.72±549630.3
POS297	DG(32:1e)	DG	C35 H68 O4 Na1	6660029.69±2520360.87	7118432.67±3305985.18	3928288.24±1655473.71	1918113.89±724698.85	13322703.14±2219446.12	5869389.95±3288264.15	6837894.6±1029322.03	5344311.13±1142111.99
POS298	DG(32:1e)	DG	C35 H68 O4 Na1	1547350.96±1369118.31	1358770.24±386881.22	154049.11±84481.13	36305.91±37237.21	1672626.79±916943.79	1075807.09±505126.89	1033379.57±961150.27	487944.26±161679.69
POS3	AcCa(14:1)	AcCa	C21 H40 O4 N1	5516.3±2505.33	4595.99±2074.21	114119.42±48499.62	104066.53±40332.02	4136.39±2209.65	5751.81±2710.96	7284.48±3973.77	13466.21±2492.95
POS3004	TG(18:0_16:0_20:1)	TG	C57 H109 O6	518941.79±173363.68	1088723.73±104095.26	262132.2±82736.64	170857.4±47191.25	715668.35±159806.48	769170.27±412253.7	592748.17±157159.11	811063.9±135215.27
POS3006	TG(18:0_18:0_18:1)	TG	C57 H109 O6	5178679.15±1184499.98	7018533.92±897018.22	2989608.89±800481.42	6551760.92±5274984.04	4397772.35±494606.58	6651632.78±2137527.04	6681899.65±914994.83	8381544.59±1589111.37
POS302	DG(32:1e)	DG	C35 H68 O4 Na1	1664198.3±938410.73	1190099.87±810111.1	255165.28±299962.45	31185.5±25277.41	2884567.55±997379.44	853463.14±654347.8	1803821.65±1245270.54	662799.76±614454.21
POS3029	TG(20:0e_16:0_18:1)	TG	C57 H110 O5 Na1	722629.6±279354.36	1456983.38±247321.31	246609.5±157901.15	188264.65±87239.51	928892.06±246576.44	1115252.25±448001.19	962057.75±355095.64	1880265.3±252826.18
POS3030	TG(16:0e_19:0_19:1)	TG	C57 H110 O5 Na1	8243288.26±3110027.71	7336702.15±1047788.41	1293644.71±626453.07	315091.65±174758.99	13660293.74±4727543.89	5405081.74±2383098.39	9124674.77±1920694.19	8564288.07±1122003.86
POS3031	TG(18:0e_18:0_18:1)	TG	C57 H114 O5 N1	243347.35±230019.27	101237.19±45874.34	59678.48±13000.7	21823.66±20290.67	132181.76±42633.31	71265.19±59703.82	477321.61±199049.56	133456.15±68555.26
POS3059	TG(18:0_18:1_18:1)	TG	C57 H107 O6	580896.49±164666.05	978247.48±304182.67	126160.51±60622.36	35464.39±18352.78	838294.54±329938.1	969810.85±437332.9	486421.59±216871.69	1421964.89±312910.67
POS3062	TG(16:0_18:1_20:1)	TG	C57 H106 O6 Na1	818209.85±176531.32	525994.73±73574.48	301109.36±120040.22	197002.51±40371.14	824529.84±159612.09	381566.44±170776.65	830855.55±146549.28	518213.55±80996.27
POS3065	TG(18:0_18:1_18:1)	TG	C57 H110 O6 N1	395847118.21±116800147.89	393538094.97±110383722.88	151651866.36±43010998.22	132912537.05±38700390.84	224201338.53±51586145.82	307931070.35±87474250.2	434861206.91±56062280.27	372210838.4±66600012.11
POS3068	TG(18:0_18:1_18:1)	TG	C57 H106 O6 Na1	1657248.86±461382.62	1301460.85±425047.93	790168.12±390617.48	1472533.22±230302.74	808727.17±262052.71	1331134.51±506967.22	1700215.75±373369.48	1685905.47±490666.86
POS3092	TG(18:0e_18:1_18:1)	TG	C57 H112 O5 N1	529838.05±395427.84	160843.46±66343.61	97868.36±33725.13	57017.93±40235.29	151599.94±50975.22	82100.65±93897.65	846964.83±412350.47	143896.84±102554.31
POS33	Cer(d34:1)	Cer	C34 H68 O3 N1	466454.72±72916.71	459799.09±70097.48	389080.82±112120.33	492362.96±103393.41	610156.98±91883.49	533893.45±235496.62	452820.04±78976.48	459284.99±63536.91
POS3385	TG(18:0_16:0_21:1)	TG	C58 H114 O6 N1	277736.57±140894.2	381791.17±304894.24	179632.82±101227.31	57168.89±39734.07	380851.41±142242.5	239956.59±179258.27	555926.77±526407.52	399248.16±538988.93
POS3395	TG(55:10e)	TG	C58 H94 O5 Na1	594904.54±96503.22	509478.42±125558.48	1094201.37±78249.46	1307184.56±183586.74	526308.19±115335.61	850701.51±478200.64	540025.65±72004.98	688124.54±171280.91
POS3396	TG(55:10e)	TG	C58 H95 O5	63195.54±35461.75	62182.34±21863.35	203423.97±58203.34	215646.34±47069.19	55991.18±28574	181145.82±110467.52	106823.89±59259.42	213978.33±68256.53
POS34	Cer(d34:1)+H-H2O	Cer	C34 H66 O2 N1	37061.65±21987.78	44186.47±13285.4	67864.37±16705.69	71010.97±16829.81	16888.99±5033.67	48225.92±28661.85	21977.73±4363.26	75070.51±12561.4
POS3404	TG(55:13)	TG	C58 H87 O6	120430.66±83013.26	58723.69±33217.49	4328.69±3773.4	1145.85±732.94	194463.58±22073.75	68172.94±30330.79	124365.94±51705.11	37727.44±17495.14
POS3407	TG(19:0_18:1_18:1)	TG	C58 H112 O6 N1	463383.83±186176.4	399344.71±44592.44	552793.08±187782.56	408933.33±116270.34	363632.01±65108.61	496358.45±76678.99	366890.88±83750.96	578552.47±157044.62
POS3432	TG(12:1e_20:5_23:0)	TG	C58 H102 O5 Na1	123814.16±63643.47	90864.08±40386.13	1114168.66±402758.98	1134134.9±575871.43	89834.57±27871.24	167758.23±145505.34	124139.56±72376.61	156453.2±67433.36
POS3433	TG(12:1e_20:5_23:0)	TG	C58 H102 O5 Na1	154716.85±98025.25	262873.69±118765.86	1550917.36±2579898.81	413266.24±256286.49	127456.6±101793.56	191023.47±175908.12	102871.39±54245.95	188182.3±192396.8
POS3535	TG(56:12)	TG	C59 H94 O6 N1	396530.34±126548.42	428610.73±117906.97	113462.55±17047.58	112137.42±13162.29	380231.39±98600.14	437184.45±141213.29	363230.23±43901.97	433389.69±65330.93
POS3537	TG(56:14e)	TG	C59 H92 O5 N1	126152.66±57719.55	159667.05±64496.93	537063.91±82115.48	794582.95±53620.84	76971.68±36794.61	326622.17±323840.56	146701.85±79220.1	262799.42±73861.67
POS3538	TG(14:1e_21:0_21:0)	TG	C59 H114 O5 Na1	830911.83±254989.7	1431141.67±413507.82	351563.99±177307.91	137829.9±110961.46	746007±269294.02	549556.83±379931.57	675736.59±218413.21	1356711.63±496838.17
POS3542	TG(20:0_18:1_18:1)	TG	C59 H114 O6 N1	987518.16±156862.31	1183150.65±292090.8	1031611.87±457997.97	716893.15±192633.67	1109610.13±154824.75	1248575.72±348980.59	859663.81±71100.01	1080110.29±420000.83
POS3543	TG(18:0_18:1_20:1)	TG	C59 H114 O6 N1	174449144.7±55733658.93	134374429.73±39257497.3	29562888.22±16120776.56	23033119.98±13394418.28	77442090.69±12272019.75	90882818.77±47346388.26	160907324.57±20219692.57	125630962.33±30332212.89
POS3546	TG(18:0_18:1_20:1)	TG	C59 H114 O6 N1	871386.87±455493.32	655065.83±246698.58	195240.59±79850.69	128489.95±76305.15	1720110.23±701436.4	428667.84±215184.95	551049.07±216575.96	319022.88±142802.1
POS3700	TG(57:10e)	TG	C60 H98 O5 Na1	24120.24±9465.86	12232.25±6379.93	7807.37±5169.03	11859.62±9833.26	25969.54±9138.89	7472.79±3545.78	15614.57±5460.95	19687.02±7065.27
POS3701	TG(57:10e)	TG	C60 H98 O5 Na1	225691.17±74160.17	129977.69±87774.99	510515.11±119191.32	665976.81±220672.57	239160.27±92043.03	283426.69±246739.25	300940.99±64139.6	160783.41±88433.36
POS3713	TG(57:12)	TG	C60 H93 O6	740187.68±106639.7	149843.66±35365.76	28141.88±12640.13	3153.88±1063.4	605662.94±74464.81	62033.45±23602.42	516825.41±144734.3	46426.76±6143.78
POS3715	TG(16:0_18:1_23:1)	TG	C60 H116 O6 N1	1697359.04±353605.09	2349543.07±518073.89	1641103.92±239209.3	1405958.62±501422.68	2611031.7±157302.11	2093774.93±519119.85	2040680.72±159105.49	2289578.87±71925.15
POS3717	TG(16:0_18:1_23:1)	TG	C60 H116 O6 N1	216361.67±139828.7	165400.46±59286.6	8922.5±8894.11	6820.4±3913.96	457769.32±147960.29	177035.23±148285.57	144571.19±103032.11	92220.59±73588.4
POS3718	TG(18:1_18:2_21:0)	TG	C60 H114 O6 N1	2007902.61±1019640.25	1137302.42±440749.65	228549.46±87746.68	170233.39±72189.15	439097.86±145258.47	647605.39±479499.27	1575771.82±541139.71	840851.64±294833.24
POS3721	TG(22:0_11:4_24:1)	TG	C60 H110 O6 N1	190341.53±19252.42	94213.7±50163.8	123178.1±51617.24	57142.51±13922.35	119718.52±33442.83	36619.48±14599.36	127548.34±55471.24	56587.29±16801.92
POS3748	TG(18:0_20:0_20:1)	TG	C61 H120 O6 N1	4141426.84±1564037.11	4279571.16±1080335.59	1942963.26±388366.98	1307404.92±564996.76	4508002.62±2052022.92	3535209.12±1125238.02	2590010.7±779425.67	3531575.54±727133.16
POS375	DG(17:1_16:0)	DG	C36 H72 O5 N1	211538.31±20563.8	321458.76±101510.72	26444.34±3109.97	38171.12±13412.83	126677.52±18722.77	242590.14±107931.74	108080.65±27079.76	200844±25939.8
POS3762	TG(20:0_18:1_20:1)	TG	C61 H118 O6 N1	3749346.55±475587.23	3476525.25±506784.65	2220231.33±455983.94	1670445.75±467314.05	3589536.73±509119.68	2862026.51±441929.41	2967253.31±366278.03	2914028.98±409912.84
POS377	DG(33:1e)	DG	C36 H70 O4 Na1	1747693.06±193572.37	3050943.79±505426.11	625372.4±165144.09	592966.09±195531.1	1580923.2±62102.15	2517407.02±1026347.44	1507632.2±158772.94	2476955.48±382613.62
POS3813	TG(25:0_16:0_18:1)	TG	C62 H122 O6 N1	2714542.86±1904047.07	1138697.47±474380.25	350254.49±233988.77	41468.56±25559.77	1158437.88±535522.84	933893.19±602698.61	1929479.96±772223.88	935061.61±312846.77
POS3817	TG(18:1_18:2_23:0)	TG	C62 H118 O6 N1	1253242.29±877519.24	326748.58±189022.66	50731.76±33378.91	70840.17±96386.53	208375.97±63341.42	267311.8±162051.71	922668.08±492220.92	247853.41±163529.97
POS3823	TG(26:0_16:0_18:1)	TG	C63 H124 O6 N1	5447864.58±3391079.19	2392429.59±935426.69	1018329.43±473787.93	135090.67±85990.06	2468855.89±914287.86	2017264.05±1312971.84	4236621.21±1405464.13	2146477±776562.05
POS3844	TG(25:0_18:0_18:1)	TG	C64 H126 O6 N1	381427.62±275353.98	150722.77±76190.26	48120.55±34636.77	16491.63±13645.18	160746.79±64464.77	124271.3±83142.62	290101.56±146984.53	98336.91±58225.12
POS3846	TG(25:0_18:1_18:1)	TG	C64 H124 O6 N1	630282.71±485211.95	198194.84±94955.09	44906.06±33612.19	12626.88±9561.28	208077.15±108151.72	170148.05±108621.04	450384.23±240660.51	127535.77±80579.47
POS3849	TG(26:0_18:0_18:1)	TG	C65 H128 O6 N1	693933.62±528182.51	240861.54±98848.46	122699.67±79180.8	17045.83±20155.92	319943.62±159115.34	216608.51±102620.75	541598.98±234142.48	180209.16±75910.65
POS3853	TG(16:0_22:4_24:1)	TG	C65 H120 O6 N1	228647.92±264457.36	38509.52±25857.95	32145.77±15177.27	46997.15±35667.09	56276.19±33168.56	46691.4±5616.66	226097.06±132313.47	54005.48±40658.65
POS3879	WE(2:0_14:1)	WE	H31 C16 O2	30161.37±12842.18	23680.53±33533.1	12066.47±10624.33	6465.83±3192.92	13030.08±5846.31	4592.37±1139.82	14913.12±6092.38	4790.2±2453.81
POS3880	WE(2:0_14:1)	WE	H31 C16 O2	30432.3±33899.08	13192.79±8697.95	14399.24±9189.94	6366.83±3990.56	16960.39±11665.29	7613.21±9205.18	21804.36±23683.81	5361.27±2701.1
POS3881	WE(2:0_14:1)	WE	H31 C16 O2	24119.42±12124.12	15670.84±16022.69	18561.98±9017.62	11331.71±10315.8	20688.58±8345.37	10976.28±7772.93	23486.6±10705.34	12325.53±11573.54
POS3882	WE(2:0_14:1)	WE	H31 C16 O2	18607.34±4967.7	17339.25±8602.12	48239.29±40906.2	39307.15±34167.66	19406.5±10775.75	46477.95±50752.49	22096.5±9932.73	45438.55±43230.88
POS3883	WE(2:0_14:1)	WE	H31 C16 O2	27340.12±16091.83	76204.55±61215.19	33495.59±16840.09	36628.53±38882.29	15699.28±12289.93	38180.43±22803.46	25812.55±15254.78	26815.3±8994.12
POS3884	WE(2:0_14:1)	WE	H31 C16 O2	26295.91±21185.32	58241.63±56879.48	15334.51±6112.3	19823.16±7500.3	49010.35±27729.31	18767.63±10160.67	34515.8±55839.31	32430.99±14866.94
POS3885	WE(2:0_14:1)	WE	H31 C16 O2	159186.49±192646.19	146694±70987.01	75081.87±31622.91	39990.63±28938.2	135581.25±77572.46	89090.25±64318.6	135023.91±116963.07	127881.69±103260.45
POS3888	WE(3:0_14:1)	WE	H33 C17 O2	14130.87±12352.93	8754.71±5745.69	13703.18±7828.5	5754.35±3112.72	8842.08±4989.39	8901.99±8834.16	9156.14±3560.44	10156.15±6508.39
POS3889	WE(3:0_14:1)	WE	H33 C17 O2	18893.01±9405.21	15132.37±6003.43	29165.36±18236.04	20234.33±7808.27	16313.69±4643.37	21690.58±8546.4	16567.81±5319.69	16084.91±8273.3
POS3890	WE(3:0_14:1)	WE	H33 C17 O2	18816.67±3425.21	108492.08±169353.06	203507.93±60318.29	237807.16±148342.07	19811.56±6768.13	32090.92±27760.99	26401.32±19294.03	104355.26±141288.76
POS3891	WE(3:0_14:1)	WE	H33 C17 O2	22527.14±11497.18	27041.46±10321.1	29450.06±16903.72	32065.1±28322.32	19459.22±7497.31	13206.3±6153.56	25336.55±20452.11	32952.27±23527.42
POS4009	WE(2:0_18:1)	WE	H42 C20 O2 N1	40985.57±4012.6	41674.72±10053.2	21534.88±11138.19	21274.78±11941.65	47783.85±19919.06	34570.68±13234.81	44236.46±13348.57	47846.78±20907.86
POS4012	WE(30:1)	WE	H62 C30 O2 N1	7017.48±738.26	7863.28±1747.46	20154.71±5673.95	13023.32±1323.4	9161.71±724.51	11931.6±1729.19	9448.1±2115.42	10511.32±2067.27
POS4060	phSM(t36:1)	phSM	C41 H84 O8 N2 P1	106082.59±24735.22	266929.16±140938.74	2865052.74±91394.08	3163896.77±480008.34	68280.67±15881.48	215238.23±137960.01	69038.65±12672.83	401131.7±128239.26
POS418	DG(16:0_18:1)	DG	C37 H71 O5	46096.87±16632.88	47853±10435.93	2912.76±1086.48	3705.54±1703.39	34334.81±9157.72	37406.99±19831.92	20499.65±4466.35	50644.23±7954.86
POS422	DG(16:0_18:1)	DG	C37 H74 O5 N1	29739023.71±3775657.9	25683013.35±5100944.19	4456897.86±464390.85	3892026.12±683282.27	21056144.33±1425500.63	24333495.39±10565249.83	17775326.44±3034219.77	24602253.52±2505348.96
POS428	DG(16:0_18:1)	DG	C37 H71 O5	300250.19±101970.99	239783.82±49941.39	8755.41±5514.83	3974.28±2319.12	359569.65±97885.03	91839.14±57128.94	253743.96±33305.57	108410.72±49017.42
POS429	DG(16:0_18:1)	DG	C37 H71 O5	688222.4±259736.95	1638976.76±671163.77	139477.33±86278.55	73351.2±44739.31	887914.32±210601.98	1019658.45±436306.59	930153.31±342172.4	1629973.27±326207.66
POS430	DG(16:0_18:1)	DG	C37 H71 O5	382328.78±211381.47	1063438.48±391246.08	122496.65±80879.12	61929.42±41292.51	619926.66±174442.26	556275.37±265085.31	436732.22±148913.91	1089794.18±497891.17
POS44	Cer(d36:1)	Cer	C36 H72 O3 N1	46277.3±8278.28	47645.63±6097.17	39097.41±15542	52337.11±11992.75	68141.96±15158.01	52583.54±25872.87	47290.89±9332.15	47469.25±10755.23
POS451	DG(34:1e)	DG	C37 H72 O4 Na1	18443645.75±7083541.27	19411930.58±4041195.42	10756953.09±2148617.01	9230989.3±916664.2	16841623.68±2888074.65	15068838.18±5123420.48	14962265.98±5309130.92	13805786.06±3931939.27
POS5	AcCa(16:1)	AcCa	C23 H44 O4 N1	5439.15±4724.59	14652.64±7540.72	445315.04±221866.54	343884.88±137861.32	2502.98±414.9	4095.66±2407.72	3625.16±2191.68	21700.79±6673.78
POS54	Cer(d38:1)	Cer	C38 H76 O3 N1	8993.53±1171.5	17596.19±8506.16	26034.41±5009.49	14671.93±13547.06	32598.5±2743.54	20226.49±14577.74	19651.35±9411.57	19646.08±10762.65
POS618	DG(17:0_18:1)	DG	C38 H76 O5 N1	329495.29±19638.92	602563.63±186272.89	48602.38±7250.15	64982.88±19490.33	221265.4±21697.85	387077.96±169892	166619.62±28587.74	313058.2±65457.16
POS620	DG(35:1e)	DG	C38 H74 O4 Na1	325271±115262.91	395343.8±98815.19	138638.7±38071.73	134123.74±43440.63	142849.64±41040.49	321995.56±179748.25	242993.36±43372.18	353353.88±107791.66
POS638	DG(18:0_18:1)	DG	C39 H78 O5 N1	1136607.89±156675.28	964339.2±111425.65	179210.36±20791.21	159450.8±32284.84	889878.63±149925.05	924839.13±354004.6	682806.09±174882.21	942508.33±195027.03
POS639	DG(18:0_18:1)	DG	C39 H78 O5 N1	5268097.04±504324.29	6282247.57±632853.69	1202287.3±28628.61	1174279.4±320183.59	4112985.42±293171.95	5394736.18±2437376.33	3837689.29±586557.86	5776373.3±1092158.4
POS642	DG(36:1e)	DG	C39 H76 O4 Na1	760509.29±235489.79	948242.13±223196.79	115001.23±75227.74	60953.98±35852.26	541954.8±206629.85	628466.7±300227.77	529459.2±238264.15	684230.19±91164.16
POS643	DG(36:1e)	DG	C39 H76 O4 Na1	348669.87±203918.13	891533.32±276474.85	66167.32±53458.55	43588.62±24520.7	265927.58±118630.17	617329.47±303206.56	268626.48±220696.25	709137.6±113299.8
POS644	DG(36:1e)	DG	C39 H76 O4 Na1	1330612.95±428304.24	1040070.35±313186.68	486583.46±169368.9	455533.39±173051.44	612373.51±180922.51	892519±475059.24	1225784.36±176442.25	1014979.52±211142.08
POS7	AcCa(18:1)	AcCa	C25 H48 O4 N1	58576.32±42714.92	141656.12±73402.7	2910620.8±1481925.16	2399343.32±1112746.63	23063.16±6410.51	38078.47±16906.4	22560.09±10774.48	132648.08±38669.39
POS790	DG(18:0_20:1)	DG	C41 H82 O5 N1	169253.77±23253.12	179351.58±28170.1	27317.57±2692.08	24688.7±9180.62	123891.4±23522.17	146467.92±78808.44	116261.29±24764.12	150512.59±38136.37
POS791	DG(38:1e)	DG	C41 H80 O4 Na1	143027.8±117698.51	67377.77±64463.4	22133.24±10217.07	22830.99±12451.62	25127.37±12201.08	57486.23±35191.7	133706.64±68704.77	56655.99±33602.86
POS869	Hex1Cer(d38:1+O)	Hex1Cer	C44 H89 O9 N2	33040.65±20257.86	140575.86±97595.33	15156.68±11038.03	7342.43±5374.8	75653.64±77517.19	150184.9±81951.35	55158.73±42850.02	234537.68±96696.66
POS874	Hex1Cer(d18:1_22:0+O)	Hex1Cer	C46 H90 O9 N1	4221.57±2749.25	10196.35±11827.66	99518.36±61987.08	100888.69±48743.54	2322.69±1481.46	12638.81±19980.09	2211.73±1687.83	3584.72±1834.47
POS875	Hex1Cer(d19:1_21:0+O)	Hex1Cer	C46 H93 O9 N2	78796.96±21564.85	237120.2±38910.03	21857.23±15484.64	13143.33±11066.31	95746.73±20031.93	202176.67±86392.99	160541.18±81305.65	482242.93±121516.97
POS876	Hex1Cer(d19:1_21:0+O)	Hex1Cer	C46 H93 O9 N2	148395.86±18952.33	240361.18±38965.43	20560.5±15689.93	14030.46±10959.63	184234.77±37253.24	179428.52±63009.42	209603.73±33248.38	425954.18±85203.36
POS881	Hex1Cer(d41:1+O)	Hex1Cer	C47 H91 O9 N1 Na1	57825.06±9877.28	20671.22±5286.84	47765.09±18696.37	73178.56±43877.13	38871.97±11837.81	17478.52±9299.81	31572±17786.91	10052.02±4283.72
POS887	Hex1Cer(d42:1)+H-H2O	Hex1Cer	C48 H92 O7 N1	124345.45±57445.28	221762.95±76784.01	38882.02±14393.26	41753.83±24528.15	126009.58±95999.06	150600.82±79980.88	67980.85±28198.39	169990.74±127595.29
POS889	Hex1Cer(d18:1_24:0+O)	Hex1Cer	C48 H94 O9 N1	9636.19±5352.08	21735.86±15844.62	66702.76±40347.92	128423.27±124944.22	10124.44±6097.69	21177.89±29569.02	7260.18±5731.25	5511.4±2438.5
POS89	CerG3GNAc1(d42:1)	CerG3GNAc1	C68 H127 O23 N2	19284.16±3991.32	17962.31±6716.08	45305.27±8200.7	25590.18±4162.97	10726.4±2298.29	19601.93±11642.46	13210.32±930.87	23673.1±3399.59
POS890	Hex1Cer(d19:1_23:0+O)	Hex1Cer	C48 H97 O9 N2	820897.13±439811.51	389973.9±111968.37	149492.41±69298.24	73471.92±44949.17	959253.55±148662.41	324875.18±109312.01	1050744.33±137085.07	767920±240125.54
POS891	Hex1Cer(d19:1_23:0+O)	Hex1Cer	C48 H97 O9 N2	761676.18±208343.99	857102.74±245271.35	106962.54±64962.56	58265.58±30650.05	1129028.79±418778.83	660041.02±256834.85	989198.19±368299.62	1240171.57±269941.34
POS902	Hex1Cer(d19:1_25:0+O)	Hex1Cer	C50 H101 O9 N2	2831088.75±1545488.17	3478589.28±1474541.77	189955.49±102797.97	107659.44±61123.18	6852694.9±3144003.46	2765171.87±1400679.55	4355315.21±1904283.07	3462515.57±446434.5
POS906	Hex1Cer(d21:1_25:0+O)	Hex1Cer	C52 H105 O9 N2	2571300.41±516694.23	2840622.98±1506719.06	1891757.69±1101654.91	904155.94±655719.66	3427406.41±559198.49	2870604.23±2283951.15	2288847.38±1103080.74	4045014.28±2806006.13
POS909	Hex1Cer(d48:1+O)	Hex1Cer	C54 H109 O9 N2	147048.23±99716.78	559065.19±174312.57	351435.51±236564.73	139828.93±86752.98	312649.58±189190.9	405834.3±153239.44	236776.2±150301.84	618395.69±143775.24
POS914	Hex1Cer(m19:0_24:1)	Hex1Cer	C49 H96 O7 N1	43066.33±16560.64	122202.89±31008.81	4744.95±2383.04	4378.14±3068.11	30204.11±13192.57	107447.31±53258.19	29322.43±7301.92	85893.93±55633.53
POS915	Hex1Cer(m19:0_24:1)	Hex1Cer	C49 H96 O7 N1	218740.21±59113.44	477139.05±103560.96	34389.66±20966.28	19491.24±13914.15	222774.96±54013.05	349055.74±187873.56	263618.16±71214.27	531299.07±152868.94
POS916	Hex1Cer(m21:0_22:1)	Hex1Cer	C49 H96 O7 N1	446810.45±53635.5	1077531.9±212783.15	63916.65±35955.2	44563.2±23921.87	488257.8±66075.64	786859.15±378139.51	497135.96±11756.95	1292287.27±311568.38
POS917	Hex1Cer(m21:0_24:1)	Hex1Cer	C51 H100 O7 N1	325118.6±84906.78	902876.65±139511.95	47829.13±23557.51	31199.11±13886.19	385829.89±85352.42	777767.12±356124.08	416764.36±124607.15	1235576.23±237535.96
POS918	Hex1Cer(m21:0_24:1)	Hex1Cer	C51 H100 O7 N1	1728362.86±389697.68	3487134.72±564357.1	340801.01±212344.61	134837.65±52026.11	2085423.85±483874.01	3125005.2±1449933.72	3119402.89±849440.36	5915631.22±1314938.07
POS920	Hex1Cer(t36:1)	Hex1Cer	C42 H85 O9 N2	15206.88±14296.31	17990.21±3644.66	2576.97±628.07	1996.73±1290.96	9965.78±7888.72	21817.55±5113.39	16550.15±8847.72	45317.39±10574.18
POS936	Hex2Cer(d18:1_23:0)	Hex2Cer	C53 H102 O13 N1	8658.45±3468.37	949.28±1361.47	22838.51±2097.42	20591.39±6917.56	8913.71±6297.01	5242.62±4720.77	18385.94±19471.67	3745.62±1939.06
POS941	Hex2Cer(m19:1_17:0)	Hex2Cer	C48 H95 O12 N2	310899.1±71227.27	316478.16±137791.31	1003919.11±81078.88	686425.2±145071.04	354865.67±92945.03	549213.06±160535.17	347903.99±113529.34	510273.1±105502.4
POS942	Hex2Cer(m38:1)	Hex2Cer	C50 H99 O12 N2	438923.3±74075.27	350828.47±153443.04	981135.53±121387.25	980788.89±212118.97	431168.68±179940.03	518387.62±312509.26	525298.25±94708.37	401658.66±88794.44
POS945	Hex2Cer(m21:0_18:1+O)+H-H2O	Hex2Cer	C51 H96 O12 N1	152869.07±26215.89	3442.73±1138.19	1062.93±239.43	1101.29±146.84	161910.36±24710.04	4742.51±6412.87	133797.29±47636.43	1422.32±875.19
POS95	CerP(d41:1+O)	CerP	C41 H86 O7 N2 P1	5227.49±2170.27	20901.71±20633.68	648458.01±58679.09	720708.21±115674.51	4478.34±1266.01	14512.45±9037.29	4963.69±1315.41	22200.16±6483.34
POS961	LPC(18:1e)	LPC	C26 H55 O6 N1 P1	6095.63±4640.75	15743.78±6812.47	72711.63±9196.51	17470.43±7463.21	4900.46±2907.21	12269.88±13274.01	6034.54±3241.85	22681.14±5541.68
POS967	LPC(20:1)	LPC	C28 H57 O7 N1 P1	2506.73±1495.03	11844.03±5669.18	1667.17±1701.84	8154.92±6991.21	4109.59±3848.45	11004.86±4401.23	5472.19±4504.4	26355.97±24748.9
POS97	CerP(d43:1)	CerP	C43 H90 O6 N2 P1	3187491.44±223070.48	1326594.6±123562.51	122732.18±54406.41	25583.91±8865.84	2654605.57±288579.19	872176.4±439900.53	2640067.6±550867.4	605591.35±28615.15
POS977	LPC(32:1)	LPC	C40 H80 O7 N1 P1 Na1	1826.81±605.07	16344.99±17429	93279.28±34849.73	168119.63±23551.59	1218.56±574.67	23209.95±25444.03	2229.03±1535.87	24672.25±6616.26
POS978	LPC(32:1)	LPC	C40 H80 O7 N1 P1 Na1	27177.32±12264.49	46006.3±38735.05	580791.85±155977.42	422374.44±56613.72	10486.95±4233.81	32899.66±24358.82	13539.45±3359.73	80111.99±37341.2
POS98	CerP(d43:1+O)	CerP	C43 H90 O7 N2 P1	11579.91±2765.1	8012.4±2325.27	43955.7±5780.91	42053.55±11620.93	7792.07±1679.23	8602.91±6342.11	9014.05±3771.42	5459.63±1864.36
POS980	LPC(34:1)	LPC	C42 H84 O7 N1 P1 Na1	46287.41±14588.65	194233.57±190042.45	3579875.38±321485.4	4306036.71±412248.09	40749.55±2558.73	109909.31±75484.63	42064.37±7731.7	205129.37±68373.37
POS981	LPC(35:1)	LPC	C43 H86 O7 N1 P1 Na1	22511.72±21707.79	70122.6±14707.6	57790.96±23505.28	77457.13±8952.24	31523.23±13969.61	59966.51±28274.42	33162.83±22926.32	112654.4±19130.3
POS982	LPC(36:1)	LPC	C44 H88 O7 N1 P1 Na1	3863.28±1707.5	18312.91±11816.11	377573.54±44546.03	325509.42±79612.76	4491.82±1094.89	27801.32±35176.36	7267.42±1784.69	27533.14±3537.9
POS990	LPE(18:1p)	LPE	C23 H47 O6 N1 P1	64760.65±41614.12	154042.59±112703.43	217046.02±13531.52	151123.1±10437.79	97466.23±71655.16	189908.67±121716.42	23150.63±7884.64	297231.48±175940.48
NEG411	PC(18:0_18:1)	PC	C45 H87 O10 N1 P1	2518139.6±535118.34	5565803.18±632056.72	2462232.79±405151.94	2466611.06±543196.82	2657532.36±546800.69	6748666.53±591567.07	2951439.36±153912.67	6835531.19±748900.22
NEG413	PC(18:0_18:1)	PC	C45 H87 O10 N1 P1	2766905.63±592124.72	6132011.46±777672.94	2566263.83±388298.15	2668468.14±576209.74	2916282.41±570428.57	7335971.49±656063.11	3191765.61±144053.39	7450579.19±889713.95
NEG101	Cer(d42:1+O)	Cer	C43 H84 O6 N1	1489.94±684.21	4047.53±1702.05	2726.85±607.03	2428.12±998.99	753.52±587.53	8352.53±8033.93	1301.94±625.22	4205.59±1714.48
NEG106	Cer(d18:1_25:0)	Cer	C44 H86 O5 N1	55967.22±30676.82	72090.12±15257.58	68163.91±14152.52	69037.04±7766.26	53896.76±31255.18	64555.55±14474.54	56987.78±18571.63	65786.13±15504.87
NEG109	Cer(d20:1_24:0)	Cer	C45 H88 O5 N1	11984.69±5023.99	15287.2±2302.83	7731.01±1362.87	9182.3±1370.42	12794.28±6407.43	36739.32±36563.31	14084.48±4036.54	14094.57±3632.75
NEG112	Cer(m18:1_14:0+O)	Cer	C33 H64 O5 N1	26934.45±4263.09	34802.45±6750.32	5701.19±2853.75	5115.2±1972.25	22203.76±2882.6	58389.85±23799.02	18504.69±3976.09	40139.47±11352.99
NEG115	Cer(m21:1_15:0+O)	Cer	C37 H72 O5 N1	174029.04±39225.64	713317.23±429552.12	4485844.66±502549.44	6368305.18±1868146.05	292294.22±24335.03	548629.31±119829.4	238913.36±30039.56	578338.75±134893.53
NEG117	Cer(m37:1+O)	Cer	C38 H74 O5 N1	5716.78±1768.53	22778.42±7112.74	82166.3±15068.91	114546.88±32825.34	8295.39±2997.17	19839.42±4095.8	8094.41±1670.12	20515.6±3491.8
NEG120	Cer(m19:0_20:1+O)	Cer	C40 H78 O5 N1	18253.33±7644.23	34790±3168.43	36596.05±4431.46	33822.77±1356.09	17609.76±8984.02	36662.92±9968.21	16586.61±6066.16	43558.82±10698.41
NEG123	Cer(m40:1)	Cer	C41 H80 O4 N1	20504.06±5132.6	13175.58±2144.59	5709.28±3375.31	4288.72±1483.46	18099.02±1402.01	13256.84±2018.55	23769.22±6343.34	29140.67±3137.83
NEG125	Cer(m41:1+O)	Cer	C42 H82 O5 N1	266796.46±150918.41	374457.91±49319.72	479406.56±79124.06	435293.5±25421.21	265424.3±163274.54	383984.72±89573.88	267287.82±98698.49	408390.28±118998.99
NEG129	Cer(t18:1_16:0)-H	Cer	C34 H66 O4 N1	3988.01±805.6	8835.87±4858.86	1627.03±85.66	1733.73±53.08	1260.95±684.82	16019.02±12795.37	549.85±350.16	5887.28±3329.05
NEG138	CerG3GNAc1(d40:1)	CerG3GNAc1	C67 H123 O25 N2	11545.47±3967.05	14553.22±3798.45	33283.18±5199.93	23773.65±3898.08	7255.28±1764.14	20579.24±7544.97	7907.86±718.82	22471.57±3672.28
NEG176	FA(18:1)-H	FA	O2 H33 C18	28450.66±16781.98	28661.18±16029.8	125622.88±201856.9	48550.93±47056.22	25290.12±11217.91	35744.81±11922.22	23464.46±14722.52	53045.11±56879.73
NEG177	FA(18:1)-H	FA	O2 H33 C18	21014.85±6772.39	21944.43±6993.25	19748.69±13594.67	18645.9±10804.44	16909.38±7634.8	23662.96±9940.41	22911.21±3660.88	36282.55±22700.56
NEG178	FA(18:1)-H	FA	O2 H33 C18	19292.34±10714.57	27405.94±9901.63	19762.33±11608.23	26468.33±10316.35	24261.36±13635.75	23390.64±11473.16	26141.67±7416.43	23485.32±8328.98
NEG179	FA(18:1)-H	FA	O2 H33 C18	19378.22±13908.07	17295.11±6004.37	23547.64±13272.34	16478±7381.39	10681.1±5282	25935.2±20999.81	13556.63±3888.75	14775.85±8408.42
NEG180	FA(18:1)-H	FA	O2 H33 C18	3463.33±1225.41	6430.61±1766.85	9736.92±8288.98	3475.88±2232.65	6269.18±2711.99	4716.95±2594.74	6033.87±6139.58	8024.03±3180.03
NEG181	FA(18:1)-H	FA	O2 H33 C18	12943.98±7755.09	14916.05±10238.56	11396.83±4810.6	12906.63±4873.64	4366.31±2721.93	12465.37±9954.56	8242.03±5071.57	18506.92±15698.35
NEG182	FA(18:1)-H	FA	O2 H33 C18	4293.62±3785.92	2260.47±2543.88	9828.54±7326.12	3676.49±3560.48	5765.46±3605.07	4123.53±2504.1	5253.76±2795.32	3030.44±1475.7
NEG183	FA(18:1)-H	FA	O2 H33 C18	38094.45±14205.5	19673.34±6242.28	6423.88±5127.65	7057.73±5889.58	33527.28±5089.52	25572.29±10109.96	28912.72±10191.4	16412.52±4735.26
NEG184	FA(18:1)-H	FA	O2 H33 C18	2734364.78±1524818.12	3609405.52±1359604.71	179519.11±125260.73	56187.79±43377.38	2978635.52±1298857.51	3899000.86±995637.79	1831798.89±694684.05	3283732.05±366758.07
NEG186	FA(20:1)-H	FA	O2 H37 C20	37850.45±12967.98	39408.27±8211.58	8721.39±14319.04	1238.84±559.59	25298.61±8606.27	34874.7±10644.78	32364.35±8254.77	33002.13±3191.27
NEG194	GM3(d42:1)-H	GM3	C65 H119 O21 N2	4549.05±1924.1	8474.92±2985.13	22273±5291	22748.85±10617.75	1669.54±513.49	7004.33±3399.07	3850.96±895.91	8975.3±3551.37
NEG195	GT3(m40:1)-2H	GT3	C85 H148 O36 N4	20163.79±5573.73	24064.09±2589.96	1907.2±1172.91	4306.82±2321.45	16012.42±1966.35	26221.97±5784.34	14151.77±1210.49	26449.65±5064.19
NEG196	Hex1Cer(d34:1+O)	Hex1Cer	C41 H78 O11 N1	5676.49±3334.04	18451.55±16633.4	213805.57±19336.42	192952.41±10379.04	4517.31±1912.13	50770.64±52109.29	2145.31±735.47	13383.3±2832.36
NEG197	Hex1Cer(d18:0_18:1)	Hex1Cer	C43 H82 O10 N1	7623.43±2407.66	11925.23±2109.59	25580.58±7263.44	40984.96±10033.14	5329.22±1463.67	8198.08±1017.18	6677.83±1889.67	7103.86±2067.75
NEG199	Hex1Cer(d38:1)	Hex1Cer	C45 H86 O10 N1	1455.18±639.7	5767.67±5447.13	16482.51±4766.36	19838.58±12908.81	860.71±519.47	3429.99±2277.68	1008.97±290.64	9353.47±1957.56
NEG201	Hex1Cer(d18:1_22:0)	Hex1Cer	C47 H90 O10 N1	11054.69±5056.36	26616.39±23236.91	66823.35±28588.79	142889.68±119630.82	7114.3±2409.64	15551.46±7774.32	5391.42±739.58	33141.7±10196.68
NEG203	Hex1Cer(d41:1)	Hex1Cer	C48 H92 O10 N1	2168.1±928.97	6721.79±7194.4	29605.66±9481.13	41400.85±26678.85	1321.06±564.97	2459.53±1549.32	1062.42±454.61	5532.18±2529.92
NEG204	Hex1Cer(d42:1)	Hex1Cer	C49 H94 O10 N1	709.99±553.59	9604.25±13171.55	3300.6±1274.81	19844.31±22121.28	325.55±58.56	1142.47±593.97	371.28±113.86	1764.68±1758.12
NEG205	Hex1Cer(d18:1_24:0)	Hex1Cer	C49 H94 O10 N1	14958.51±4240.88	42262.49±43506.78	138041.3±67187.6	337560.9±324547.73	9323.67±1117.54	25305.87±13652.22	7960.16±690.58	43515.9±24050.06
NEG207	Hex1Cer(d42:1+O)	Hex1Cer	C49 H94 O11 N1	5154.41±2828.78	7009.87±2141.25	15237.92±7510.84	18510.65±2847.86	4519.41±1314.68	6211.8±2522.3	4752.16±764.26	3178.28±2833.73
NEG21	CL(73:1)-2H	CL	C82 H156 O17 P2	140982.71±35078.99	174583.22±33148.37	153264.88±16782.79	148644.48±9936.98	118425.67±16175.99	191584.73±25929.27	119425.86±8410.51	250147.48±22491.22
NEG213	Hex1Cer(d43:1+O)	Hex1Cer	C50 H96 O11 N1	5882.66±7664.92	3066.58±1953.16	12681.16±5749.17	21983.71±17788.42	5743.9±5922.99	28423.4±35187.04	7528.11±8842.75	714.81±452.51
NEG217	Hex1Cer(d44:1+O)	Hex1Cer	C51 H98 O11 N1	3665.39±1150.64	9228.21±6770.76	16570.34±10365.89	46138.36±47164.02	1907.48±552.13	196394.48±272775.49	2615.14±839.37	6715.83±2474.75
NEG222	Hex1Cer(m21:0_18:1)	Hex1Cer	C46 H88 O9 N1	13026.66±6190.3	15200.62±6756.44	24592.91±11648.27	53754.23±32926.29	6438.9±3731.65	19375.35±4209.23	7814.72±901.63	14592.74±10647.5
NEG227	Hex1Cer(m21:0_20:1)	Hex1Cer	C48 H92 O9 N1	567.27±285.49	8361.77±9501.72	35609.51±21082.2	80216.16±79367.95	393±274.7	17008.29±21538.24	336.31±101.44	3636.36±4947.43
NEG231	Hex1Cer(t34:1)	Hex1Cer	C41 H78 O11 N1	5676.49±3334.04	18451.55±16633.4	213805.57±19336.42	192952.41±10379.04	4517.31±1912.13	50770.64±52109.29	2145.31±735.47	13383.3±2832.36
NEG233	Hex1Cer(t40:1)	Hex1Cer	C47 H90 O11 N1	2589.37±1642.62	28841.25±36506.1	113790.23±56679.42	232476.41±213446.3	1286.3±420.29	15483.27±12847.96	492.57±236.04	11794.01±12499.57
NEG234	Hex1Cer(t41:1)	Hex1Cer	C48 H92 O11 N1	445030.7±144051.87	287577.48±272859.24	56895.86±22330.07	67986.87±45880.2	228579.06±156057.59	91088±173006.46	236129.57±159037.75	633534.01±444054.68
NEG237	Hex1Cer(t42:1)	Hex1Cer	C49 H94 O11 N1	5842.83±2729.17	41756.3±51594.54	200945.71±116535.87	445027.88±436691.74	3874.11±1902.71	92398.67±111928.83	1202.48±453.29	8354.67±4583.96
NEG239	Hex1Cer(t43:1)	Hex1Cer	C50 H96 O11 N1	2588.86±2837.19	4470.39±2348.49	12600.9±5950.08	22400.41±18282.27	2236.49±1696.7	26951.69±35184.67	1853.2±2070.6	553.39±210.21
NEG241	Hex1Cer(t44:1)	Hex1Cer	C51 H98 O11 N1	4334.7±1519.46	9368.32±6772.06	16569.68±10369.29	46431.42±47513.51	2256.76±887.6	196520.76±272927.13	3148.81±1440.64	6703.59±2452.91
NEG243	Hex1Cer(t45:1)	Hex1Cer	C52 H100 O11 N1	3767±3997.55	2518.56±2411.99	725.43±191.19	1602.64±1117.09	1832.46±1376.75	7431.77±6031.25	808.93±710.64	2427.83±1727.98
NEG247	Hex2Cer(d34:1)	Hex2Cer	C47 H88 O15 N1	911.76±410.13	1456.91±831.51	43097.44±8132.84	43735.3±16082.71	662.5±148.83	1121.77±426.04	560.8±134.08	1292.51±345.61
NEG252	Hex2Cer(d40:1)	Hex2Cer	C53 H100 O15 N1	3144.18±2609.42	2696.59±2543.44	93543.83±9066.29	94579.17±27089.56	1736.5±1371.66	760.16±271.21	3166.51±2469.79	520.06±354.46
NEG255	Hex2Cer(d42:1)	Hex2Cer	C55 H104 O15 N1	1493.93±341.12	4303.55±3992.63	113291.93±6831.04	112095.67±32474.53	820.21±619.68	2014.41±919.74	1083.32±902.05	2329.49±1206.25
NEG260	Hex2Cer(t32:1+2O)	Hex2Cer	C45 H84 O18 N1	6106.88±1495.66	23381.64±20260.2	47695.81±4059.22	72768.08±6696.77	6545.05±1455.18	21180.75±7912	7025.86±1522.41	23516.47±3522.45
NEG263	Hex3Cer(d34:1)	Hex3Cer	C53 H98 O20 N1	9857.59±4288.01	8139.25±2862.82	24735.47±4640.96	17548.52±6560.58	9938.76±4041.98	10828.62±3810.11	5198.68±1132.47	17134.15±2257.45
NEG264	Hex3Cer(d40:1)	Hex3Cer	C59 H110 O20 N1	4792.27±2410.95	6770.89±1859.11	31756.54±3791.43	16318.97±5236.54	4663.58±1955.44	12330.25±5598.46	3496.8±573.33	17468.79±3535.58
NEG265	Hex3Cer(d42:1)	Hex3Cer	C61 H114 O20 N1	9315.56±3693.44	12814.98±4557.09	55099.65±7022.68	26821.23±5322.52	8169.94±1699.54	22760.74±9342.51	9322.96±1494.21	29334.41±9789.43
NEG268	Hex3Cer(t29:1)-H	Hex3Cer	C47 H86 O19 N1	112907.84±15202.51	161078.79±16023.99	15789.71±3045.33	22294.21±7875.98	126372.74±17834.83	169180.71±15838.03	125694.99±9330.59	173821.77±18753.45
NEG27	CL(23:0_18:1_15:1_18:1)-2H	CL	C83 H154 O17 P2	84417.39±19144.75	138348.85±27188.2	111564.05±10596.58	166392.14±56586.46	71117.37±12795.03	138922.45±19962.44	60250.66±3492.85	125862.28±21901.53
NEG273	LPC(16:1)	LPC	C25 H49 O9 N1 P1	2429.4±2577.03	3291.69±1647.47	1835.15±283.59	28454.4±16122.21	2202.07±937.73	4760.87±2912.03	842.31±673.44	10098.15±5659.43
NEG274	LPC(16:1e)	LPC	C25 H51 O8 N1 P1	2602.84±1696.53	26593.46±27971.19	291917.1±11449.78	99040.29±13961.3	2642.68±2874.16	9874.56±1195.27	826.59±366.62	14831.48±2843.04
NEG278	LPC(18:1)	LPC	C27 H53 O9 N1 P1	87563.68±28422.48	127855.66±77836.41	139875.79±21899.83	560816.77±417985.06	79493.64±41313.66	256619.6±94468.41	54823.44±18034.45	517467.95±396945.42
NEG280	LPC(18:1e)	LPC	C27 H55 O8 N1 P1	2529.3±2426.95	14296.96±9731.77	103206.08±6057.93	105574.71±34063.77	4085.88±4498.64	9050.1±2430.56	718.27±169.02	20128.68±11928.19
NEG292	LPE(16:1)-H	LPE	C21 H41 O7 N1 P1	875.7±531.2	1117.58±811.46	3426.11±5590.65	27407.64±20246.58	392.43±104.75	2134.86±879	320.82±171.68	2577.52±513.07
NEG293	LPE(16:1e)-H	LPE	C21 H43 O6 N1 P1	43735.48±22576.87	224643.52±207107.57	844248.42±155438.24	470424.88±14700.29	67472.42±42554.62	193141.4±44291.19	24458.78±9598.39	305060.43±136476.45
NEG296	LPE(18:1)-H	LPE	C23 H45 O7 N1 P1	105900.76±22159.58	160152.02±89691.53	73530.98±8981.19	802509.8±696676.86	104312.79±40710.45	279427.71±69131.09	62304.25±14623.33	390401.59±229016.12
NEG297	LPE(18:1e)-H	LPE	C23 H47 O6 N1 P1	2175.98±1294.99	10968.52±5370.14	28036.77±11845.16	33394.02±15606.01	4265.32±3809.34	10322.58±5125.53	2627.48±840.62	14855.2±10969.47
NEG298	LPE(18:1e)-H	LPE	C23 H47 O6 N1 P1	243656.49±108719.06	887865.24±677606.83	794974.44±131669.65	381755.89±48688.24	610094.42±371270.12	1392981.16±440303.67	208854.49±64742.61	1683862.73±1108266.77
NEG3	CL(69:11)-2H	CL	C78 H128 O17 P2	468.61±306.29	3995.61±2845.75	25357.49±2238.09	29381.63±5936.24	961.33±430.5	3432.8±578.49	867.89±530.46	5360.26±1920.95
NEG304	LPE(20:1)-H	LPE	C25 H49 O7 N1 P1	2351.56±1070.07	11819.8±6825.63	887.57±689.78	34262.77±39283.34	2502.39±1633.35	14309.94±8864.55	704.66±415.54	19710.25±16472.63
NEG314	LPG(18:1)-H	LPG	C24 H46 O9 N0 P1	1021.67±358.92	5254.4±3721.55	34328.31±7071.17	52042.45±22141.12	1896.83±822.44	7002.83±1750.31	1410.01±641.26	9154.3±2422.22
NEG321	LPS(18:1)-H	LPS	C24 H45 O9 N1 P1	2548.85±1363.98	6216.46±6545.57	16392.32±3610.49	195145.91±134246.13	3010.77±641.53	12624.99±1643.87	1837.72±818.16	18247.98±6757.64
NEG342	PC(19:1)	PC	C28 H53 O10 N1 P1	400.04±79.1	4543.82±4578.69	103632.8±34378.84	75419.01±38427.03	406.03±118.17	1915.35±1082.5	307.29±47.95	3307.15±1677.5
NEG347	PC(16:1e_14:0)	PC	C39 H77 O9 N1 P1	5516.55±4144.52	8845.63±9086.52	41294.57±20511.2	20591.49±3805.48	1394.97±1155.74	8287.48±4747.73	2366.63±734.31	14606.96±3655.32
NEG351	PC(16:0_16:1)	PC	C41 H79 O10 N1 P1	164137.75±39678.36	334003.52±152869.56	766238.76±141532.96	1722348.47±203014.61	110209.31±31269.56	351248.23±80926.72	110637.83±29355.74	483122.86±103002.17
NEG353	PC(16:0_16:1)-CH3	PC	C39 H75 O8 N1 P1	134506±22244.35	206991.57±68199.5	403200.94±43301.1	522446.2±111653.12	105382.4±16402.56	263949.28±80222.78	105858.6±22635.23	288104.93±62766.54
NEG354	PC(16:0e_16:1)	PC	C41 H81 O9 N1 P1	8862.21±2485.87	37824.87±29843.74	187900.91±43299	391513.09±65195	9606.7±2695.56	38608.87±14304.09	10375.01±3499.45	53291.73±11263.89
NEG355	PC(16:1e_16:0)	PC	C41 H81 O9 N1 P1	47060.38±17845.23	60350.93±38171.9	673332.11±224782.58	302733.26±46751.74	27894.64±7564.72	65042.53±24452.83	28617.16±1955.39	111032.23±42269.53
NEG361	PC(17:1_16:0)	PC	C42 H81 O10 N1 P1	9442.43±4646.02	41064.59±31279.21	159120.69±20030.43	379700.15±23321.07	7182.52±4616.68	43384.74±23150.22	5158.01±2394.85	43737.54±15906.42
NEG362	PC(16:0e_17:1)	PC	C42 H83 O9 N1 P1	85723.43±27986.41	166890.9±96280.78	633984.1±434815.65	208216.72±368984.53	135515.09±11186.72	210699.04±20787.84	129138.79±10473.47	300077.1±38589.82
NEG368	PC(16:0_18:1)	PC	C43 H83 O10 N1 P1	1505702.66±267126.62	3026021.54±1333764.31	13653931.73±537281.57	16045498.8±1894975.59	1154904.51±277135.11	3400118.72±1168354.05	1158017.6±130738.58	4202825.7±850691.45
NEG370	PC(16:0_18:1)	PC	C43 H83 O10 N1 P1	632407.87±865430.88	905384.75±1899164.02	89810.79±18978.95	3193197.06±6843850.38	27201.05±9737.08	47400.33±18134.24	470553.72±625716.63	3168995.48±2324724.22
NEG371	PC(16:0e_18:1)	PC	C43 H85 O9 N1 P1	99597.71±29981.57	350581.9±299131.1	4627453.25±464097.95	5387548.59±676884.03	95029.59±18662.85	312166.15±133112.35	96442.21±16232.32	376415.26±69950.7
NEG373	PC(16:0e_18:1)	PC	C43 H85 O9 N1 P1	191.06±123.42	811.09±911.54	17633.6±2865.9	9624.27±2139.2	212.46±121.72	749.44±434.26	215.07±127.88	1334.84±593.66
NEG396	PC(16:1_19:0)	PC	C44 H85 O10 N1 P1	6686.66±3415.79	20219.8±8397.67	63103.04±3265.2	169415.28±91359.14	6427.48±3059.04	16709.84±5189.51	2578.04±2317.24	11581.87±5070.8
NEG397	PC(17:0_18:1)	PC	C44 H85 O10 N1 P1	37432.52±8078.02	103094.36±27298.06	282607.87±23180.72	428739.02±121317.75	30710.15±11381.71	122850.51±31818.76	28812.42±4677.02	115830.68±13124.16
NEG399	PC(16:0e_19:1)	PC	C44 H87 O9 N1 P1	75457.36±17893.43	89627.54±58922.12	74475.53±10604.19	155392.1±16580.34	91074.66±9375.87	92228.45±54243.61	98137.35±17807.41	190437.8±32391.26
NEG414	PC(18:0e_18:1)	PC	C45 H89 O9 N1 P1	9971.2±2405.77	48802.13±28072.52	698994.58±68306.49	632538.6±137265.45	15018.68±3738.3	118652.19±108119.87	20560.89±5369.89	75982.66±14683.36
NEG415	PC(18:0e_18:1)	PC	C45 H89 O9 N1 P1	1725.47±854.63	6918.81±6807.83	34767.9±9829.68	49631.38±30978.1	957.52±387.95	5964.92±4006.35	1130.5±652.72	10695.03±3049.08
NEG45	CL(78:1)-2H	CL	C87 H166 O17 P2	46818.72±11680.49	97115.53±15530.36	42687.02±9675.34	45689.64±9208.6	46056.78±10159.43	119926.11±7455.67	50937.76±5170.43	116491.92±13505.33
NEG464	PC(20:0_18:1)	PC	C47 H91 O10 N1 P1	30696.65±7430.71	60171.84±12442.94	48715.97±10212.66	37808.29±21123.53	23828.26±8254.44	70797.37±19782	28834.3±4750.71	80226.78±12685.12
NEG465	PC(38:1e)	PC	C47 H93 O9 N1 P1	2299.93±1184.53	7742.96±8928.72	42280.47±18044.38	83690.27±74209.81	1297.81±537.49	4714.6±3209.2	847.23±651.64	10449.44±5152.53
NEG494	PC(18:1_22:0)	PC	C49 H95 O10 N1 P1	4952.52±2585.23	6815.04±2845.32	5903.3±1832.58	7313.21±6425.35	1495.31±710.04	11036.23±5951.63	1908.36±1146.63	12981.05±4260.64
NEG517	PE(16:0_16:1)-H	PE	C37 H71 O8 N1 P1	2547.46±909.52	6172.01±2433.82	6707.77±3547.03	17290.23±5085.12	1012.87±585.02	8444.31±2776.38	1406.26±362.11	8742.91±2934.35
NEG518	PE(16:1e_16:0)-H	PE	C37 H73 O7 N1 P1	10662.23±2903.06	15974.64±11012.3	80863.68±14947.91	78256.16±19805.79	8370.15±1670.92	19163.38±8100.01	9021.95±1543.16	35839.79±18425.17
NEG524	PE(16:0_18:1)-H	PE	C39 H75 O8 N1 P1	134506±22244.35	206991.57±68199.5	403200.94±43301.1	522446.2±111653.12	105382.4±16402.56	263949.28±80222.78	105858.6±22635.23	288104.93±62766.54
NEG525	PE(16:0e_18:1)-H	PE	C39 H77 O7 N1 P1	43600±9571.82	76500.64±47823.54	322358.09±50638.67	586333.72±87639.57	40366.6±12226.69	110751.33±54105.08	37853.09±9565.89	109588.02±16631.03
NEG526	PE(18:1e_16:0)-H	PE	C39 H77 O7 N1 P1	23092.43±5450.91	31437.57±11537.61	146883.71±34753.43	148496.75±76396.33	29855.35±11563.49	39369.41±14176.06	27264.53±7799.57	56119.95±21768.54
NEG535	PE(17:0_18:1)-H	PE	C40 H77 O8 N1 P1	12979.76±2564.8	20574.94±4485.82	33501.87±6718.12	56638.36±11439.65	9201.83±2811.95	27414.18±11861.96	7654.77±1569.48	21204.8±6873.47
NEG540	PE(18:0_18:1)-H	PE	C41 H79 O8 N1 P1	852090.34±206529.09	1113828.45±104979.2	1652365.97±155369.64	2106770.4±623433.64	768761.91±145935.27	1220594.41±218030.76	744859.95±40624.59	1384803.23±213240.28
NEG541	PE(18:0e_18:1)-H	PE	C41 H81 O7 N1 P1	52043.69±10808.51	148572.68±31875.23	194250.25±17486.89	305266.23±47393.61	77858.97±34919.34	181909.28±31140.38	101968.29±19824.62	241093.37±31758.39
NEG542	PE(20:1e_16:0)-H	PE	C41 H81 O7 N1 P1	2752.56±1621.75	3801.44±2151.4	12879.62±4968.4	18326.54±16830.18	2954.62±765.78	4193.76±1844.45	3817.09±475.21	5840.48±1633.52
NEG55	CL(80:11)-2H	CL	C89 H150 O17 P2	3132.62±2106.68	6420.22±4009.71	47499.98±23368.9	33727.23±23747.09	3480.08±1862.5	10849.91±5524.42	3922.91±2510.76	10771.52±6941.6
NEG56	CL(81:11)-2H	CL	C90 H152 O17 P2	1750.58±1075	3555.26±1752.44	18109.94±2080.99	20643.91±2778.82	1867.1±1288.57	5174.45±2117.03	2930.42±1781.52	6781.27±781.93
NEG571	PE(18:0_20:1)-H	PE	C43 H83 O8 N1 P1	30595.82±6416.08	32799.02±1437.64	58084.73±6548.69	46714.61±34818.55	27162.26±8350.73	32859.5±10604.27	33425.88±1807.75	42132.62±10290.63
NEG599	PE(18:1_22:0)-H	PE	C45 H87 O8 N1 P1	9276.37±2485.7	10173.65±2832.58	21199.14±4663.51	18740.92±11734.55	4840.97±1433.97	19127.3±11873.19	5326.31±1516.73	13575.89±3002.54
NEG619	PE(18:1_24:0)-H	PE	C47 H91 O8 N1 P1	8237.85±2656.34	7380.49±3314.01	18650.26±4663.09	16375.42±13347.27	4442.58±1275.32	20225.22±18362.58	4667.91±772.6	7635.87±2808.87
NEG628	PG(16:0_18:1)-H	PG	C40 H76 O10 N0 P1	79829.08±16332.95	93062.19±36842.94	931055.17±144943.73	847160.99±148615.58	56003.91±10703.45	77039.45±17155.29	52528.28±6815.83	102087.46±35408.27
NEG629	PG(16:0_18:1)-H	PG	C40 H76 O10 N0 P1	9970.52±4050.88	28129.4±15279.38	207651.48±59737.74	301392.33±77812.58	6758.11±2109.59	21185.37±5990.65	5622.68±1709.32	43762.61±14651.31
NEG63	CL(85:1)-2H	CL	C94 H180 O17 P2	50869.72±7021.16	58289.25±4026.59	49561.22±4576.84	48992.89±6831.6	52770.68±5161.4	58497.95±6843.49	52246.5±8874.29	68543.51±4797.32
NEG631	PG(18:0_18:1)-H	PG	C42 H80 O10 N0 P1	31476.92±9347.58	50534.83±16010.18	353233.13±57667.7	356137.11±143096.36	17172.69±5534.1	38845±11355.68	18129.13±3224.66	49404.29±17672.54
NEG645	PI(16:0_18:1)-H	PI	C43 H80 O13 N0 P1	30995.34±10200.37	77613.19±44432.82	530523.54±111666.66	877708.71±130961.62	39349.89±15464.51	110353.69±73096.03	33174.14±10666.6	94479.45±18910.52
NEG647	PI(17:0_18:1)-H	PI	C44 H82 O13 N0 P1	478.43±218.28	3290.02±2766.54	38161.73±12073.48	67391.25±26545	433.06±52.91	5400.5±6137.88	371.91±10.74	884.16±434.61
NEG65	CL(87:1)-2H	CL	C96 H184 O17 P2	14290.41±3269.53	11710.44±1479.73	23296.55±3604.63	19069.73±3570.34	14916.8±3702.15	10583.62±1074.93	14241.86±2991.29	12440.57±2111.03
NEG650	PI(18:0_18:1)-H	PI	C45 H84 O13 N0 P1	71571.48±14629.49	166115.16±53527.96	1446886.43±362782.75	1490811.54±645676.39	51478.95±4684.99	160867.85±50597.11	29936.33±5588.86	91979.74±8825.66
NEG666	PI(18:0_20:1)-H	PI	C47 H88 O13 N0 P1	952.75±281.38	3485.09±1533.33	51888.59±5697.06	65693.12±61813.83	1258.91±601.95	2708.11±1743.53	1377.75±322.28	1283.66±451.91
NEG67	Cer(d19:1_13:0)	Cer	C33 H64 O5 N1	26934.45±4263.09	34802.45±6750.32	5701.19±2853.75	5115.2±1972.25	22203.76±2882.6	58389.85±23799.02	18504.69±3976.09	40139.47±11352.99
NEG68	Cer(d17:0_16:1)	Cer	C34 H66 O5 N1	13377.25±2630.03	24917.25±5868	4287.28±1976.42	3517.76±607.03	11515.04±2149.98	35529.41±10749.87	8385.81±621.26	30233.05±12077.07
NEG695	PS(16:0_18:1)-H	PS	C40 H75 O10 N1 P1	16905.06±6569.9	40883.35±17501.85	32329.49±13137.54	75304.99±8299.55	10222.38±2686.7	75987.74±36728.47	10503.16±1739.88	69148.83±18187
NEG696	PS(16:0e_18:1)-H	PS	C40 H77 O9 N1 P1	4233.86±3673.12	7342.62±3545.75	49384.66±65495.14	90952.26±93009.07	3838.93±1705.34	9185.82±6340.66	3443.85±561.2	12337.92±6105.76
NEG701	PS(17:0_18:1)-H	PS	C41 H77 O10 N1 P1	4622.22±1433.87	9516.58±3878.08	18961.2±4496.52	41676.89±7262.8	3808.49±1755.48	14008.51±6902.52	5429.78±2528	16049.84±6985.27
NEG704	PS(18:0_18:1)-H	PS	C42 H79 O10 N1 P1	884533.48±184036.15	1429074.43±651897.28	2509018.4±382797.52	3630894.87±909497.31	703630.67±93236.69	1617493.17±759068.56	827198.27±64138.91	2332854.09±853801.85
NEG705	PS(18:0_18:1)-H	PS	C42 H79 O10 N1 P1	987348.37±477609.46	908805.62±463255.23	236456.23±58805.45	454362.16±118123.65	909563.97±124627.53	1528915.5±867345.23	1057954.78±76369.56	3038724.6±1125582.71
NEG706	PS(18:0e_18:1)-H	PS	C42 H81 O9 N1 P1	1124.2±602.55	7022.74±5865.86	54738.89±10295.67	155299.75±26208.23	1387.56±700.24	19339.58±20860.08	1309.12±525.47	24268.7±19693.92
NEG71	Cer(d18:1_16:0)	Cer	C35 H68 O5 N1	829074.38±134783.35	1128591.73±173363.88	349645.56±75597.9	313809.25±24470.97	708570.67±76963.65	1760351.25±550105.02	499967.73±61495.04	1183924.56±292571.88
NEG72	Cer(d34:1+O)	Cer	C35 H68 O6 N1	15236.85±3287.87	29268±16461.49	3026.24±1402.64	5556.94±3911.33	7031.48±2017.53	50347.66±36921.35	3075.1±1198.09	14532.77±9349.79
NEG726	PS(20:0_18:1)-H	PS	C44 H83 O10 N1 P1	61479.89±15484.49	78309.37±20247.29	196553.72±57212.36	158101.52±100982.82	51183.32±12659.87	101974.4±54126.73	75067.01±20571.07	158227.52±61395.43
NEG74	Cer(d15:0_20:1)	Cer	C36 H70 O5 N1	12091.47±2772.75	40307.65±17327.23	71598.49±12064.81	104677.83±39153.15	11438.67±2848.66	69264.14±48154.52	9559.37±853.9	34348.89±9984.4
NEG757	PS(18:1_22:0)-H	PS	C46 H87 O10 N1 P1	52087.89±13018.51	60808.08±21107.24	142456.01±36699.75	111997.02±58555.93	30375.87±5748.26	115507.57±78694.53	45874.33±10237.43	114351.99±48696.13
NEG77	Cer(d18:1_18:0)	Cer	C37 H72 O5 N1	179752.58±40814.83	738464.36±445075.67	4644352.39±520335.42	6594440.97±1937419.6	302568.3±25546.89	567895.47±124449.9	246792.71±31198.28	598671.14±139807.48
NEG783	PS(18:1_23:0)-H	PS	C47 H89 O10 N1 P1	7972.85±3465.53	6148.62±1773.84	14864.29±6057.15	8075.64±2296.78	5011.86±2245.4	11976.03±9269.76	5879.27±731.39	6347.46±3014.73
NEG785	PS(18:1_24:0)-H	PS	C48 H91 O10 N1 P1	28835.68±8717.08	25840.55±12334.83	60514.63±18029.33	39883.72±23844.09	16841.2±5709.79	108048.22±119358.18	18731.84±1211.39	38007.33±17932.03
NEG796	SM(d32:1)	SM	C38 H76 O8 N2 P1	39478.26±12009.73	53958.17±16084.72	91046.68±10165.69	80038.57±17119.13	29145.94±4747.59	60610.29±12187.22	31921.14±4234.77	86769.24±6793.73
NEG797	SM(d33:1)	SM	C39 H78 O8 N2 P1	28618.14±7007.53	47116.71±11727.19	72589.52±10100.43	64626.63±13373.75	22694.62±2475.02	51828.87±12279.14	23676.11±2524.48	84781.71±17047.22
NEG799	SM(d34:1)	SM	C40 H80 O8 N2 P1	2448900.6±625216.39	3277365.22±759924.33	3601112.13±399038.41	3287714.38±474333.75	1848505.04±181579.41	3780607.66±759338.1	1898583.97±47047.1	5268409.41±759527.62
NEG80	Cer(d18:1_19:0)	Cer	C38 H74 O5 N1	5716.78±1768.53	22778.42±7112.74	82166.3±15068.91	114546.88±32825.34	8295.39±2997.17	19839.42±4095.8	8094.41±1670.12	20515.6±3491.8
NEG801	SM(d35:1)	SM	C41 H82 O8 N2 P1	35911.09±6078.68	65005.61±21457.55	148288.26±14692.51	180154.34±25248.76	30959.24±5247.71	81153.62±34179.47	32177.39±3376.85	102561.97±15883.23
NEG803	SM(d36:1)	SM	C42 H84 O8 N2 P1	520044.33±138964.92	1225676.18±468980.74	5210709.15±391986.29	5964852.37±1150516.31	708433.6±41785.45	1113649.11±119794.03	682841.23±57680.96	1572406.26±181076.47
NEG805	SM(d37:1)	SM	C43 H86 O8 N2 P1	11168.87±3302.87	30515.74±9376.65	99151.21±13400.63	126282.44±15800.67	17054.34±2160.85	27807.67±3580.78	16925.05±2717.32	39587.4±5908.83
NEG807	SM(d38:1)	SM	C44 H88 O8 N2 P1	332475.8±64464.06	571156.84±72963.64	609805.8±102091.38	548333.19±164253.81	379777.97±53667.98	587730.63±54072.28	422861.31±70042.64	778378.48±133019.16
NEG809	SM(d39:1)	SM	C45 H90 O8 N2 P1	30683.12±6555.44	38465.79±4619.86	42130.1±4863.87	52480.59±13988.75	27700.19±5329.53	36956.9±4487.78	26930.04±2982.8	47170.16±4512.73
NEG811	SM(d40:1)	SM	C46 H92 O8 N2 P1	7828.78±2688.21	13365.68±4573.45	7679.84±4956.85	14957.49±12124.51	6206.57±2710.06	10520.82±4086.53	5421.58±1875.25	15093.35±2440.94
NEG812	SM(d40:1)	SM	C46 H92 O8 N2 P1	1249190.48±211432.22	1659826.7±115378.48	1453045.6±146781.17	1572415.4±426319.52	1207683.46±140115.1	1704742.78±272886.51	1246884.94±209229.7	1969194.83±145826.62
NEG814	SM(d41:1)	SM	C47 H94 O8 N2 P1	369838.3±86648.22	317254.85±39191.3	593631.78±100080.66	495434.5±100699.58	377389.1±97791.27	285588.71±9044.35	360740.37±75884.55	320313.47±35752.56
NEG817	SM(d42:1)	SM	C48 H96 O8 N2 P1	25472.38±9101.25	34528.85±9435.87	20533.88±6627.98	56654.44±40067.77	20590.65±6710.79	32178.98±9618.25	18420.45±3301.05	40149.82±6853.11
NEG818	SM(d42:1)	SM	C48 H96 O8 N2 P1	1050155.11±224881.77	1232857.4±371888.91	1815310.23±280673.73	1770571.71±353008.78	887327.52±102655.03	1251765.65±358390.44	857481.96±69798.66	1627245.79±353786.32
NEG822	SM(d43:1)	SM	C49 H98 O8 N2 P1	43531.7±9523.79	43064.56±9334.88	67567.98±16749.58	57690.76±7624.5	40622.3±8221.15	44436.07±13138.54	40769.1±10397.75	41117.68±6359.66
NEG824	SM(d44:1)	SM	C50 H100 O8 N2 P1	18451.62±9046.02	19720.65±5111.66	18609.63±3630.07	24872.09±16861.01	16270.56±6212.21	59785.27±61918.29	16106.95±8123.25	15338.14±2342.71
NEG826	SM(t34:1)	SM	C40 H80 O9 N2 P1	53733.29±10666.92	88734.15±60113.25	54569.34±9738.65	67769.24±6754.05	21135.65±3782.23	88461.33±51275.5	18941.44±2717.2	88054.62±33824.02
NEG827	SM(t42:1)	SM	C48 H96 O9 N2 P1	460.51±561.01	2147.02±1300.79	1508.15±648.93	1542.55±1010.25	691.06±683.11	8167.4±10561.64	2962.7±1338.95	5292.47±2899.23
NEG828	SPHP(m20:1)	SPHP	C21 H43 O6 N1 P1	43295.99±22308.59	222308.66±205201.59	828239.32±158187.48	464398.03±14511.96	66660.14±41982.99	190665.63±43723.86	24145.14±9474.77	300672.98±134969.59
NEG829	SPHP(m21:1)	SPHP	C22 H45 O6 N1 P1	3004.89±1968.98	27859.32±24774.36	35828.35±4030.71	40447.55±4990.25	4678.5±3986.4	24052.62±10127.78	1219.4±1035.6	26403.71±14269.14
NEG83	Cer(d18:1_20:0)	Cer	C39 H76 O5 N1	160175.26±42378.56	417284.1±25344.46	426073.73±90628.97	351350.45±60164.2	187051.67±55762.9	424249.71±91366.61	194671.78±68409.49	480612.21±96201.86
NEG830	ST(d37:1+O)	ST	C44 H84 O14 N1 S1	52525.76±8001.4	56337.48±2558.21	20597.74±4073.16	18430.72±7269.15	52409.74±6504.52	57607.01±5307.58	51632.69±3167.75	59445.76±6382
NEG832	ST(d40:1)-H	ST	C46 H88 O11 N1 S1	433.06±340.32	10838.67±14227.64	17238.56±8733.2	42868.4±38758.01	478.87±193.59	2352.39±922.95	598.3±354.31	21931.08±29964.57
NEG833	ST(d42:1)-H	ST	C48 H92 O11 N1 S1	2648.92±816.68	24499.57±31838.58	94921.57±50595.81	228327.6±208776.86	1349.76±680.34	8065.59±5162.35	906.41±545.27	9141.9±8486.57
NEG835	ST(m41:1)	ST	C48 H92 O12 N1 S1	9761.75±7315.45	15854.15±12678.19	38989.75±18905.03	64751.07±51683.68	7648.06±2443.38	64475.21±34997.29	3207.71±1853.2	15993.4±15680.39
NEG838	WE(18:1)-H	WE	H33 C18 O2	13561.6±8691.09	9048.5±5657.36	13253.36±6952.32	16821.27±7792.24	5523.62±4108.53	5493.85±4036.88	8794.52±4199.36	8168.1±5441.13
NEG839	phSM(d36:1)	phSM	C42 H84 O9 N2 P1	1167.87±290.56	20616.91±25245.34	359082.92±30273.64	391472.61±45754.67	977.01±458	4766.01±3280.85	1860.75±778.39	1999.79±792.7
NEG842	phSM(t36:1)-CH3	phSM	C40 H80 O8 N2 P1	2449312.36±624758.39	3277076.77±759857.45	3582445.5±439720.14	3298810.04±490554.36	1848342.34±181563.43	3780274.91±759271.27	1898416.86±47042.96	5267945.71±759460.77
NEG86	Cer(d21:1_18:0)	Cer	C40 H78 O5 N1	18253.33±7644.23	34790±3168.43	36596.05±4431.46	33822.77±1356.09	17609.76±8984.02	36662.92±9968.21	16586.61±6066.16	43558.82±10698.41
NEG88	Cer(d18:1_22:0)	Cer	C41 H80 O5 N1	634508.74±190825.05	1420212.25±276122.27	748698.98±64039.29	903590.42±94140.36	612566.41±206899.35	1502106.16±373130.47	648305.43±258482.89	1691267.16±347462.19
NEG94	Cer(d18:1_23:0)	Cer	C42 H82 O5 N1	272868.79±151616.6	380258.62±51029.63	489273.88±82624.55	449424.54±25285.38	267622±161971.69	391900.54±90552.83	272474.16±97755.16	413490.19±124997.1
NEG98	Cer(d22:1_20:0)	Cer	C43 H84 O5 N1	31131.78±5285.79	52168.42±5285.72	21916.22±2170.51	33036.43±13496.67	30077.31±2450.14	50789.6±13044.28	33854.17±12723.6	57052.2±11874.6
NEG99	Cer(d18:1_24:0)	Cer	C43 H84 O5 N1	747956.37±277727.45	1330537.49±212084.77	1520157.14±151577.86	1650278.87±55220.29	677669.82±301727.61	1363718.77±362253.11	760730.54±231563.05	1517323.42±407061.51
