# Supplementary material for: Integrated Multi-Tissue Lipidomics and Transcriptomics Reveal Differences in Lipid Composition Between Mashen and Duroc × (Landrace × Yorkshire) Pigs
Source: Animals (Basel). 2025 Apr 30;15(9):1280. doi: 10.3390/ani15091280 (PMC12071155; doi:10.3390/ani15091280)
Supplement: Supplementary file 1 [file animals-15-01280-s001.zip › Supplementary file 3 Table S3.xlsx]

## Sheet: PUFAs
Table S3. Lipids information of PUFAs between MS and DLY pigs.
index	Compounds	Class	IonFormula	MS-ULB	DLY-ULB	MS-IMF	DLY-IMF	MS-LL	DLY-LL	MS-GOM	DLY-GOM
POS1326	PC(38:4)	PC	C46 H85 O8 N1 P1	1838338.19±204062.24	4792604.54±841637.83	1690501.61±302632.14	1910360.41±282074.08	1961698.9±432503	4832810.16±2074309.48	2148993.23±206129.23	6046501.03±704481.26
POS1752	SM(d20:1_24:1)	SM	C49 H98 O6 N2 P1	2876881.18±350457.46	565170.6±209925.79	219182.32±129842.4	29786.63±27719.83	2632001.62±284658.35	402659.92±198691.74	2839849.47±500367.17	352811.76±146146.57
POS1934	TG(12:1e_6:0_16:1)	TG	C37 H72 O5 N1	19909195.14±480493.17	8711904.95±3577563.32	1745299.49±151214.55	1197670.48±334942.96	11234711.19±1808723.87	5754404.28±2531132.66	9315273.65±3058001.74	4954492.13±924269.73
POS2006	TG(16:1e_10:2_10:2)	TG	C39 H67 O5	16340764.25±830796.41	9026981.23±2303941.65	2490717.87±337916.45	1673164.33±618452.63	11405395.53±1233662.96	7749586.78±3013528.35	9110416.84±2131572.04	6596880.64±791447.21
POS2046	TG(12:1e_6:0_20:5)	TG	C41 H69 O5	10822347.52±649576.76	6001725.39±1281014.4	1783272.26±76554.15	1202212.49±406156.79	7587066.04±321254.72	4522934.26±1814461.96	6023154.75±1162088.73	3676788.45±749188.46
POS2047	TG(12:1e_6:0_20:5)	TG	C41 H69 O5	10506158±4043672.16	3584107.87±3522609.94	826505.13±922143.5	85837.43±92968.21	2970179.63±3238564.24	1125062.36±2331794.09	5270013.9±3002007.65	1143625.64±2105269.2
POS2049	TG(18:3e_10:2_10:2)	TG	C41 H67 O5	7802056.24±473023.68	2612667.41±825077.92	165133.87±40529.04	89950.55±20613.25	5489846.12±549157.32	1604214.94±674764.82	4383090.45±1445446.29	1227598.51±325009.19
POS206	DG(28:2e)	DG	C31 H59 O4	1645091.33±255143.03	3511517.6±387450.98	1342633.85±594520.08	859068.35±380661.27	2716776.71±455577.59	3782317.77±1459885.29	3055146.22±561849.22	6725414.35±146805
POS2117	TG(16:1_10:0_18:2)	TG	C47 H88 O6 N1	20545610±952894.79	15137717.01±548677.01	2887351.21±1156273.73	1137492.16±351441.93	17097837.95±1318208.87	11918428.43±5895943.43	17724672.26±1339609.14	9589501.54±1306201.93
POS2119	TG(18:0_8:0_18:3)	TG	C47 H88 O6 N1	23466319.96±1076589.41	11655650.66±8149900.1	1960701.73±1370768.28	382995.89±361925.28	19758648.09±1651311.72	13367528.87±6887872.12	20279785.18±1638528.92	7107615.01±5046553.31
POS2122	TG(8:0_18:2_18:2)	TG	C47 H86 O6 N1	6449464.31±400111.99	3111974.07±269507.74	379432.92±154667.25	85976.68±31226.28	5655028.09±383388.01	2140645.42±1067941.91	6225617.03±999737.96	1517102.72±104286.97
POS2123	TG(8:0_18:1_18:3)	TG	C47 H86 O6 N1	6307055.08±438727.66	1842845.26±1211628.8	166904.59±165664.83	17507.94±23592.38	5294957.27±358446.08	1046392.08±723225.2	3459218.91±2388904.58	563736.03±543196.37
POS2147	TG(18:0_10:0_18:2)	TG	C49 H94 O6 N1	13130241.9±879680.63	8625339.21±690599.09	4568998.41±1348508.01	2945120.05±1061148.46	12110735.32±801858.56	8368423.08±4075788.23	13420329.78±1352889.98	7922332.96±1423891.34
POS2152	TG(10:0_18:1_18:2)	TG	C49 H92 O6 N1	6551170.34±336810.44	3484460.57±407377.66	769369.58±397145.91	254303.8±90114.21	6208921.88±428102.71	3107379.51±1683947.51	6409474.73±855007.85	2523045.14±491354.03
POS2155	TG(10:0_18:1_18:2)	TG	C49 H92 O6 N1	77261027.36±2327082.88	50702658.78±4756493.01	16129212.91±5458916.11	6821946.04±1883772.33	73534202.12±5582554.31	49144398.04±24416688.58	78198912.19±8796069.74	44114568.93±7478665.4
POS2160	TG(10:0_18:1_18:3)	TG	C49 H90 O6 N1	41055178.98±3800566.78	16788280.92±2148257.08	3277327.82±1294214.34	785918.13±288437.17	39691453±2440669.94	13862996.6±6943486.19	42804584.82±5456796.93	11409917.54±1003857.81
POS2163	TG(10:0_18:2_18:3)	TG	C49 H88 O6 N1	6824069.91±245815.23	1672652.94±175593.3	347784.56±150330.9	49341.9±21665.09	5965070.43±537327.54	1416332.4±712745.62	6251285.7±939572.47	1037466.11±81514.46
POS2176	TG(18:1_12:0_17:1)	TG	C50 H96 O6 N1	1320688.09±241212.02	4239786.26±697682.51	568986.44±283647.3	372410.78±164813.93	1489651.6±152608.39	3637126.67±1498799.51	1747647.54±342992.62	4649033.18±480609.42
POS2238	TG(16:0_14:0_18:2)	TG	C51 H98 O6 N1	129281521.87±8230445.89	177478517.13±8098525.2	101931917.59±43082293.18	52473210.58±22892968.24	141852587.86±12325606.63	183045583.5±65771248.11	168942833.57±29348231.42	263446091.57±22646118.38
POS2248	TG(18:1_12:0_18:2)	TG	C51 H96 O6 N1	7749748.94±1063746.77	3344036.04±723997.45	2567844.31±875285.11	1105249.91±227480.72	6941253±706943.08	3318541.57±1379249.11	8293690.85±1620297.31	3601086.47±1002753.48
POS2250	TG(16:0_14:0_18:3)	TG	C51 H96 O6 N1	99441466.49±5686871.4	69766855.88±11436021.21	28013635.21±15121655.49	8536041.92±4144717.7	85191023.1±5185144.84	57897743.4±25068393.54	99220994.08±11046507.49	70872647.18±11422160.89
POS2253	TG(18:1_12:1_18:2)	TG	C51 H94 O6 N1	3619754.66±482448.95	1270403.27±251600.99	573188.35±247890.51	131620.86±54819.02	3256815.18±636838.57	1215476.7±578180.99	3410651±912246.15	1091964.93±203242.95
POS2255	TG(18:1_12:0_18:3)	TG	C51 H94 O6 N1	43073514.35±6046555.82	18869304.31±5505442.26	4870125.06±2449896.37	1184412.07±495671.85	38236358.53±3086237.65	12841567.24±5678027.04	44874513.58±7181977.2	12508110.66±1770678.93
POS2258	TG(12:0_18:2_18:3)	TG	C51 H92 O6 N1	6951635.46±562027.54	2051486.89±574367.79	530181.91±244233.51	92284.1±47062.56	6054254.48±202375.22	1377544.23±654069.64	6769103.68±1112416.4	1185052.85±149483.74
POS2281	TG(18:1_14:0_17:1)	TG	C52 H100 O6 N1	11547503.86±1466874.85	25496147.5±4731275.43	4284508.29±1912938.08	3195835.15±1411063.42	13124367.12±2082434	23916993.77±9597852.26	13767490.45±3044120.54	29649316.11±2077587.18
POS2284	TG(16:1_16:1_17:1)	TG	C52 H98 O6 N1	7311431.85±1164310.2	10775150.38±2002885.12	1262376.81±670343.86	539187.4±274949.71	6876281.22±1029416.7	8571310.45±3617827.92	7253202.88±1090977.02	8770292.43±1023841.88
POS241	DG(30:2e)	DG	C33 H63 O4	4043349.39±469519.97	5889272.71±262974.4	3795546.32±1631443.85	2009999.06±814622.33	5402029.73±816231.55	6401598.47±1984534.72	6568989.56±1190451.19	10971786.16±1761208.75
POS2476	TG(16:0_16:1_18:3)	TG	C53 H98 O6 N1	239980442.15±14419115.31	139539011.86±22597271.81	47002637.15±23820191.63	9771506.34±5349068.34	219672784.19±17380113.45	112532705.31±47667654.13	237804626.7±19808861.68	121196457.8±16473720.03
POS2485	TG(14:0_18:2_18:3)	TG	C53 H96 O6 N1	61504814.23±10038011.3	13284511.73±4515438.43	4601983.59±2193422.6	723496.17±373378.04	55181052.48±8745795	8947156.93±3996122.64	57824262.39±11780292.23	8764036.53±1597655.52
POS2488	TG(14:0_18:3_18:3)	TG	C53 H94 O6 N1	5003011.39±946735.8	1172958.34±345758.81	429832.16±234691.28	71904.12±59302.02	4839430.26±553976.22	799416.85±401892.34	5157166.91±954621.48	799229.54±155491.29
POS2519	TG(16:0_17:1_18:2)	TG	C54 H102 O6 N1	55203050.36±6988709.27	80214886.32±11380149.89	11080512.88±4387251.02	6678897.1±2732970.29	51993998.72±6442221.74	66428529.32±27597989.03	49055318.83±4804632.41	63749772.36±1695977.39
POS2524	TG(15:0_18:2_18:3)	TG	C54 H98 O6 N1	8537253.93±1699361.48	3209792.25±932980.52	397588.24±197066.95	125587±91976.75	7224664.09±1467795.34	2047886.38±875149.29	7358006.66±1771070.2	1696542.75±254814
POS2775	TG(16:0_18:1_18:2)	TG	C55 H101 O6	784139.53±270274.77	4595282.66±913406.01	321126.38±130115.92	160445.59±107976.85	2199283.55±1729887.68	3110084.27±1368888.02	1559471.48±1570388.25	3798606.52±268812.58
POS2828	TG(18:4_16:0_18:0)	TG	C55 H99 O6	7686769.29±732521.19	3889956.39±1923755.62	351188.42±134598.17	191284.3±52273.24	7192729.98±1431878.63	3058327.6±1749387.56	6324846.6±1660536.32	2017748.16±552947.95
POS2832	TG(16:1_18:1_18:2)	TG	C55 H102 O6 N1	760735461.73±15617292.78	619753098.35±58720059.4	272095483.54±80727440.72	97466708.65±41565779.51	746691060.89±49791226.23	508434221±170751041.59	743323028.98±28058904.14	550545551.64±24116601.72
POS2860	TG(16:1_18:2_18:2)	TG	C55 H97 O6	4747028.63±1245559.93	1638597.7±632512.58	154719.77±71297.32	171687.77±91859.37	4489341.31±1195227.39	964756.26±744585.49	4823221.89±282845.73	817767.84±342700.62
POS2864	TG(16:1_18:1_18:3)	TG	C55 H100 O6 N1	597525382.93±81541093	232819108.91±26080203.27	69619886.54±29891841.88	10827814.06±4352926.18	407447839.63±12504214.52	176822731.27±79188894.36	371941702.72±20550322.12	165155997.68±21070726.36
POS2888	TG(16:1_18:2_18:3)	TG	C55 H98 O6 N1	80716329.52±9781031.59	14480488.3±2878377.24	6724477.85±3601132.56	621260.03±223410.36	80081260.73±7678676.13	11256453.78±5112366.05	65451815.99±16302084.02	8748589.5±747324.26
POS2890	TG(16:1_18:2_18:3)	TG	C55 H98 O6 N1	86694306.18±40164985.11	9783360.86±2914807.08	5698654.73±1558799.02	2531042.3±2099516.85	32433228.1±5290538.25	7502216.25±3079505.7	35383396.06±6030904.87	7403189.46±1667842.36
POS2894	TG(16:1_18:3_18:3)	TG	C55 H96 O6 N1	5219293.94±761798.53	94483.42±55839.52	226636.21±144646.07	8953.94±9149.37	4501853.91±1021698.87	231585.3±476042.74	4319492.31±1136510.5	42486.12±42846
POS2938	TG(18:1_17:1_18:3)	TG	C56 H102 O6 N1	43939099.98±3443892.01	33165561.19±7051076.12	2178803.24±962681.24	1110835.16±517577.96	38222773.86±2942659.12	20598913.84±8882667.21	33106373.3±5724565.57	13349341.26±1575411
POS2944	TG(18:3_17:1_18:2)	TG	C56 H100 O6 N1	10418255.66±1592012.15	3168583.51±971472.17	414472.71±194182.55	132967.76±97911.04	8402139.16±1366606.15	1999409.7±970313.91	8058581.32±1857535.12	1191193.77±223345.16
POS3089	TG(16:2e_19:0_19:0)	TG	C57 H108 O5 Na1	7037042.73±2904720.63	14043698.71±2276585.72	1952156.15±1186203.74	1191861.03±833497.2	6858975.9±1936616.25	13317375.39±6711143.24	7478311.18±4185259.69	17694260.61±1478947.82
POS3130	TG(18:0_18:0_18:3)	TG	C57 H105 O6	22411683.68±2070011.28	16124355.19±3529350.9	1079731.43±498075.89	584463.7±469151.19	19306732.42±1711538.53	10035579.42±4401847.67	16796907.25±3639319.78	6557157.95±775615.66
POS3196	TG(18:1_18:1_18:2)	TG	C57 H106 O6 N1	513060123.22±32385912.27	425923592.8±31982552.39	208608046.59±41984665.92	106302089.44±27844528.08	476585682.77±68421793.3	332632763.58±97299091.29	500644948.71±34490106.59	343937911.57±32137118.1
POS3226	TG(20:1e_16:1_18:2)	TG	C57 H105 O5	2402374.54±1071394.42	5229392.58±1396329.79	662377.44±387651.75	234519.57±141166.08	4187612.97±1233299.84	3951592.33±1886455.34	3983851.03±1279270.95	7716661.25±1711437.61
POS3271	TG(18:1_18:1_18:3)	TG	C57 H104 O6 N1	709022274.89±51657753.16	470753408.79±39399392.73	139950839.14±33391865.09	45840056.99±17010936.41	696618323.93±26425893.51	287472407.25±105931536.33	650992148.43±42108870.32	267549081.58±45716081.16
POS3309	TG(18:3e_18:1_18:1)	TG	C57 H103 O5	1979946.7±566777.03	4903598.66±939038.22	244325.55±149901.12	139751.57±74633.47	2271819.59±484160.03	3902776.99±1919481.08	2217467.82±619251.08	5705421.68±1158934.23
POS3310	TG(20:4e_16:0_18:1)	TG	C57 H103 O5	7054641.88±1973366.96	13848554.1±4020906.83	2399860.01±1527978.46	667830±353930.35	10331917.05±1911776.58	11620153.24±5700578.21	11595043.28±3629469.44	15697875±3221428.42
POS3326	TG(18:1_18:2_18:3)	TG	C57 H102 O6 N1	712026996.37±37535960.86	269080193.75±41014490.04	60691487.46±28603969.82	10381154.04±2662696.56	669827883.32±54137139.47	193382913.4±84886137.96	617565293.64±110152882.16	140838467.77±15418164.33
POS3351	TG(18:1e_18:2_18:3)	TG	C57 H101 O5	5630284.33±550937.05	11869113.85±2606833	501917.31±302269.13	224062.56±88398.2	5799674.48±898585.72	10147274.39±5051146.02	6536200.63±1100045.72	11509562.84±2442002.48
POS3352	TG(16:1e_18:0_20:5)	TG	C57 H101 O5	8229247.42±2826022.22	15056816.73±2087377.27	1136427.67±393903.84	445885.42±215312.58	7403169.81±1863957.86	13529517.52±6080573.64	7304567.79±968451.52	15095307.08±3361122.05
POS3355	TG(18:3_18:2_18:2)	TG	C57 H100 O6 N1	300830577.7±21463979.24	37899218.37±12290948.44	11073978.1±5543551.25	1484270.74±625772.54	288605514.58±27319716.86	19840057.72±8449894.05	277657622.36±56485313.24	14584757.16±1264053.33
POS3357	TG(18:3_18:2_18:2)	TG	C57 H100 O6 N1	175802871.43±165220283.49	4292422.48±595236.13	4730251.22±359904.39	4831096.9±624875.05	5259087.98±1275768.24	4318751.43±1071345.59	4611275.95±1178433.26	3967120.51±564757.44
POS3366	TG(18:3_18:2_18:3)	TG	C57 H98 O6 N1	34158437.28±5602644.39	1085859±484047.22	744734.31±447835.55	62420.15±17243.43	35619413.37±5846199.09	556065.52±292341.09	33427529.99±11538921.81	303595.03±54298.61
POS3368	TG(16:0_18:3_20:5)	TG	C57 H98 O6 N1	21417850.48±13291897.27	605395.49±343006.02	374196.27±281894.86	17069.77±9028.59	12027792.95±6022289.4	222966.34±154806.53	6297703.5±6801904.54	150334.36±51293.22
POS347	DG(32:3e)	DG	C35 H65 O4	1493459.01±589623.18	5068470.57±684440.21	325953.46±401349.41	212295.11±247555.41	2376942.64±550288.39	3381033.46±1631835.09	2515912.5±1305756.18	6018643.55±1313043.4
POS351	DG(32:3e)	DG	C35 H65 O4	7848302.67±942920.63	10511984.69±369645.56	8765832.05±2621961.56	6679004.3±1957564.71	8349050.86±465698.39	11355297.96±2794419.35	8417190.22±1116798.98	14577106.28±508206.41
POS353	DG(32:3e)	DG	C35 H65 O4	7813299.63±926989.17	10476515.25±367765	8757925.12±2618538.76	6671274.75±1957497.88	8318917.12±464445.58	11348092.78±2739930.72	8377958.29±1115146.88	14553079.68±512756.97
POS3531	TG(16:0_20:5_20:5)	TG	C59 H95 O6	3019007.05±567358.58	425134.69±214352.1	1177349.18±344462.43	243395.33±39888.56	3162924.16±747301.02	290898.51±72173.38	3414304.78±729643.43	182405.41±31209.28
POS3552	TG(14:1e_21:0_21:1)	TG	C59 H112 O5 Na1	2867055.98±1216585.4	9292021.45±2083595.43	2288415.62±918251.86	611335.17±358385.35	3504917.16±1450880.41	5820294.38±2504823.63	3016984.35±1468046.82	8136512.53±853873.64
POS3554	TG(20:1_18:1_18:1)	TG	C59 H112 O6 N1	244086122.15±61257231.87	162705497.21±33808639.03	78789348.74±25389599.85	52950034.77±18584234.16	119871085.61±35819336.51	112003730.37±45355547.24	216915368.63±28847740.5	119581205.49±18677905.72
POS3566	TG(18:1e_19:1_19:1)	TG	C59 H110 O5 Na1	20381219.72±8275771.37	36640717.36±7236787.68	2776628.23±1104215.7	1170674.61±438821.98	15895950.81±7168085.71	23500738.88±10864975.14	9831184±2732128.83	21378760.83±7759744.32
POS3571	TG(18:0_16:0_22:4)	TG	C59 H110 O6 N1	62067593.25±5230156.21	42239622.62±7828317.32	24167157.54±9246661.32	11439605.45±4955943.08	58096794.33±5945996.12	29787575.52±9715323.59	63941543.83±4849569.71	41125507.63±3843846.89
POS3582	TG(18:3e_19:0_19:1)	TG	C59 H109 O5	4611234.96±2081486.96	10087937.11±2594151.76	1634515.73±1011043.75	685553.12±395902.08	7816803.92±2494869.2	7015476.01±3161006.15	6433056.97±2742092.21	10345076.16±1197390.44
POS3583	TG(18:3e_19:0_19:1)	TG	C59 H109 O5	4627974.95±2599929.94	11955266.27±4081749.31	2046602.53±1235427.67	694383.81±468751.83	9782893.03±2852069.97	7910446.38±4100503.52	8291211.86±2906376.47	12092918.44±1802897.84
POS3590	TG(16:0_18:1_22:4)	TG	C59 H108 O6 N1	114945967.39±8910623.02	84138319.12±8492947.83	46136610.57±17921854.77	20447740.18±10373700.23	119800976.13±13674498.83	62680375.46±21723291.82	112962003.45±6260750.06	84113276.69±9305323.24
POS3601	TG(20:1e_18:2_18:2)	TG	C59 H107 O5	8000525±3133937.41	12140653.54±2361347.85	912618.97±593483.99	384351±219048.85	9311404.33±3105170.84	7813510.17±3932055.25	6628864.24±1676599.09	9846154.74±1200474.47
POS3626	TG(18:1_18:1_20:4)	TG	C59 H106 O6 N1	169031679.9±21819540.28	91804471.82±14102948.21	40896286.73±19648879.9	12614523.01±7596567.32	149874013.44±46018584.97	68354921.94±30775793.21	153860396.47±10547890.84	74006391.32±9735275.93
POS3642	TG(20:1e_18:2_18:3)	TG	C59 H105 O5	57140620.92±21564077.69	123110579.14±37798606.51	6198357.88±2766523.45	1902129.52±815555.58	64758988.67±27934133.06	93273088.55±52754166.05	49488657.65±5971667.25	75120055.47±21677537.36
POS3656	TG(20:3_18:2_18:2)	TG	C59 H104 O6 N1	7581700.92±1819681.42	1210689.42±413117.44	1203942.78±392803.06	252368.83±54841.53	7517767.38±721011.53	821232.19±297001.59	7873614.88±1362319.17	476399.68±122648.27
POS3659	TG(16:0_18:2_22:5)	TG	C59 H104 O6 N1	42449276.03±5091983.92	14865012.47±5164808.2	5535778.52±1843363.8	1001894.7±284949.93	33558794.03±1716163.83	11939754.74±6989647.54	49768510.41±12866996.33	9937561.02±3961401.11
POS3675	TG(18:3_18:2_20:3)	TG	C59 H102 O6 N1	13470757.96±2060624.96	5260236.3±6078041.61	1483132.6±794028.69	473229.68±352000.22	10513073.6±817250.15	650055.1±109885.17	10522180.68±3202010.59	4210120.09±3909221.45
POS3681	TG(18:1_18:3_20:5)	TG	C59 H100 O6 N1	6338044.81±546422.77	706662.29±244967.74	352593.95±212877.04	43796.25±34772.17	6156680.01±1107444.66	257718.42±119314.98	5609163.97±1636932.99	227933.6±79734.13
POS3769	TG(20:1_18:1_20:1)	TG	C61 H116 O6 N1	12916860.18±5140112.85	6195174.15±1933957.52	1840106.57±817552.82	1222658.38±666363.14	4106829.96±791254.94	4122125.82±2391843.53	10476263.7±1560659.58	5606925.01±1489231.53
POS3772	TG(20:1_18:1_20:2)	TG	C61 H114 O6 N1	11136805.54±2838612.7	5519879.74±765411.81	2731896.49±980126.32	1392718.75±819234.37	6483934.76±1428207.9	3521067.77±1618804.38	12354200.71±1861237.94	6055336.24±955916.72
POS3777	TG(18:0_18:1_22:4)	TG	C61 H112 O6 N1	13923415.58±2720652.37	7823063.6±793438.21	4309114.15±1719566.57	2070721.52±1303998.35	10924162.9±3213010.21	5843468.62±2602599.37	16869531.94±2154187.64	9386073.94±1082021.98
POS3778	TG(18:3e_20:1_20:1)	TG	C61 H111 O5	4580425.74±1854988.06	12040738.88±2832583.61	2133828.21±831942.9	966540.54±445488.22	5604543.46±1652606.37	6406082.1±2984164.51	5193607.24±1438406.93	9147849.61±450826.25
POS3779	TG(20:0e_18:1_20:4)	TG	C61 H111 O5	1847690.78±1366362.81	10737156.31±3560281.9	3324863.13±1155688.85	467540.74±272939.01	5777652.66±1317800.9	6119679.97±3103713.39	3234511.9±1970937.46	6012166.94±462958.8
POS3786	TG(18:0_18:1_22:5)	TG	C61 H110 O6 N1	25353573.44±3901903.99	14902839.48±654060.45	8855514.79±3004356.48	3613694.44±2021737.87	23711539.04±3067687.4	10589561.03±4057238.05	25870012.52±1936763.86	13383191.17±1847365.26
POS3794	TG(18:1_18:1_22:5)	TG	C61 H108 O6 N1	33109536.96±3436880.69	14553341.3±1997458.03	6819912.44±2459951.87	1786926.66±882714.88	30655302.5±1995727.42	9963351.08±4421989.84	27296842.29±4963140.27	8580576.19±1716630.37
POS3798	TG(18:3e_18:2_22:2)	TG	C61 H107 O5	9435536.69±4317468.7	4573651.22±2190807.76	1079599.15±368778.81	609499.21±315870.82	6009550.31±2319427.12	4085267.74±3672538.94	4083165.93±1414915.21	2190903.49±265769.82
POS3801	TG(18:1_18:2_22:5)	TG	C61 H106 O6 N1	25429840.61±1516252.7	6238770.48±1507979.81	2063882.4±767248.03	370974.26±181117.22	22224373.92±2721234.64	3404847.13±1495292.77	19720665.93±5720078.12	2689221.72±404478.82
POS3808	TG(22:5_18:2_18:2)	TG	C61 H104 O6 N1	10678075.91±1222955.66	1522900.1±507048.33	542838.95±332157.46	57757.32±28208.93	8968634±1719905.76	713464.45±311297.83	8370010.24±2998118.33	566071.6±78968.58
POS3830	TG(26:1_16:0_18:1)	TG	C63 H122 O6 N1	7452014.16±4414280.38	2863028.61±1265570.58	902488.86±418119.66	171093.4±52551.5	2501194.99±846957.1	2106220.49±1350413.81	5704511.89±2167474.2	2512165.31±922217.56
POS4022	ZyE(33:5)	ZyE	C60 H102 O2 N1	6295708.04±2466558.83	12140083.7±3434830.24	1668960.8±988109.41	540493.03±305019.09	9769836.07±2907099.82	9386134.2±4463879.31	9590302.43±2473678.63	17860112.17±3577389.37
POS4025	ZyE(33:6)	ZyE	C60 H100 O2 N1	4299578.18±1242279.55	11217026.68±2127099.49	522613.76±304250.48	279745.04±172704.8	4917611.1±892417.64	8574308.05±4063631.2	4935118.69±1188621.67	12191814.69±2133115.11
POS4027	ZyE(33:6)	ZyE	C60 H100 O2 N1	11160036.58±3183439.12	23442382.02±5052098.46	3081214.02±1445183.24	1060214.05±575960.51	15939894.63±3357951.67	19753240.93±9404080.42	14572381.71±1258907.15	25568805.32±4397792.92
POS4031	ZyE(34:3)	ZyE	C61 H105 O2	3822025.56±1656098.65	10301089.28±1847230.52	1146489.5±731873.13	483169.62±314999.08	6594566.02±2075167.56	7988100.38±3654785.98	7035742.58±2496006.49	16339906.99±3172246.42
POS4035	ZyE(35:5)	ZyE	C62 H106 O2 N1	4169214.05±1584694.87	9005633.49±1442562.02	851225.15±477682.74	467687.02±185931.56	4753940.43±1097673.01	5727397.78±2403156	5143673.51±2158847.13	8332715.65±854457.64
POS4046	ZyE(35:6)	ZyE	C62 H104 O2 N1	13349964.59±4665400.84	27884590.07±10653929.43	5166434.69±1506285.33	667004.31±547767.47	19580261.58±7639132.45	20747785.56±9646261.49	9477750.03±1463162.08	18032435.59±6697338.41
POS4054	ZyE(37:5)	ZyE	C64 H110 O2 N1	3508925.3±1452710.83	9906664.23±1458559.15	2211393.71±1181247.82	852563.13±579622.68	5898730.24±1418144.74	7245432.5±3134581.79	3901419.5±2125413.01	8240758.01±953384.37
POS4058	ZyE(37:6)	ZyE	C64 H108 O2 N1	11899129.94±4602147.37	38781205.23±9003469.17	7051391.85±2313636.25	2490156.65±1982176.59	17874916.42±3549596.67	30507998.55±14884342.17	11963560.24±3398228.37	33442891.91±10701567.44
POS464	DG(16:0_18:2)	DG	C37 H72 O5 N1	36867325.75±573703.45	18033663.11±5853372.27	4299651.44±484381.28	2919006.85±961041.35	22997860.74±3050407.36	13725816.32±5561390.29	18728624.58±5228801.77	11736347.6±1506296.56
POS467	DG(34:2)	DG	C37 H72 O5 N1	4598325.14±1773244.12	208941.13±69301.61	54063.48±14615.57	50603.88±20670.65	3469304.23±5176490.69	1028944.08±1314141.79	7777304.13±3553891.97	3619336.14±2579652.07
POS492	DG(12:0e_22:2)	DG	C37 H70 O4 Na1	3406719.17±215432.09	1252227.46±331583.04	179304.07±10899.15	118093.76±52140.49	1583680.91±84152.76	797265.52±363156.3	1505434.05±595186.89	610476.07±152070.06
POS551	DG(12:0e_22:3)	DG	C37 H68 O4 Na1	14643991.52±648192.48	8683121.94±1150245.17	2498412.37±846757.56	598146.15±265618.45	13655907.63±900080.74	6382025.16±2356090.23	12934048.64±1332874.85	5986643.53±203741.92
POS587	DG(34:4e)	DG	C37 H66 O4 Na1	2857800.88±361648.66	321942.39±121560.35	86429.79±52691.94	6573.2±2695.43	2585765.16±284716.84	152069.41±68623.06	2499195.13±538133.71	94135.57±19501.52
POS657	DG(36:2e)	DG	C39 H75 O4	1254155.73±481739.86	4237939.78±950325.74	331119.21±205948.5	167910.72±164164.54	1816984.44±505129.52	2532339.24±1095117.26	1598745.22±494532.03	3628644.85±796139.67
POS666	DG(18:0_18:3)	DG	C39 H74 O5 N1	28795229.87±2023519.09	13073365.72±3243793.25	2987959.87±241755.33	2054533.95±630939.57	17702218.94±765084.81	8997460.39±3682827.88	13071987.33±3458573.38	6790800.5±1563637.85
POS669	DG(18:1_18:2)	DG	C39 H74 O5 N1	12212570.86±7050701.47	3716153.75±3547923.26	1084702.93±499667.71	113519.39±63085.54	2397501.69±3254313.46	905999.83±1939838.56	3535281.94±3054633.4	1590512.62±1671495.7
POS709	DG(18:1_18:3)	DG	C39 H72 O5 N1	18362972.99±1206899.11	4916831.29±1670718.7	794198.04±152888.87	359806.82±130446.17	11415398.07±1201455.75	2975070.46±1254919.44	8890814.67±3391636.73	2130893.98±522811.08
POS749	DG(18:3_18:2)	DG	C39 H70 O5 N1	4133870.35±324046.65	568389.75±217156.93	80783.8±69208.77	20972.96±5008.79	2636912.84±282273.31	323762.31±142471.69	2046374.18±825075.2	238416.89±72483.25
POS753	DG(16:0_20:5)	DG	C39 H67 O5	16811318.33±889141.3	10200761.31±2599995.62	2532165.24±214761.57	1644963.27±657701.6	11958628.06±1245971.14	8416612.06±3310686.82	10233520.57±2163605.39	7765383.03±719618.54
POS775	DG(36:6e)	DG	C39 H67 O4	8956852.6±495953.38	3876097.55±740239.8	1063717.98±367554.36	254767.07±82194.2	8201063.3±517092.02	2678905.19±1124478.82	7769839.98±1147941.48	2201864.3±189508.78
POS828	DG(16:0_22:6)	DG	C41 H69 O5	10822347.52±649576.76	6001725.39±1281014.4	1783272.26±76554.15	1202212.49±406156.79	7587066.04±321254.72	4522934.26±1814461.96	6023154.75±1162088.73	3676788.45±749188.46
POS834	DG(38:7)	DG	C41 H67 O5	7802056.24±473023.68	2612667.41±825077.92	165133.87±40529.04	89950.55±20613.25	5489846.12±549157.32	1604214.94±674764.82	4383090.45±1445446.29	1227598.51±325009.19
POS908	Hex1Cer(d21:2_25:0+O)	Hex1Cer	C52 H103 O9 N2	70519438.86±12414914.37	48440441.5±10983762.35	14635510.2±3228148.19	4169738.46±1493704.1	72492330.17±5516847.01	36177260.46±15682249.72	67937643.07±6365786.52	32662118.9±9435346.51
POS1017	MG(16:2e)	MG	C19 H37 O3	5273929.13±759150.01	4360296.7±1193832.05	723835.91±502438.03	739417.22±697157.67	3204142.02±315741.46	3927467±2027748.12	2739882.74±505709.1	3869867.03±512250.2
POS108	DG(18:2e)	DG	C21 H39 O4	242293.6±198916.75	164610.68±156601.42	199421.71±192083.9	281051.75±578781.84	497212.73±385604.44	156462.28±133928.87	176877.19±291149.78	130968.15±136196.44
POS1087	MG(18:2e)	MG	C21 H41 O3	1316039.8±214259.76	1423643.16±383994.91	156291.63±19088.11	150831.23±32871.01	1046670.05±115147.24	1131096.19±539479.03	1135917.11±184296.77	1506002.07±288008.53
POS1112	MG(18:3e)	MG	C21 H39 O3	6604836.59±1051547.7	5421809.51±1067433.27	621710.91±77049.02	702310.33±358488.21	4032777.23±220449.09	5007277.41±2515775.1	2989848.37±568380.1	4300232.27±870385.52
POS1126	MG(20:2)	MG	C23 H43 O4	148603.77±74410.36	67014.96±19186.89	12932.05±8045.17	6630.98±5363.18	151213.74±51032.14	57600.86±27746.6	141213.54±87091.4	60518.89±20735.93
POS1127	MG(20:2)	MG	C23 H43 O4	130299.85±42561.34	72367.98±52002.9	13333.52±13972.22	14960.42±9711.67	214916.21±103897.08	57773.85±30442.39	101513.44±27466.84	69558.44±21892.04
POS1128	MG(20:4e)	MG	C23 H41 O3	204037.49±41343.54	98294.93±30216.75	15902.73±3386.58	9574.54±5478.83	110623.02±12010.89	62841.7±28931.65	97237.16±23069.28	47507.04±6797.85
POS1134	PC(8:1e_10:2)	PC	C26 H49 O7 N1 P1	21570.93±5444.53	37650.94±32203.77	113983.97±13730.27	207140.12±96601.24	17800.36±7983.97	56847.57±40143.18	9088.21±4621.53	97900.18±49962.79
POS1138	PC(8:1e_12:2)	PC	C28 H53 O7 N1 P1	8465.36±4309.87	7843.92±4880.03	24433.16±7095.79	230406.04±152307.34	3847.11±2212.41	9016.98±8734.34	4488.93±2574.51	20363.44±8339.99
POS1140	PC(8:1e_12:3)	PC	C28 H51 O7 N1 P1	30744.27±11496.72	22266.78±8907.36	143794.58±55600.11	1145814.78±808532.24	13404.89±8718.57	44883.06±35386.94	12765.72±4687.85	53286.57±14067.01
POS1153	PC(20:0_11:2)	PC	C39 H75 O8 N1 P1	140322.42±7055	188380.79±47520.89	967124.35±85243.86	1119872.71±167316.5	85340.44±12775.23	175494.97±91822.21	81169.59±11179.18	197023.39±49467.17
POS1154	PC(31:3)	PC	C39 H73 O8 N1 P1	4203.84±1396.85	3857.99±1293.67	16183.35±2012.41	35397.86±3122.64	3061.81±714.3	4037.88±1962.07	3010.88±1944.4	7521.45±3018.7
POS1166	PC(20:0_12:2)	PC	C40 H77 O8 N1 P1	11915.29±1384.55	17461.68±6314.87	156229.77±33082.84	212757.31±77426.42	6121.71±2882.66	34326.15±41329.91	3885.03±1136.78	7864.83±2322.48
POS1169	PC(14:1e_18:1)	PC	C40 H79 O7 N1 P1	6286.78±4594.81	31408.29±18363.1	111018.7±18920.97	250156.01±20076.41	6019.47±4841.08	28662.93±18119.39	6480.87±3907.91	33771.18±7952.69
POS1170	PC(32:3e)	PC	C40 H77 O7 N1 P1	1000.19±547.1	4673.37±4748.8	146460.86±13615.92	153353.04±22475.38	977.85±683.27	14595.91±31063.71	206.98±234.05	3946.99±1961.13
POS1171	PC(14:1e_18:2)	PC	C40 H77 O7 N1 P1	21652.69±2314.24	101413.84±62980.38	689392.55±41630.9	1218142.34±39286.88	19643.83±4161.4	47936.97±24632.71	17293.89±4188.66	50763.35±9176.71
POS1179	PC(17:1_16:1)	PC	C41 H78 O8 N1 P1 Na1	954386.05±59959.41	1185902.28±113214.43	1799890.57±104680.2	1648069.95±438814.88	730586.42±37516.44	920246.39±383096.38	697687.33±45175.03	989025.32±108074.99
POS1182	PC(19:0_14:3)	PC	C41 H76 O8 N1 P1 Na1	196725.45±23138.88	263652.4±48863.74	194673.01±23079.66	260669.52±72798.63	139837.97±14808.11	234813.43±98359.52	122027.63±7189.3	257635.78±31770.19
POS1183	PC(33:3e)	PC	C41 H79 O7 N1 P1	26478.17±5548.58	28837.08±9087.05	599200.94±91062.57	728925.3±106193.47	18668.95±6640.95	21322.72±10159.02	16819.69±2821.23	37439.15±8881.19
POS1184	PC(33:4)	PC	C41 H75 O8 N1 P1	120294.32±11288.13	101161.25±17621.36	315005.79±18934.75	291256.66±70496.43	85484.25±14737.36	85882.07±39950.81	83831.44±6373.05	101285.44±27102.52
POS1185	PC(22:2_11:2)	PC	C41 H75 O8 N1 P1	63689.96±11801.69	86743.12±18163.71	279515.59±8455.67	337761.65±56781.73	34421.78±2776.76	82320.82±63858.39	29525.16±5006.35	124834.12±53816.91
POS1200	PC(34:2)	PC	C42 H81 O8 N1 P1	25548.83±28873.59	14449042.12±20419227.88	310389432.27±21360971.72	363287917.35±13938245.2	17592±21246.99	227486.55±377400.46	5293.07±1548.97	59999.55±115008.61
POS1201	PC(23:0_11:2)	PC	C42 H81 O8 N1 P1	13541.67±23792.88	14499368.96±20499211.73	310727650.36±20945037.2	365420024.07±13876090.66	12644.5±24623.61	3435.97±2972.98	1039.47±363.63	60415.24±119386.49
POS1202	PC(23:0_11:2)	PC	C42 H81 O8 N1 P1	15206.76±29145.45	7510992.32±16597682.24	310830586.56±20805888.99	365968677.39±14186505.1	718618.44±1605178.69	59269.43±92350.4	42944.01±30027.59	51514.07±108099.26
POS1203	PC(23:0_11:2)	PC	C42 H81 O8 N1 P1	3274434.97±3359246.34	21512518.76±21513666.75	310389432.27±21360971.72	363287917.35±13938245.2	2773327.09±3900770.66	1279884.81±2307146.33	3249078.76±3319755.19	2048925.05±2827068.92
POS1205	PC(34:2e)	PC	C42 H82 O7 N1 P1 Na1	17934.82±5239.92	71453.48±80961.1	6706826.13±1548547.65	4069393.34±924119.95	8735.27±2080.65	11820.75±8128.17	10163.5±3080.17	23020.3±9842.85
POS1213	PC(23:1_11:2)	PC	C42 H79 O8 N1 P1	407899.46±105748.98	482318.69±115800.15	252261.74±43433.65	217213.04±49442.73	223162.78±23266.11	516723.35±280381.29	234574.88±36826.4	1128311.2±481894.11
POS1217	PC(16:1e_18:2)	PC	C42 H81 O7 N1 P1	27410.47±9458.83	96123.29±80162.39	1720511.02±215108.03	1273917.02±208528.75	17613.26±2037.18	60957.21±38994.17	20807.58±3051.1	143489.59±66498.51
POS1218	PC(16:1e_18:2)	PC	C42 H81 O7 N1 P1	3465.79±1360.81	23957.38±22370.3	169956.3±29350.55	172598.83±34902.97	2604.11±854.69	22847.98±33506.98	3104.41±1215.96	7648.33±2698.14
POS1219	PC(34:4)	PC	C42 H77 O8 N1 P1	3401.39±1125.17	1252.18±803.41	45550.28±9161.94	45217.78±17149.46	1484.97±870.3	5878.57±11109.44	1534.53±1199.65	1225.72±499.64
POS1221	PC(34:4)	PC	C42 H77 O8 N1 P1	63338.14±12885.27	83810.26±40565.93	59374.33±12968.69	147428.79±10468.98	31611.38±6741.16	60210.85±33553.46	19116.69±15170.33	101170.02±23228.56
POS1223	PC(34:4e)	PC	C42 H79 O7 N1 P1	27177.32±12264.49	46006.3±38735.05	580791.85±155977.42	422374.44±56613.72	10486.95±4233.81	32899.66±24358.82	13539.45±3359.73	80111.99±37341.2
POS1224	PC(14:1e_20:3)	PC	C42 H79 O7 N1 P1	1657.82±708.77	12275.21±9768.77	70491.99±8601.79	173668.76±29923.29	1029.28±623.89	14664.2±19742.05	1141.66±307.17	7582.63±2663.12
POS1225	PC(34:5e)	PC	C42 H77 O7 N1 P1	1706.81±1076.78	4015.16±3493.13	43459.09±2021.71	44824.21±8048.28	2234.61±792.12	5998.46±9529.33	1223.65±821.16	3167.51±1193.29
POS1226	PC(14:1e_20:4)	PC	C42 H77 O7 N1 P1	48720.13±6387.61	101184.97±59228.1	566925.16±21416.58	1058514.71±113410.03	38570.27±5164.77	67034.38±35176.03	35106.12±4538	108153.19±36519.51
POS1233	PC(35:2e)	PC	C43 H85 O7 N1 P1	2021.55±2491.56	24434.19±31367.36	659197.6±57029.76	568423.7±37807.82	3731.18±3640.83	5222.48±2998.46	2261.85±2863.15	4206.98±841.75
POS1234	PC(35:2e)	PC	C43 H85 O7 N1 P1	7412.68±4183.01	22781.62±15869.75	70665.49±9082.7	77736.32±53935.86	12990.12±10020.69	16987.95±9403.43	17769.02±5486.22	25353.92±4467.87
POS1236	PC(24:0_11:3)	PC	C43 H80 O8 N1 P1 Na1	34218.46±5145.41	48842.9±16115.65	91215.01±11966.6	88597.48±23749.49	22736.19±5151.61	40704.07±17596	25433.21±6551.14	58423.46±15591.24
POS1238	PC(35:3e)	PC	C43 H83 O7 N1 P1	7116.89±5778.39	149285.73±174263.5	4724296.66±435309.59	5275862.84±1048835.33	18164.64±8299.99	58301.96±93205.53	15851.68±7011.65	33746.37±15247.96
POS1240	PC(35:3e)	PC	C43 H83 O7 N1 P1	38355.61±15461.28	58320.23±21010.03	345813.1±25321.95	203254.19±88007.91	43386.28±11294.19	43289.2±23798.24	57197.98±9501.96	72561.67±8652.43
POS1241	PC(15:0_20:4)	PC	C43 H79 O8 N1 P1	703.07±444.24	1990.53±1624.88	19347.53±1846.85	32197±3390.85	826.73±629.73	5980.51±5666.18	1827.05±2308.51	7876.83±7455.73
POS1242	PC(35:4)	PC	C43 H79 O8 N1 P1	15525.26±11918.66	16443±7386.78	196791.58±75786.56	109186.88±60920.29	59860.92±116470.44	17237.69±10211.2	8201.61±815.55	26072.99±14658.88
POS1243	PC(17:1_18:3)	PC	C43 H78 O8 N1 P1 Na1	62600.39±8561.65	103177.94±11999.8	142401.93±18809.26	175831.28±40872.16	66730.65±7703.23	93493.66±36790.27	72164.81±5872.64	141864.12±19984.8
POS1245	PC(35:4e)	PC	C43 H81 O7 N1 P1	69141.19±38058.3	108362.25±93364.41	267918.99±66526.8	59501.53±21814.51	77571.06±13459.68	6469.97±10078.44	67236.01±10232.63	22916.61±31191.83
POS1246	PC(35:5)	PC	C43 H77 O8 N1 P1	1948.65±1132.27	8951.16±9928.45	146610.32±11370.76	297399.37±30692.5	735.17±504.77	25474.81±43324.38	720.83±305.64	4614.57±2787.21
POS1247	PC(35:5)	PC	C43 H77 O8 N1 P1	177883.09±46284.19	269102.02±44162.68	704154.19±286513.63	593263.32±77304.09	135573.76±26709.55	186960.16±93647	103033.43±10104.38	280874.05±75166.5
POS1248	PC(17:1_18:4)	PC	C43 H76 O8 N1 P1 Na1	275747.66±36748.73	390269.4±35079.25	166449.29±11153.57	177855.8±27172.61	257146.41±18254.84	306965.57±111268.34	240220.74±31481.17	337005.67±27663
POS1249	PC(35:6)	PC	C43 H75 O8 N1 P1	19471.97±3484.11	17339.43±3866.37	27735.37±2954.34	26928.65±5378.45	11104.55±768.35	13259.28±9671.61	11031.45±2855.84	20874.78±8604.68
POS1250	PC(35:6)	PC	C43 H75 O8 N1 P1	196725.45±23138.88	263652.4±48863.74	194673.01±23079.66	260669.52±72798.63	139837.97±14808.11	234813.43±98359.52	122027.63±7189.3	257635.78±31770.19
POS1259	PC(36:2e)	PC	C44 H87 O7 N1 P1	244298.27±68561.98	624949.86±426747.18	20185845.88±301718.32	19566461.02±3664278.78	274601.94±42401.53	587079.33±752096.39	331507.26±61163.07	507192.6±83299.64
POS1264	PC(25:1_11:2)	PC	C44 H83 O8 N1 P1	149341.15±43362.93	157288.36±29155.31	307755.18±24877.78	221354.36±37796.72	93774.37±9654.55	138956.27±71594.72	105769.85±15519.48	335392.6±119642.48
POS1268	PC(36:3e)	PC	C44 H85 O7 N1 P1	7014.54±2818.66	20338.73±9997.16	455757.29±109041.6	377793.2±122310.09	7210.75±4394.2	21008.01±22289.43	5824.78±993.34	34404.46±15523.64
POS1272	PC(16:0_20:4)	PC	C44 H81 O8 N1 P1	967040.83±109319.8	2148428.03±1095807.72	3962825.53±397350.34	4663302.47±497618.54	578111.23±105827.27	1655507.38±899427.73	604977.65±108820.15	2974628.31±666863.86
POS1277	PC(36:4e)	PC	C44 H83 O7 N1 P1	21165.31±8742.28	15900.42±13393.5	1470494.91±229707.38	249316.72±96801.22	8895.87±4990.77	2207.17±1744.14	4058.57±2341.09	5262.35±3275.23
POS1278	PC(36:4e)	PC	C44 H83 O7 N1 P1	45997.81±14167.1	192419.36±188576.55	3583529.48±404746.84	4300859.09±338196.59	40274.82±2530.21	108634.71±74605.2	41570.52±7635.93	202761.12±67564.29
POS1282	PC(22:4_14:1)	PC	C44 H79 O8 N1 P1	1164576.33±32403.68	2910845.3±2058923.86	6556280.87±463883.04	7889681.78±467192.45	600068.85±175396.78	1363559.46±870454.19	653425.09±113716.92	2204756.07±927549.38
POS1283	PC(14:0e_22:5)	PC	C44 H80 O7 N1 P1 Na1	786.06±517.74	648.79±437.56	62364.92±14652.08	20651.03±7060.82	1467.51±2221.65	5469.58±10177.23	608.1±317.89	1759.71±2245.35
POS1286	PC(36:5e)	PC	C44 H81 O7 N1 P1	42776.55±24638.84	31253.32±44143.47	141287.28±71665.2	121020.32±46146.22	27987.96±24276.1	5728.81±4845.02	4274.77±2410.94	7122.23±3864.96
POS1287	PC(16:1e_20:4)	PC	C44 H81 O7 N1 P1	173069.29±35574.48	251504.84±123266.18	2677824.75±220671.78	1383791.06±128364.52	160004.07±23604.67	161177.86±68556.28	146627.94±14691.43	181829.91±22450.17
POS1288	PC(18:3e_18:2)	PC	C44 H81 O7 N1 P1	3758.76±1653.59	16984.61±14555.87	360863.02±102976.44	347436.32±32624.92	3534.97±1423.05	12234.59±6096.47	3017.82±1266.21	30194.51±10802.37
POS1289	PC(36:6e)	PC	C44 H78 O7 N1 P1 Na1	26160.39±7208.93	28529±4479	25976.94±8447.2	11565.23±12447.36	19516.24±3852.15	21318.49±16235.93	24363.35±3062	24567.51±8234.33
POS1292	PC(36:6e)	PC	C44 H79 O7 N1 P1	20581.69±7776.56	62419.33±58306.27	1975397.77±433730.81	1519710.27±412675.04	11610.74±7442.35	50664.27±44864.42	13394.94±7555.81	31815.63±8034.85
POS1293	PC(36:6e)	PC	C44 H79 O7 N1 P1	33695.79±15118.56	357046.14±436944.06	5062406.75±644143.62	4397115.58±281825.07	14730.7±3135.25	33532.12±20314.1	12791.38±3380.81	38968.78±14974.48
POS1294	PC(36:7e)	PC	C44 H77 O7 N1 P1	6185.7±3067.65	16943.07±13912.71	90097.73±26129.95	135266.42±27513.88	3504.68±1108.51	23348.38±16823.66	3053.91±2555.76	27082.91±13168.09
POS1296	PC(37:2)	PC	C45 H87 O8 N1 P1	19963.24±2119.92	46574.43±7020.51	97836.98±13040.59	132418.25±23513.71	25160.36±21772.23	33760.94±14757.47	26513.14±13746.66	35924.74±8954.57
POS1298	PC(37:3)	PC	C45 H85 O8 N1 P1	27707.68±2780.48	54247.31±6150.35	67073.25±15375.86	94607.71±14274.72	15467.92±2360.19	41340.17±7737.28	11572.5±3174.5	33053.36±7784.46
POS1299	PC(37:3)	PC	C45 H85 O8 N1 P1	8188.54±6245.49	15435.08±7426.01	25803.55±8350.27	29348.09±10064.63	3603.11±1485.2	16550.01±7536.71	4065.84±2300.76	30984.97±17674.96
POS1300	PC(37:3e)	PC	C45 H87 O7 N1 P1	3069.64±1059.03	6938.65±7958.55	89054±46499.71	231898.36±36743.47	1908.79±1075.24	13786.68±22865.42	2447.76±1572.82	3316.03±2081.72
POS1303	PC(15:0_22:4)	PC	C45 H83 O8 N1 P1	49102.39±16545.83	58113.54±25538.96	324565.71±23558.05	363007.43±175959.17	24554.66±4317.13	60445.59±39631.07	20327.87±3748.86	147849.96±47598.46
POS1305	PC(37:5)	PC	C45 H81 O8 N1 P1	29839.31±8691.1	71249.37±44547.42	415558.43±125182.31	240404.4±49400.15	20251.97±5078.6	42165.98±32197.99	19976.57±4823.15	48467.02±20513.01
POS1306	PC(37:5)	PC	C45 H81 O8 N1 P1	43904.99±10019.11	43491.72±8859.51	266644.75±26850.9	198541.57±104275.52	22842.99±3296.55	39966.35±26618.05	23342.97±3836.42	63769.2±24194.2
POS1307	PC(37:5e)	PC	C45 H83 O7 N1 P1	3392.12±3138.4	22446.32±30086.61	889767.46±72985.42	960616.72±254274.21	1189.96±693.43	78131.81±167064.71	4481.43±3633.5	9958.81±6255.76
POS1316	PC(38:3)	PC	C46 H87 O8 N1 P1	217986.56±27876.22	561452.94±98195.61	205864.89±29746.49	240690.77±44167.49	213594.39±34975.37	532195.92±237851.44	235812.08±23408.07	725991.39±104788.16
POS1327	PC(38:4e)	PC	C46 H86 O7 N1 P1 Na1	3095.37±2029.24	11835.26±18871.76	243924.5±20950.92	345478.44±243986.35	1357.16±725.88	22579.83±45475.38	2854.93±3309.09	3531.93±1414.67
POS1328	PC(16:0e_22:4)	PC	C46 H86 O7 N1 P1 Na1	7553.53±3408.19	25338.65±17199.2	438855.74±59679.73	434868.23±50780.05	7885.87±1886.17	22201.78±20598.99	7911.52±1477.67	54860.67±29969.95
POS1329	PC(38:4e)	PC	C46 H87 O7 N1 P1	3863.28±1707.5	18312.91±11816.11	377573.54±44546.03	325509.42±79612.76	4491.82±1094.89	27801.32±35176.36	7267.42±1784.69	27533.14±3537.9
POS1332	PC(38:5)	PC	C46 H83 O8 N1 P1	7522589.01±575655.1	8877438.7±624903.85	6220132.45±193390.38	6403578.06±581231.04	6006791.77±624381.4	6346600.84±2692216.28	5930004.03±433853.12	7811054.35±1092303.53
POS1337	PC(38:5e)	PC	C46 H85 O7 N1 P1	33879.62±16697.35	111634.05±84665.29	1527980.04±47695.94	1845158.37±502800.11	39619.44±10270.81	101476.91±138098.82	44758.72±13507.49	94216.32±21510.6
POS1341	PC(16:0_22:6)	PC	C46 H81 O8 N1 P1	961498.77±89084.26	1497599.99±170697.42	1887773.12±242858.28	2024998.68±598152.26	695735.39±197783.65	1131322.18±478076.98	674744.74±115776.58	1596137.09±116142.73
POS1344	PC(38:6e)	PC	C46 H83 O7 N1 P1	94983.67±37259.23	211662.83±165233.77	1402374.66±43226.24	1557012.36±165292.67	77801.63±4817.89	81715.53±46461.79	74256.79±9177.11	95752.99±14412.75
POS1345	PC(38:7)	PC	C46 H79 O8 N1 P1	267355.24±46859.53	190479.17±42056.92	591710.02±247197.6	386742.35±254105	137816.19±32675.31	131176.58±60455.73	142144.57±5588.32	178974.33±92471.42
POS1347	PC(38:7e)	PC	C46 H81 O7 N1 P1	26169.44±10820.6	34806.55±41228.7	1805741.67±343039.73	865481.58±332239.85	11126.27±2121.49	146901.08±301811.66	7965.97±2443.34	23620.68±14772.05
POS1350	PC(39:4e)	PC	C47 H89 O7 N1 P1	22211.65±7603.62	57335.85±14092.72	58409.75±4024.59	141087.09±33791.83	18381.24±5047.2	48000.85±27424.13	21871.8±3721.02	62772.8±15592.38
POS1351	PC(39:5e)	PC	C47 H87 O7 N1 P1	598.43±358.13	2978.65±2394.35	114677.13±8227.96	127940.83±18904.19	2277±1465.09	15511.72±24003.59	891.26±396.55	4131.69±2688.54
POS1353	PC(40:3)	PC	C48 H91 O8 N1 P1	53585.74±20439.17	52228.02±6746.03	26113.54±7575.11	24888.53±8055.38	13426.95±5360.21	34582.37±19879.76	11243.9±4368.07	53172.44±10785.52
POS1359	PC(40:5)	PC	C48 H87 O8 N1 P1	20064.07±6319.23	48818.91±5604.85	53320.79±13794.83	92561.86±33148.35	8311.54±3427.08	41550±33783.58	12554.1±4415.72	65760.14±28493.76
POS1366	PC(40:6e)	PC	C48 H87 O7 N1 P1	6026.4±2120.68	17354.55±17525.92	949759.88±156391.03	603139.43±51409.64	11798.16±4003.97	93826.04±192767.69	4422.94±1554.9	7453.69±4833.35
POS1368	PC(40:6e)	PC	C48 H87 O7 N1 P1	1309.62±695.03	2018.96±3048.04	102147.89±59119.27	110610.73±19088.51	2361.97±745.18	12924.69±21512.91	1115.63±255.62	2618.3±2943.88
POS1369	PC(40:7)	PC	C48 H83 O8 N1 P1	7418.09±1168.28	5103.95±1723.22	24362.61±2142.77	20204.26±5054.59	3329.64±859.29	6294.07±3842.38	3434.9±823.44	7527.84±3766.21
POS1370	PC(40:7)	PC	C48 H83 O8 N1 P1	11740.98±3961.26	22335.73±6992.76	43487.33±9414.79	66678.81±15137.17	9028.05±3567.34	37202.51±12448.97	8163.73±1952.75	42141.41±9715.65
POS1371	PC(40:7)	PC	C48 H83 O8 N1 P1	50182.27±32749.75	31452.34±17780.6	72437.72±33875.27	53309.5±13445.37	30007.01±23801.59	29471.5±18008.84	22796.38±19533.88	76718.6±46984.63
POS1373	PC(40:7e)	PC	C48 H85 O7 N1 P1	865.49±808.48	20418.66±29008.5	556082.87±148089.85	429623.77±143989.74	632.21±731.48	58625.98±109821.16	3293.83±1124.69	4201.24±3628.58
POS1376	PC(40:8)	PC	C48 H81 O8 N1 P1	12512.32±1449.81	11448.29±1766.5	33919.3±6702.48	46944.45±13001.95	4551.17±1457.16	10455.1±9115.12	6733.56±2486.54	22241.42±7159.28
POS1379	PC(40:9)	PC	C48 H79 O8 N1 P1	2950.19±818.14	5734.65±3999.66	41868.76±12584.97	77343.01±17880.78	1584.67±998.28	10125.06±8090.15	2296.04±1326.21	6725.56±3560.75
POS1380	PC(42:8)	PC	C50 H85 O8 N1 P1	7792.1±2707.06	10606.96±1834.5	16232.26±4686.34	17665.37±6038.41	3264.31±636.88	14011.56±6969.32	3424.23±957.43	41011.87±23877.89
POS1383	PC(43:2e)	PC	C51 H100 O7 N1 P1 Na1	332724.98±117598.96	339752.83±91027.82	22895.03±11425.09	12661.89±7212.68	227876.77±117192.6	273510.8±133700.85	238353.7±196318.8	197538.43±50535.44
POS1385	PC(44:4e)	PC	C52 H99 O7 N1 P1	298015.72±60496.97	382232.73±54917.02	3476743.2±511017.95	2421902.56±1198316.94	280177.95±70112.34	315233.93±133362.34	382113.48±70502.47	458811.99±28477
POS1394	PE(8:1e_10:1)	PE	C23 H44 O7 N1 P1 Na1	31504.88±7642.93	29638.12±7161.61	62074.34±17564.34	492514.3±368832.21	16975.78±4680.5	26231.37±16557.1	18942.82±1780.72	35832.53±7954.5
POS1395	PE(18:2e)	PE	C23 H45 O7 N1 P1	1792.55±1230.54	5025.12±3452.68	189656.96±7567.05	288830.56±185518.22	495.88±263.08	2625.55±2606.95	2121.36±1228.68	10801.16±12580.46
POS1396	PE(18:2e)	PE	C23 H45 O7 N1 P1	20112.61±4332.43	37559.82±3667.93	155656.14±16110.73	121323.16±22029.79	16655.21±4156.95	21220.1±15945.77	19921.1±4299.69	31809.51±11659.28
POS1399	PE(8:0_11:2)	PE	C24 H45 O8 N1 P1	55446.45±12817.88	152529.34±42501.38	354851.64±107530.91	255153.02±172784.94	46919.71±26760.54	60547.01±20147.83	34751.28±15641.65	97640.38±37002.27
POS14	AcCa(20:4)	AcCa	C27 H46 O4 N1	10661.22±5243.7	10012.12±4107.6	246165.69±32085.81	167817.71±87825.77	13746.59±2739.8	6720.17±3024.86	7411.67±3356.35	11801.59±3672.69
POS1402	PE(10:1e_10:2)	PE	C25 H47 O7 N1 P1	6636.73±1240.29	10204.43±4453.05	20971.12±9542.28	270785.3±205226.05	3833.99±893.79	8330.16±5667.53	4305.96±1167.25	14349.83±2581.47
POS1403	PE(8:1e_12:2)	PE	C25 H46 O7 N1 P1 Na1	29808.31±17774.28	52236.77±35368.38	36992.12±7507.6	31633.38±19488.22	28636.17±17468.96	70487.21±30146.18	6850.34±2609.3	87293.81±39657.1
POS1405	PE(8:1e_12:3)	PE	C25 H45 O7 N1 P1	90153.55±16389.74	87775.05±32959.25	221540.77±78193.22	2339260.4±1807547	52071.37±13641.2	85586.93±62825.99	51672.33±4543.34	120755.5±34806.55
POS1406	PE(8:1e_12:3)	PE	C25 H44 O7 N1 P1 Na1	9870.6±2394.1	12894.08±8089.97	3999.13±1740.52	60405.61±48034.09	7467.16±3383.88	20330.47±10898.55	4312.34±1109.63	36487.18±17230.82
POS1407	PE(8:1e_12:3)	PE	C25 H45 O7 N1 P1	6112.18±2244.2	9357.92±3897.94	77033.31±14495.63	221644.52±127491.37	2816.98±857.92	6053.55±4276.47	2222.49±1083.72	13778.94±5722.98
POS1408	PE(8:0e_12:4)	PE	C25 H45 O7 N1 P1	8821.57±3336.7	14341.68±4704.2	92745.15±4868.52	168439.68±127363.46	9906.69±1961.38	28283.57±35152.47	10546.22±2087.66	21106.43±7092.49
POS1409	PE(8:1e_12:4)	PE	C25 H43 O7 N1 P1	48361.65±12291.16	45372.25±10405.47	92872.67±28622.45	723030.03±530879.78	25766.92±8010.56	40620.47±26829.61	29353.4±2949.8	54660.48±11596.52
POS1415	PE(22:5e)	PE	C27 H47 O7 N1 P1	2659.19±577.84	3289.95±1606.93	32276.95±13907.02	332356.83±238844.95	2003.16±720.82	24499.23±46736.36	2244.95±674.9	4069.36±1828.16
POS143	DG(18:3e)	DG	C21 H37 O4	243185.66±337562.51	117335.04±18021.72	29130.22±15158.32	31280.99±22683.13	59799.66±38926.2	68152.24±54486.66	91767.43±43644.27	110503.6±52069.31
POS1437	PE(16:0p_18:2)	PE	C39 H75 O7 N1 P1	230854.27±44179.43	678154.47±428301.81	13519667.58±834358.79	11768408.6±609290.58	166275.18±11904.89	326364.34±158722.15	122764.72±20640.89	367452.38±124181.61
POS1438	PE(16:1e_18:2)	PE	C39 H74 O7 N1 P1 Na1	696.61±289.47	6736.21±3531.3	48335.39±10633.97	15175.68±4318.77	2064.62±761.43	11046.77±7390.24	1738.66±1399.17	6807.17±5196.57
POS1440	PE(16:0p_18:3)	PE	C39 H73 O7 N1 P1	740.9±454.48	6686.32±6543.97	290618.51±32248.64	205062.1±36256.9	915.53±395.64	1651.07±918.2	1426.79±643.16	1484.37±461.2
POS1443	PE(35:2e)	PE	C40 H79 O7 N1 P1	13328.06±6343.54	36640.79±36477.22	841321.34±288610.26	952071.69±274580.47	4494.15±1746.93	20121.42±13129.41	4829.8±888.34	46227.7±15057.1
POS1444	PE(14:1e_21:1)	PE	C40 H78 O7 N1 P1 Na1	48996.85±6416.25	98824.13±56227.15	568266.98±18317.74	1057187.28±110914.76	38286.23±5659.9	66611.26±35347.63	34313.37±4021.72	107616.38±37274.29
POS1446	PE(18:1p_17:1)	PE	C40 H77 O7 N1 P1	6905.89±1393.01	22159.35±27195.81	20031.84±4577.52	226317.15±241614.08	7617.72±1568.84	8218.95±9063.64	6717.55±1672.3	11866.79±11253.56
POS1457	PE(18:1_18:1)	PE	C41 H78 O8 N1 P1 Na1	184415.42±48381.74	246571.59±28784.04	661567.73±241186.89	547114.71±115476.96	143337.51±38200.28	192913.91±96756.81	107325.71±10709.72	260360.3±79551.51
POS1460	PE(14:1e_22:1)	PE	C41 H80 O7 N1 P1 Na1	108187.44±35517.05	176974.33±87190.2	983826.74±543591.75	1677828.4±650062	65083.03±35603.65	100749.41±49966.99	56620.33±23872.17	140083.21±79288.25
POS1463	PE(18:1p_18:1)	PE	C41 H79 O7 N1 P1	2010426.51±151847.5	3671623.89±217256.03	13515079.05±1497217.87	9769801.43±1292626.03	1923725.13±312115.88	2578698.08±1209368.4	2159378.15±337495.95	3519734.59±484671.54
POS1468	PE(18:1p_18:2)	PE	C41 H77 O7 N1 P1	745517.08±76870.58	1185708.57±101863.49	7503368.06±618867.41	7268757.72±688037.55	468319.5±29357.28	716833.94±313374.27	510455.44±48999.23	847336.55±210913.86
POS1469	PE(16:0p_20:3)	PE	C41 H77 O7 N1 P1	95119.11±62795.09	55456.55±65892.48	6956381.34±4276448.19	256516.6±40566.75	73903.89±32898.83	107944.17±95968.15	86086.51±59909.74	287050.08±451560.8
POS1475	PE(18:2p_18:2)	PE	C41 H75 O7 N1 P1	75217.97±6338.1	58513.58±13701.47	878468.88±220790.88	545745.16±146001.02	45056.25±8592.07	30720.79±15114.47	45329.3±3663.88	39154.66±13840.85
POS1476	PE(16:0p_20:4)	PE	C41 H75 O7 N1 P1	688098.46±192079.97	1203753.7±606817.51	10961738.39±602938.98	11046113.06±707843.17	399570.76±26975.11	815470.35±460666.52	394716.35±41847.07	1812478.61±730989.26
POS1479	PE(18:2p_18:3)	PE	C41 H73 O7 N1 P1	9707.87±2366.85	6966.22±3651.88	52815.77±14027.04	27671.52±20492.39	2548.72±651.14	11768.76±8029.74	2487.47±952.97	15810.03±8427.68
POS1480	PE(16:0p_20:5)	PE	C41 H73 O7 N1 P1	11190.14±4362.25	29161.29±25051.22	484689.82±47064.01	529591.47±60093.91	7441.2±1406.76	16312.57±9044.09	3783.32±2715.23	22077.75±3948.21
POS1482	PE(36:6e)	PE	C41 H73 O7 N1 P1	81636.09±13556.68	209175.38±111570.36	846409.24±66250.2	730903.02±88573.29	57820.25±5095.39	99102.35±38540.31	46390.14±8710.37	104671.88±23797.48
POS1484	PE(37:2e)	PE	C42 H82 O7 N1 P1 Na1	297392.59±137127.53	689759.71±572190.63	33606841.14±2574384.2	18892434.78±2644785.69	132920.48±21475.4	367062.54±229779.16	144936.19±7055.03	763574.94±321342.18
POS1485	PE(18:2e_19:0)	PE	C42 H82 O7 N1 P1 Na1	171672.32±30442.48	181882.15±22686.92	2719522.76±221070.17	1578648.69±247709.59	154239.17±21714.74	165667.69±69162.93	144059.02±14879.12	188008.63±21911.87
POS1486	PE(37:3e)	PE	C42 H80 O7 N1 P1 Na1	33695.79±15118.56	357046.14±436944.06	5062406.75±644143.62	4397115.58±281825.07	14730.7±3135.25	33532.12±20314.1	12791.38±3380.81	38968.78±14974.48
POS1487	PE(18:3e_19:1)	PE	C42 H79 O7 N1 P1	1602.22±664.89	12202.65±9840.91	62662.36±11382.92	146718.45±47957.11	1046.41±630.96	13393.36±16210.08	1145.28±307.55	7627.91±2726
POS1489	PE(37:5e)	PE	C42 H77 O7 N1 P1	54713.87±9369.21	120793.37±72067.82	683503.64±21026.86	1295746.81±158407.77	44179.91±7168.92	79702.12±44226.49	40616.77±5395.5	132178.83±47165.58
POS1493	PE(38:2)	PE	C43 H83 O8 N1 P1	207148.06±15396.3	429491.07±206527.7	3871361.68±142585.69	5666823.9±625266.39	150617.63±44053.47	260731.85±150521.03	135367.61±22256.1	289702.42±81888.09
POS1494	PE(38:2e)	PE	C43 H84 O7 N1 P1 Na1	11534.27±3073.35	15406.39±9878.95	304042.49±132761.87	388602.11±206068.45	7392.87±1822.43	13060.86±9938.38	6036.39±3241.34	27857.18±13375.12
POS1495	PE(18:0p_20:2)	PE	C43 H83 O7 N1 P1	38041.4±15034.99	58954.86±21038.26	344786.44±24260.98	202953.67±87877.78	43322.13±11277.49	44185.68±24425.44	56807.35±9369.17	72783.19±8731.49
POS1496	PE(38:3)	PE	C43 H81 O8 N1 P1	181444.36±20680.82	232486.72±12875.24	592461.02±86871.67	571935.97±253654.96	116651.43±12387.47	171758.07±97568.44	105352.74±8627.75	261273.21±74714.62
POS1499	PE(18:1p_20:2)	PE	C43 H81 O7 N1 P1	172090.45±51392.55	293438.51±95902.76	1238897.47±49495.2	1095877.33±119387.57	193446.84±25414.14	196777.6±106298.67	184927.02±24334.01	379849.46±93879.42
POS1500	PE(16:0p_22:3)	PE	C43 H81 O7 N1 P1	274105.47±63808.84	488322.02±57047.92	1411516.24±140155.46	1566645.53±59258.83	241219.33±88034.83	353858.03±153663.58	325719.64±92512.2	483571.31±94638.36
POS1501	PE(18:0p_20:3)	PE	C43 H81 O7 N1 P1	10580.25±2865.88	32202.65±9178.25	71393.68±32622.82	60975.08±4526.48	16755.01±8020.19	36958.38±17094.14	20641.99±4233.23	57364.47±8929.93
POS1506	PE(18:1p_20:3)	PE	C43 H79 O7 N1 P1	141432.54±12327.14	200053.04±31132.39	886782.26±930727.06	664336.51±107940.24	146970.94±46182.78	140847.98±60775.83	120221.62±10268.57	267508.38±266146.68
POS1507	PE(18:0p_20:4)	PE	C43 H79 O7 N1 P1	1406647.94±396824.58	2278496.29±562036.65	11554402.61±342859.88	10074836.15±824080.25	1530021.81±149233.35	1642860.27±812891.92	1536376.64±168696.22	3058433.74±761765.78
POS151	DG(8:0_11:2)	DG	C22 H42 O5 N1	465859.39±42775.34	555090.72±57114.66	641007.13±72281.56	664341±64841.56	448364.24±36079.7	459802.89±197031.81	496992.78±44115	719692.46±156208.39
POS1513	PE(18:0e_20:5)	PE	C43 H78 O7 N1 P1 Na1	69131.75±4034.44	154629.96±20725.75	333194.49±51474.25	309744.8±30962.85	93357.08±27896.94	155193.36±61818.42	130387.13±26855.99	244298.27±25225.77
POS1514	PE(16:0p_22:5)	PE	C43 H77 O7 N1 P1	714819.8±185229.59	880721.2±288725.13	7527435.97±568177.51	7576180±632141.64	545459.88±9538.22	599556.93±284756.44	474965.88±36605.06	1049210.66±341188.48
POS1518	PE(18:1e_20:5)	PE	C43 H76 O7 N1 P1 Na1	187621.09±14788.69	240484.56±17267.61	392994.96±50412.15	409437.99±51520.88	210124.01±22378.55	137003.28±35197.72	220606.38±41190.47	219941.4±35370.87
POS1519	PE(18:1p_20:5)	PE	C43 H75 O7 N1 P1	91782.98±21787.71	53816.24±21224.08	919379.8±145241.18	536853.44±146156.44	61143.88±3228.87	35819.43±19676.69	51167.53±8696.14	50553.04±23452.52
POS1520	PE(16:0p_22:6)	PE	C43 H75 O7 N1 P1	14044.71±5852.07	38161.1±17896.64	350876.73±107134.09	502154.8±112266.9	8830.76±2487.93	22867.43±12378.99	7311.48±1898.22	53148.85±15303.81
POS1523	PE(18:2p_20:5)	PE	C43 H73 O7 N1 P1	1935.41±754.97	4380.55±4257.06	40037.49±7925.05	17867.98±2144.94	860.19±235.68	4683.38±8782.81	621.35±322.04	2622.71±3122.83
POS1524	PE(38:8e)	PE	C43 H72 O7 N1 P1 Na1	111522.28±27931.45	147969.74±30955.44	39896.99±58105.2	295.67±370.44	71312.32±5292.65	126015.19±56847.83	71327.77±8595.19	220379.15±48620.7
POS1525	PE(39:2e)	PE	C44 H86 O7 N1 P1 Na1	12892.82±7910.05	20204.16±6632.36	374182.53±56223.9	185235.56±32298.36	15549.04±8980.71	16966.61±10947.79	12687.58±5740.58	40547.63±2635.07
POS1527	PE(39:3e)	PE	C44 H84 O7 N1 P1 Na1	27677.06±6461.94	82958.02±47711.73	3372997.34±406672.15	1756931.01±203917.08	27601.66±4804.89	29339.33±16339.14	30422.6±6158.61	69705.57±24379.3
POS1528	PE(18:1p_22:2)	PE	C45 H85 O7 N1 P1	21653.66±5881.99	26077.17±6632.19	219076.63±35831.23	160874.69±29577.15	14005.28±2819.64	26884±17509.23	13648.06±2685.43	47500.45±14016.36
POS1529	PE(18:0p_22:3)	PE	C45 H85 O7 N1 P1	4386.19±1359.54	6345.11±3141.7	47391.12±7703.15	44653.12±18011.74	1437±1022.45	5597.59±4378.06	2135.21±1785.56	5556.92±2088.22
POS153	DG(8:1e_11:2)	DG	C22 H42 O4 N1	51717.48±6129.83	61755.91±6917.9	66893.86±4244.52	66892.79±9470.16	43464.15±1293.72	47959.95±20810.43	54766.8±5119.98	78130.67±19545.64
POS1531	PE(18:3e_22:1)	PE	C45 H84 O7 N1 P1 Na1	3718.36±1616.76	7739.84±3866.94	90445.71±12266.85	73369.66±12385.05	1724.59±570.92	8033.96±6340.57	1424.66±655.02	19599.22±5690.38
POS1532	PE(18:1p_22:3)	PE	C45 H83 O7 N1 P1	11534.27±3073.35	15406.39±9878.95	304042.49±132761.87	384029.96±198997.49	7392.87±1822.43	13060.86±9938.38	6036.39±3241.34	27857.18±13375.12
POS1533	PE(18:0p_22:4)	PE	C45 H83 O7 N1 P1	99291.99±32253.95	176372.78±74191.47	1769629.06±237024.67	1404755.04±260394.46	63892.87±8399.93	185938.27±122909.72	57999.04±9683.41	391684.55±107699.35
POS1537	PE(18:2p_22:3)	PE	C45 H81 O7 N1 P1	2831.93±1664.47	30537.52±27165.1	629513.5±74469.19	614518.18±105725.98	1497±716.35	58804.79±125536.99	1344.78±616.3	4649.45±2365.4
POS1538	PE(18:1p_22:4)	PE	C45 H81 O7 N1 P1	27040.07±9269.15	42679.21±27257.02	755826.76±115412.73	750374.11±135127.54	14246.88±1203.12	28274.91±16099.86	12772.72±674.73	76596.78±30309.61
POS1539	PE(18:0p_22:5)	PE	C45 H81 O7 N1 P1	7920.01±2882.49	36758.9±12726.58	244365.75±37973.08	378147±28175.67	10325.5±6041.45	22327.13±13209.57	15231.46±8115.64	48412.36±12138.45
POS1543	PE(18:1p_22:5)	PE	C45 H79 O7 N1 P1	37998.66±12760.7	27022.28±20300.26	986965.74±63973.12	701565.82±62932.28	18222.36±1976.47	101596.42±191094.16	12722.35±4793.34	40884.46±30311.84
POS1544	PE(18:1p_22:5)	PE	C45 H79 O7 N1 P1	13563.55±5427.21	2689.2±1245.46	13505.38±9916.51	7570.6±8826.33	2344.66±938.42	4156.17±3481.68	3270.81±2458	4171.6±2651.62
POS1545	PE(18:0p_22:6)	PE	C45 H79 O7 N1 P1	9651.46±4956.21	33821.29±19674.33	288389.33±67721.4	413767.08±90100.09	9858.63±3630.66	23028.61±13012.5	7355.04±2790.3	51521.32±7403.5
POS1546	PE(22:5_18:2)	PE	C45 H76 O8 N1 P1 Na1	160375.03±17674.7	181368.95±11997.05	139253.52±9535.81	136415.72±33285.89	127497±9928.54	145142.78±57313.71	118913.55±13259.08	194724.84±26047.7
POS1548	PE(20:2e_20:5)	PE	C45 H78 O7 N1 P1 Na1	14714.84±7876.63	34958.25±10078.17	182299.74±46109.23	171599.04±45150.55	23682.22±14421.68	21970.11±9741.17	31835.46±16670.77	65114.82±31537.72
POS1549	PE(18:2p_22:5)	PE	C45 H77 O7 N1 P1	3146.89±1991.47	8262.96±14172.53	96807.31±16472.24	32990.83±9423.58	729.75±163.22	10716.07±20972.34	1412.48±328.5	9198.22±9733.46
POS155	DG(20:2)	DG	C23 H44 O5 N1	1254.95±487.67	1308.82±933.49	70462.12±8009.23	84562.2±106279.05	1555.77±609.96	1714.77±1371.14	1240.26±661.23	1569.37±416.38
POS1550	PE(18:1p_22:6)	PE	C45 H77 O7 N1 P1	13827.09±15552.09	11986.16±7904.04	148363.51±38929.48	288983.63±73030.96	6402.52±6893.58	4319.8±1994.94	10042.81±1792.39	14998.81±5931.28
POS1551	PE(20:3_20:5)	PE	C45 H75 O8 N1 P1	275747.66±36748.73	390269.4±35079.25	166449.29±11153.57	177855.8±27172.61	257146.41±18254.84	306965.57±111268.34	240220.74±31481.17	337005.67±27663
POS1552	PE(20:3e_20:5)	PE	C45 H76 O7 N1 P1 Na1	216013.07±47484.93	279518.59±38602.43	242320.34±11097.86	268658.49±35591.15	253609.59±20999.78	223026.29±87843.06	247716.03±19135.64	335889.83±50389.27
POS1553	PE(40:9e)	PE	C45 H74 O7 N1 P1 Na1	937.66±833.81	1570.34±1344.44	87691.3±4715.49	125775.44±11217.5	1034.5±535.6	12229.62±24061.83	1097.15±500.17	1967.97±1285.74
POS1554	PE(40:9e)	PE	C45 H74 O7 N1 P1 Na1	110460.98±22904.92	101194.91±10598.34	1276.97±2855.28	9705.96±5949.34	92005.25±2250.1	78321.48±33837.82	82698.81±8185.61	105434.36±23040.41
POS1555	PE(40:9e)	PE	C45 H75 O7 N1 P1	187398.55±15544.26	243099.66±17962.79	421511.19±50718.01	414772.87±49501.31	206339.59±27910.74	149243.87±45165.86	216118.64±39190.44	188850.98±43905.43
POS1556	PE(20:5_22:5)	PE	C47 H75 O8 N1 P1	160375.03±17674.7	181368.95±11997.05	139253.52±9535.81	136415.72±33285.89	127497±9928.54	145142.78±57313.71	118913.55±13259.08	194724.84±26047.7
POS1557	PE(42:3e)	PE	C47 H91 O7 N1 P1	46884.45±41999.8	32877.22±46436.05	151014.04±14021.7	111843.38±57954.08	134342.91±10604.65	10437.74±5785.65	59474.97±59467.25	17141.51±11663.3
POS1558	PE(42:8e)	PE	C47 H80 O7 N1 P1 Na1	993538.88±117162.03	1239930.29±116117.56	989913.55±34836.6	1058509.89±63442.49	889638.46±69654.11	896272.38±380680.22	869236.37±80665.35	1196855.04±183960.2
POS1559	PE(42:8e)	PE	C47 H80 O7 N1 P1 Na1	19999.93±5940.91	36493.97±16467.75	269663.9±33901.72	243139.07±34973.55	13503.43±1744.77	38775.61±23451.25	12804.76±2948.94	80104.67±21543.31
POS156	DG(20:2e)	DG	C23 H43 O4	161416.31±12724.58	84848.89±38893.32	14505.04±11463.47	9093.21±3240.18	169625.41±77844.33	56529.98±27576.33	145081.36±38451.06	79273.05±27955.33
POS1560	PE(42:9e)	PE	C47 H78 O7 N1 P1 Na1	205675.98±18507.65	341418.03±55549.24	362421.42±67551.47	510755.58±143841.09	144791.84±42593.31	253492.75±112665.01	141049.88±24744.75	388657.1±86566.26
POS1566	PG(29:2e)	PG	C35 H71 O9 N1 P1	8673052.67±1337398.11	8555686.82±1227713.61	10961731.29±1584715.49	10463417.54±1285170.79	8445547.99±1037793.72	7773521.42±3222347.41	7111283.42±448499.52	7715351.64±512304.04
POS1567	PG(31:2e)	PG	C37 H75 O9 N1 P1	4023701.35±474555.58	4257963.1±713741.09	4690302.86±879565.83	4738801.56±647674.39	3881831.78±449092.9	3606897.58±1544250.16	3397646.17±143213.97	3770376.97±176712.18
POS157	DG(20:3)	DG	C23 H42 O5 N1	672.52±452.65	1206.36±349.73	15428.33±6532.57	25814.32±29072.46	1156.69±618.46	1600.1±1141.07	1424.6±648.6	1619.62±972.67
POS1575	PG(40:2)	PG	C46 H91 O10 N1 P1	2072.77±1357.92	3920.2±3152.16	9249.04±5452.62	26417.01±27025.24	1467.33±273.95	3857.45±6322	3233.23±1809.3	2362.04±1703.85
POS1576	PG(40:4)	PG	C46 H83 O10 N0 P1 Na1	54055.09±14485.42	81685.56±8342.61	19218.4±8713.15	18130.68±10181.14	33251±6728.54	61589.82±41112.04	23777.25±5738.47	94043.82±28761.53
POS159	DG(21:2)	DG	C24 H46 O5 N1	59196.3±8378.07	72577.92±13295.81	81779.79±9370.93	73061.18±9579.38	53983.84±5737.77	58479.45±24540	62827.22±5782.74	87644.65±17417.73
POS1593	PG(26:0_18:2)	PG	C50 H96 O10 N0 P1	56479.98±10219.74	16070.94±4911.84	467.09±740.34	119.74±14.73	44171.2±7828.83	8669.39±2032.44	38196.58±13532.98	3318.84±2852.6
POS160	DG(21:5e)	DG	C24 H42 O4 N1	62925.17±14747.82	74108.23±22924.31	52570.56±17645.27	46513.18±14507.03	98551.2±17218.93	80271.82±35357.05	52751.86±24423.81	47873.68±11599.91
POS1605	PG(27:1_19:1)	PG	C52 H100 O10 N0 P1	234751.7±109169.31	40574.45±8148.2	3098.07±1699.64	2922.53±108.33	146865.28±53941.73	25739.84±7985.41	100782.52±20842.96	13670.26±3450.39
POS1606	PG(28:0_18:2)	PG	C52 H100 O10 N0 P1	381680.64±121256.92	113715.84±28562.39	6898.15±2834.6	2532.81±1784.01	301619.52±88700.08	59019.24±26516.08	245783.63±127544.53	38190.82±10377.69
POS1607	PG(28:0_18:2)	PG	C52 H100 O10 N0 P1	1634662.02±314742.21	147200.69±59396.17	29501.57±12227.69	2573±753.2	1537779.94±251107.52	78710.45±40309.93	1206677.9±407347.21	52690.54±5066.64
POS1608	PG(28:1_18:2)	PG	C52 H98 O10 N0 P1	258353.82±53614.34	6374.19±3542.84	1903.29±1611.09	1598.88±59.26	281904.83±49811.67	7358.37±8954.46	236376.95±97057.38	9782.06±17282.86
POS162	DG(22:2)	DG	C25 H48 O5 N1	2504.32±1221.99	3185.96±2948.72	265826.6±24215.89	434904.1±571882.92	1198.27±560.04	1710.65±581.28	1714.33±1475.67	3854.2±1740.72
POS163	DG(22:2e)	DG	C25 H47 O4	399045.06±78105.18	572565.23±88526.49	66444.88±33410.56	34136.22±13926.77	445965.86±102312.56	516335.48±232949.91	451876.51±68246.17	609003.59±36001.57
POS1631	PI(37:2)	PI	C46 H86 O13 N0 P1	477805.66±37120.43	564540.72±33226.99	240088.85±26544.22	243256.83±37938.67	509228.77±41410.72	459752.4±176796.04	475200.72±35520.39	540117.95±45307.48
POS1634	PI(38:2)	PI	C47 H91 O13 N1 P1	3132.72±1597.76	4500.96±2046.3	138266.28±37329.48	86849.65±34328.68	1702.57±644.69	19529.49±33810.94	1714.16±1148.95	2439.04±1287.92
POS1638	PI(38:4)	PI	C47 H83 O13 N0 P1 Na1	2809.21±1748.99	6051.26±3497.78	12714.06±5819.87	18084.42±7032.33	2579.01±1247.77	5792.68±2685.15	2302.72±1539.11	6889.25±6096.79
POS164	DG(22:2e)	DG	C25 H47 O4	175855.92±83688.85	304901.28±145308.02	47911.37±33685.3	19119.97±10125.83	438442.84±168998.3	323899.75±226836.38	221335.55±17636.34	338668.82±90940.97
POS1646	PI(38:6)	PI	C47 H79 O13 N0 P1 Na1	2185.63±1366.02	3383.37±2467.79	46506.21±7094.44	57829.68±17619.13	2843.17±1597.67	7254±9108.42	1670.1±1058.39	2361.5±589.07
POS1647	PI(39:4)	PI	C48 H86 O13 N0 P1	46073.98±14202.78	57812.16±8896.02	9394.51±16041.34	2050.03±243.53	41275.93±3898.04	44372.19±22039.08	33175.4±9575.81	66337.43±7300.56
POS1648	PI(40:3)	PI	C49 H93 O13 N1 P1	4185.32±1788.01	12244.1±4752.45	99749.57±25654.36	65217.36±24236.65	2914.06±737.65	10440.31±7246	2673.33±1110.44	8952.16±4605.46
POS165	DG(22:3)	DG	C25 H46 O5 N1	3929.11±2201.44	4240.81±1739.09	198501.44±2568.73	146018.99±190881.38	3115.66±1941.01	4070.53±2769.53	4033.56±2633.69	4041.47±2106.24
POS1650	PI(18:0_22:4)	PI	C49 H91 O13 N1 P1	99085.48±24155.1	197078.14±44091.33	1220095.47±148460.14	1083561.77±203725.13	67383.3±9244.03	121435.42±54103.26	73769.24±12658.19	209500.74±36753.45
POS1653	PI(42:6)	PI	C51 H88 O13 N0 P1	122457.1±18311.83	120234.57±17710.61	103692.52±22881.22	152171.98±39807.87	128294.27±8926.34	115275.55±49225.64	86294.55±27556.88	103166.61±22102.07
POS1655	PIP2(10:0_11:2)	PIP2	C30 H55 O19 N0 P3 Na1	2742693.23±2278052.91	3876613.64±531855.26	3718000.81±1127159.9	3939117.72±1916111.57	762205.27±393519.82	1711102.21±330267.77	4256019.07±1215833.51	5207709.91±3644231.75
POS1657	PIP3(21:2)	PIP3	C30 H60 O22 N1 P4	1413545.43±1227552.45	1980480.98±255279.13	1928031.6±614760.9	2044983.27±1038885.84	355612.69±204167.9	816976.3±151344.42	2103529.43±559378.15	2641741.23±1937745.92
POS1658	PIP3(21:2)	PIP3	C30 H60 O22 N1 P4	142507.95±208718.89	863494.58±1168808.75	537867.58±1121232.59	2318040.06±1680590.05	318118.21±277496.07	371416.32±507523.93	1087867.26±1565095.21	2931691.13±2673548.82
POS166	DG(22:4e)	DG	C25 H46 O4 N1	11712.87±11902.47	22701.11±17980.29	1381223.81±738516.47	659109.42±428467.76	4082.51±1800.12	135567.08±293984.8	3211.74±2143.44	13947.38±9973.39
POS1660	PIP3(22:4e)	PIP3	C31 H60 O21 N1 P4	9632.78±10167.1	10177.22±8324.76	5691.71±4376.34	9699.03±6872.16	8494.74±5613.72	7928.1±5665.23	11582.95±8751.17	13926.7±4995.36
POS1661	PIP3(22:4e)	PIP3	C31 H60 O21 N1 P4	6404112.1±5519704.18	8910055.04±1242690.86	8792157.61±2704894.73	9105479.27±4560713.55	1679770.27±941464.82	3793658.93±758607.1	9633681.83±2651964.08	11928716.91±8595554.22
POS1662	PIP3(22:4e)	PIP3	C31 H60 O21 N1 P4	5050732.71±6123611.2	6185591.07±4334544.74	8529824.78±2615053.16	7274322.56±5457022.79	388735.91±829673.91	1114728.06±1574489.44	5548638.49±4092769.6	9209120.18±9822965.94
POS1664	PIP3(24:2)	PIP3	C33 H63 O22 N0 P4	55609.34±37431.63	75795.46±12985.28	61367.39±16409.76	69733.71±29643.92	21544.6±11317.56	34431.6±2587.9	78541.77±15601	87745.17±61939.88
POS1665	PIP3(24:4e)	PIP3	C33 H64 O21 N1 P4	92815.37±70781.8	121607.91±19080.92	85047.05±27608.16	102714.61±49081.83	29210.71±16605.58	50701.47±13811.46	132684.58±25195.5	145103.62±106899.11
POS1681	PS(20:0_18:2)	PS	C44 H83 O10 N1 P1	40591.2±10606.43	49039.64±23222.57	456697.65±105203.23	253502.69±23575.99	36181.5±14239.08	34945.26±20085.4	37726.77±11251.74	69054.51±23468.47
POS1682	PS(27:0_11:3)	PS	C44 H80 O10 N1 P1 Na1	9371.38±3087.55	19198.92±11204.8	182566.1±93557.19	254988.52±52883.98	4720.34±1178.64	31354.78±26654.43	4376.21±1980.42	36281.84±12682.4
POS1689	PS(38:6e)	PS	C44 H77 O9 N1 P1	54889.31±18368.17	68160.12±16498.79	25704.86±12285.96	111980.03±42827.63	36480.91±4658.15	60898.27±27237.9	35004.14±2593.49	91537.58±43946.27
POS1690	PS(28:1_11:2)	PS	C45 H82 O10 N1 P1 Na1	254671.45±29226.39	431195.66±125356.45	78278.51±39083.19	117601.25±65241.27	167830.55±29914.29	372768.64±160527.27	174220.9±32668.83	602500.22±69742.68
POS1691	PS(18:3_21:1)	PS	C45 H80 O10 N1 P1 Na1	304081.42±14981.95	575257.08±264692.77	162813.71±52281.96	216333.59±114714.38	177098.09±48115.51	323626.52±175468.99	190856.2±28269.33	504731.93±150834.44
POS1692	PS(39:5)	PS	C45 H78 O10 N1 P1 Na1	6205.29±1701.81	16280.1±16737.22	203017.34±73815.5	230221.56±102346.29	4639.72±3676.26	7824.17±9359.09	3856.24±2547.94	10976.45±6765.83
POS1697	PS(18:2_22:6)	PS	C46 H74 O10 N1 P1 Na1	44790.67±6128.7	51747.22±6654.61	22938.83±1861.86	15626.05±5138.81	43625.98±4402.45	41527.17±16748.86	44941.64±3250.21	48126.01±8753.45
POS1698	PS(30:1_11:2)	PS	C47 H86 O10 N1 P1 Na1	245293.6±26177.72	443293.74±74760.65	88116.83±9793.57	110944.78±27562.92	282459.94±43015.33	461494.8±180399.81	287652.72±16342.82	557912.71±73426.08
POS1699	PS(41:4)	PS	C47 H84 O10 N1 P1 Na1	952375.88±58775	1133399.36±54985.2	486231.35±30791.12	498832.89±68448.55	1013573.35±76081.39	931083.76±355976.94	976260.98±47906.36	1190826.33±91872.23
POS170	DG(24:2e)	DG	C27 H51 O4	673616.35±149652.77	1077551.06±125777.37	256455.1±124443.27	154929.64±66029.14	898695.63±118364.65	1058339.71±471661.9	1003514.21±158509.67	1620746.89±118378.36
POS1700	PS(20:5_21:0)	PS	C47 H82 O10 N1 P1 Na1	232163.22±33458.85	330439.55±49588.04	108794.59±19659.45	177102.77±47317.28	181413.94±47576.12	266575.38±113423.33	175685.78±25549.34	341616.92±27566.6
POS1701	PS(19:1_22:6)	PS	C47 H79 O10 N1 P1	319439.14±13458.17	616956.72±287996.76	173885.39±55320.56	209293.36±94842.02	188672.27±51260.08	345220.15±186813.67	203318.56±30133.39	549180.07±177329.65
POS1708	SM(d34:4)	SM	C39 H74 O6 N2 P1	16337.63±5699.17	18513.41±6109.87	32272.23±3302.88	28561.27±5243.36	9834.6±1984.37	17549.79±9149.15	10771.07±1557.65	31376.15±2733.05
POS171	DG(24:2e)	DG	C27 H51 O4	225919.13±110659.84	422251.75±118480.45	96426.72±62992.32	49805.99±21357.01	603935.73±170995.52	435147.47±229415.08	544457.74±113035.49	771602.29±127487.41
POS1710	SM(d14:0_21:4)	SM	C40 H76 O6 N2 P1	11078.22±2378.21	15713.98±4608.8	25208.03±3445.68	22888.92±5024.86	7429.02±1706.17	18395.51±3651.84	8142.15±1254.91	29803.13±6237.17
POS1714	SM(d36:3)	SM	C41 H80 O6 N2 P1	165440.37±50519.76	152763.61±16566.72	7900.62±5681.02	8161.09±6696.92	107060.54±19834.63	145092.12±71088.12	114958.13±22490.37	258039.11±44568.49
POS1715	SM(d18:2_18:2)	SM	C41 H78 O6 N2 P1	1233310.74±383763.21	1580346.34±457793.35	2084534.77±296474.8	1932571.92±334399.71	750064.53±88575.43	1545461.78±812782.26	739253.76±36145.25	2888453.7±581640.67
POS1716	SM(d36:5)	SM	C41 H76 O6 N2 P1	21000.25±7546.62	16384.05±4497.53	47074.73±6298.59	29309.36±6187.61	11448.18±1453.74	22961.95±7576.68	13669.76±3208.22	34973.3±2180.32
POS1718	SM(d19:1_18:3)	SM	C42 H80 O6 N2 P1	18872.63±6636.36	41027.15±15285.43	73267.97±15961.52	99368.09±14340.28	14181.92±2821.87	34669.41±22098.99	14375.31±1678.25	60577.94±15132
POS172	DG(24:3e)	DG	C27 H49 O4	271673.04±45342.5	413932.38±57159.68	68755.88±28477.92	50477.35±11124.56	225513.47±60371.38	369620.51±180217.03	213534.37±27991.05	323110.64±69884.58
POS1722	SM(d38:3)	SM	C43 H84 O6 N2 P1	27786.23±14237.61	52829.39±12411.99	65070.04±9294.59	96936.86±28683.6	68831.69±24013.7	54337.83±28465.56	71047.28±17257.91	106260.06±37287.11
POS1723	SM(d17:0_21:4)	SM	C43 H82 O6 N2 P1	334268.43±138579.14	814285.76±395704.22	910351.86±137017.63	1183695.95±256560.59	373962.05±50225.05	589466.3±282394.89	348950.88±27243.45	1152926.59±146916.75
POS1724	SM(d38:5)	SM	C43 H80 O6 N2 P1	17204.89±8099.35	20867.66±9715.07	322121.33±42068.63	239359.65±77787.72	14328.36±2271.44	17050.38±7479.99	12440.36±2998.21	37206.51±2757.79
POS1726	SM(d19:0_20:4)	SM	C44 H84 O6 N2 P1	4713.27±682.08	8812.08±3717.4	56123.07±9271.55	81741.74±14025.81	4057.65±1414.31	13168.59±11956.98	3748.04±2282.05	13991.6±4320.07
POS173	DG(24:3e)	DG	C27 H49 O4	26500.91±9814.56	88896.64±32266.32	18692.57±10119.03	17985.86±3528.92	40255.36±16396.99	93130.75±43728.51	34600.63±22222.8	83404.61±29174.15
POS1733	SM(d40:4)	SM	C45 H86 O6 N2 P1	200174.94±60939.37	407147.62±42097.36	535236.75±98465.41	506553.14±139074.09	219085.3±21781.64	335922.67±147397.13	247517.19±46569.09	629100.37±116562.24
POS1743	SM(d18:1_24:2)	SM	C47 H92 O6 N2 P1	20114.51±10373.75	21385.97±9867.55	18033.14±6494.16	40596.28±37874.31	16019.2±8734.71	13442.25±6438.31	15838.94±8487.28	16036.95±2462.78
POS1744	SM(d42:4)	SM	C47 H90 O6 N2 P1	8368.7±7997.71	5202.07±3407.44	63227.44±12920.21	17132.28±9137.85	2812.31±1326.78	8276.89±10759.56	2940.74±2796.82	4042.49±4465.25
POS1745	SM(d18:1_24:3)	SM	C47 H90 O6 N2 P1	575992.85±125723.29	753722.16±106885.55	919412.46±98413.58	1091868.37±317986.27	510480.18±15702.01	612968.63±291065.99	498099.54±93465.74	1079282.8±146415.42
POS1746	SM(d42:5)	SM	C47 H88 O6 N2 P1	42054.39±16952.02	56031.04±17002.34	98029.1±19902.63	108694.73±46944.42	29911.01±6529.46	49525.88±27235.97	24086.6±3731.15	80231.56±10839.61
POS1749	SM(d43:4)	SM	C48 H92 O6 N2 P1	168537.09±15192.28	127827.76±15642.54	265530.7±43012.48	219351.83±42569.4	157163.54±32272.46	95240.44±40722.04	158907.03±41580.58	138508.57±16100.32
POS175	DG(25:2)	DG	C28 H51 O5	64119.76±61882.73	90535.07±53108.36	13998.61±8542.4	23570.07±10913.52	117460.69±97177.47	49366.42±51220	42274.96±32682.26	30587.92±22611.88
POS1750	SM(d43:5)	SM	C48 H90 O6 N2 P1	7017.51±1780.98	12500.5±3357.75	18077.03±3172.47	36157.84±9419.34	6985.04±3405.01	9181.96±4118.21	5847.84±4278.48	18856.33±2412.32
POS1753	SM(d44:4)	SM	C49 H94 O6 N2 P1	326094.25±77338.52	397084.89±163106.59	969734.83±154116.16	915196±207974.84	256960.93±16761.27	323105.19±177660.8	248323.26±40008.65	564858.2±149878.67
POS1754	SM(d44:5)	SM	C49 H92 O6 N2 P1	409667.82±166757.18	638195.25±160848.6	910448.41±127102.81	1528252.23±533843.04	284763.83±48623.31	485194.14±235941.85	260992.31±18102.66	939356.5±121484.7
POS1755	SM(d44:6)	SM	C49 H90 O6 N2 P1	137641.62±57896.24	119094.83±35759.78	223087.6±28222.41	217989.97±29722.92	100932.8±19350.33	95494.88±49116.57	94408.29±6937.59	178422.96±38707.23
POS1759	SM(t36:4)	SM	C41 H78 O7 N2 P1	23964.68±5445.91	34740.44±25507.87	21679.04±7092.3	33072.03±8228.74	7931.49±1094.9	24744.4±18576.07	6294.5±1068.99	33735.82±13004.42
POS176	DG(25:2)	DG	C28 H51 O5	50038.04±30801.37	88491.44±24525.73	29581.07±10384.83	24426.48±9621.44	65383.09±34775.57	72193.2±54902.67	33990.67±9477.41	95524.95±100897.26
POS1760	SM(t38:2)	SM	C43 H86 O7 N2 P1	8921.8±3576.48	20203.41±19646.7	1073376.37±45673.9	974335.6±158331.31	5998.39±1139.65	5860.82±4629.3	6116.34±1222.65	3528.42±1174.49
POS1761	SM(t38:3)	SM	C43 H84 O7 N2 P1	54843.96±116189.33	858632.77±983095.02	25118722.18±16949904.44	1345694±243738.63	59302.31±127666.77	137056.91±175653.38	140831.01±140744.03	74780.29±113622.81
POS177	DG(25:5e)	DG	C28 H47 O4	23499.41±10544.66	14214.81±6951.25	20135.73±12478.11	12519.37±10612.79	13644.66±6875.77	18361.4±7636.04	19036.24±9226.19	16413.8±13388.99
POS1773	SPH(d16:2)	SPH	C16 H32 O2 N1	121597.01±60135.4	128539.96±38697.34	146322.87±90166.52	256081.73±132741.06	149149.33±41604.62	168335.4±62715.87	120030.6±22282.1	119876.33±26083.15
POS1774	SPH(d16:2)	SPH	C16 H32 O2 N1	93799.7±66048.48	138186.3±189038.45	46308.07±43890.24	33543.87±21885.32	169518.52±212674.62	49423.92±42274.37	112180.93±164231.78	63673.47±40953.17
POS1775	SPH(d16:2)	SPH	C16 H32 O2 N1	15101.24±6921.59	23430.37±19541.53	14659.96±7202.13	16907.84±8059.14	16307.49±6541.04	24223.77±6060.06	14573.1±7833.34	17460.91±7953.49
POS1781	SPH(d18:2)	SPH	C18 H36 O2 N1	289077.98±84264.82	310671.71±85459.53	420137.84±149523.06	411681.96±67240.54	377518.3±59106.64	315148.12±130772.32	353549.89±72193.35	341294.11±97045.14
POS1782	SPH(d18:2)	SPH	C18 H36 O2 N1	20413.71±12323.56	17010.84±9159.03	21451.11±18629.07	20382.89±6750.7	14670.48±11654.61	19217.72±19531.08	21370.5±12135.17	93298.06±158341.98
POS1783	SPH(d18:2)	SPH	C18 H36 O2 N1	10353.83±6899.42	25400.16±11462.56	17061.07±8397.47	13092.86±10478.69	13677.76±7725.27	14234.28±10586.56	14428.19±9702.67	9519.28±5279.36
POS1784	SPH(d18:2)	SPH	C18 H36 O2 N1	8234.54±5627.93	5801.16±4503.33	14060.49±7329.16	4756.82±2416.24	12134.28±3834.7	9799.67±7955.56	15177.64±6638.3	11057.05±6528.53
POS1785	SPH(d18:2)	SPH	C18 H36 O2 N1	11043.28±4672.84	11380.17±7488.32	16287.27±5541.03	21752.56±8549.17	17218.87±6278.28	16323.36±6181.1	14887.74±5062.22	15346.63±3572.07
POS1786	SPH(d18:2)	SPH	C18 H36 O2 N1	18378.14±5490.47	10443.66±4148.41	14994.97±10322.64	8927.91±7608.9	15203.62±11109.91	12259.05±7002.66	17163.46±9886.74	10623.48±8250.76
POS1787	SPH(d18:2)	SPH	C18 H36 O2 N1	17717.22±7525.56	278949.09±571009.47	94092.5±112536.07	101308.29±132361.51	15605.11±10087.87	24844.71±12241.48	23883.88±18634.37	32010.54±20141.65
POS1788	SPH(d18:2)	SPH	C18 H36 O2 N1	9117.8±5331.31	6553.88±4424.75	25705.58±33001.56	13432.84±2301.21	93663.62±108088.13	10906.37±18620.81	10198.93±8610.89	112300.93±130763.1
POS1819	ST(d38:3+O)	ST	C44 H85 O12 N2 S1	2612.79±961.19	8849.47±3751.1	174721.58±50213.25	173276.2±84628.62	2668.53±2812.94	5750.95±3493.98	7264.44±4132.79	2252.54±1386.9
POS1822	ST(m42:7)	ST	C48 H82 O10 N1 S1	3363.68±1547.51	3992.59±2249.6	349626.33±59409.01	198675.07±118028.97	1755.03±870.47	46960.51±95743.03	1605.97±943.28	7632.72±12589.33
POS1824	ST(m45:2)	ST	C51 H101 O10 N2 S1	180701.75±76503.43	18841.29±9596.74	5517.64±2303.7	2533.33±1718.63	215236.74±56116.58	16846.77±15914.97	311822.64±247588.2	7752.13±4431.4
POS1825	ST(m45:3)	ST	C51 H99 O10 N2 S1	120283.54±92879.29	4739.09±4031.18	1095.57±586.5	3307.83±3097.21	120559.68±85792.67	11459.28±8201.7	141511.19±152982.64	2013.82±1821.72
POS1827	SiE(33:6)	SiE	C62 H103 O2	687115.55±437436.78	1338156.58±470024.07	193965.37±74096.43	369144.5±355483.33	642783.24±195133.55	955405.82±449772.69	725903.97±565773.65	1597914.49±337678.02
POS1828	StE(37:6)	StE	C66 H112 O2 N1	940826.54±268076.41	3133622.11±1340337.7	427641.18±186525.5	222666.63±64269.75	949103.08±179696.31	2364244.93±1191541.23	881113.16±380365.6	2818588.26±1295582.95
POS1829	StE(37:6)	StE	C66 H112 O2 N1	395431.78±118431.22	350471.6±163885.89	183883.94±123535.39	72181.13±72049.01	379919.84±38760.54	237664.73±166698.98	312048.48±64232.88	353155.68±160326.49
POS184	DG(26:2e)	DG	C29 H55 O4	23915.3±9131.79	22550.39±1939.81	5976.79±2048.58	5583.74±2709.97	24228.88±7827.89	16316.87±8095.54	10970.9±6051.22	23963.75±16881
POS185	DG(26:2e)	DG	C29 H55 O4	26796.75±9329.78	47227.18±4063.29	11539.58±6876.56	6261.99±2227.98	35294.41±11726.83	50682.95±25561.83	45072.78±17166.49	107936.24±27311.69
POS186	DG(26:2e)	DG	C29 H54 O4 Na1	178173.38±12257.65	75038.58±20278.26	39345.27±12477.42	22585.15±12954.43	141774.77±18093.86	74556.84±40514.28	149969.26±12561.95	48782.63±15224.75
POS187	DG(26:2e)	DG	C29 H55 O4	457754.98±283726.83	470387.59±161578.3	91390.76±51903.37	59878.48±37257.77	638689.79±237430.32	415689.24±280135.39	739108.57±450553.68	430907.19±119738.32
POS188	DG(26:2e)	DG	C29 H55 O4	2548144.88±324927.97	3620771.37±183678.86	1260720.12±656022.23	593534.32±247787.62	3367180.94±359263.44	4253957±1794522.04	4562987.09±847000.39	7479309.35±1090717.25
POS1887	TG(26:7)	TG	C29 H44 O6 N1	13468.25±4759.01	10764.85±8546.44	15938.65±21961.24	14884.43±10328.41	20061.41±11030.23	8795.47±4681.39	15657.1±6917.38	11627.74±6630.05
POS1888	TG(8:0_10:3_10:4)	TG	C31 H48 O6 N1	32963.91±12353.53	28037.89±20134.99	23862.84±7178.09	26240.24±4204.26	49300.24±25702.32	21264.3±10047.32	37443.17±16907.08	29834.62±12923.56
POS1889	TG(12:0e_6:0_12:2)	TG	C33 H61 O5	90243.24±38428.68	316424.33±106201.01	3783.47±2954.03	3025.39±1323.99	77869.41±26392.02	259230.77±113879.23	70413.99±18129.61	244627.39±74372.49
POS189	DG(26:2e)	DG	C29 H55 O4	441217.44±202325.97	1122373.96±500655.97	478301.02±272084.42	228113.78±118909.28	1504605.86±670113.26	1316531.48±863897.68	835777.41±155280.33	1797865.23±247086.03
POS1894	TG(16:0_6:0_10:2)	TG	C35 H63 O6	21396.83±4346.75	66591.34±9497.44	680.94±684.24	850.98±675.03	19355.83±2749.28	49671.38±26798.18	18090.45±4377.04	64320.89±10253
POS1895	TG(14:0e_6:0_12:2)	TG	C35 H65 O5	424203.43±142429.75	721808.67±136679.71	47397.64±21324.42	19434.14±7443.35	442018.99±76953.65	580222.96±267930.42	401477.65±80567.61	821017.08±168870.05
POS1896	TG(14:0e_6:0_12:2)	TG	C35 H65 O5	290962.7±89122.12	606605.95±117655.14	63655.52±33951.53	24929.09±12696.69	403492.68±83815.3	500968.66±276169.68	368848.65±76173.7	536151.01±107121.54
POS1897	TG(16:0_6:0_10:3)	TG	C35 H61 O6	9107.97±1893.41	24635.5±3288.92	6014.69±8303.04	374.82±13.89	4764.3±1471.22	21249.14±10724.79	5731.3±2819.64	19580.39±6541.07
POS1898	TG(20:3e_6:0_6:0)	TG	C35 H63 O5	547842.97±90465.59	498879.76±147838.04	38937.68±12336.1	30031.72±6936.18	366314.29±49588.33	487313.54±220842.44	527892.14±120728.95	695137.08±85290.7
POS1899	TG(12:0e_10:1_10:2)	TG	C35 H63 O5	132421.44±38968.17	156957.29±39977.02	5430.62±3771.4	2173.45±773.39	100250.85±11897.95	116751.45±66435.53	98504.04±20736.1	95307.77±18347.57
POS190	DG(26:3e)	DG	C29 H53 O4	386775.61±40540.76	251868.44±51675.78	60122.09±23233.46	26506.14±15202.67	307905.11±47345.84	297897.63±152720.69	332908.14±24319.9	231644.54±63052.95
POS1900	TG(12:1e_6:0_14:2)	TG	C35 H63 O5	145732.03±53883.95	319281.29±60923.91	7734.31±5005.73	4275.08±1998.73	125719.58±25492.2	254753.54±117219.4	103899.26±29702.75	226108.41±58613.63
POS1902	TG(16:0e_6:0_11:2)	TG	C36 H66 O5 Na1	102294.82±15023.35	91279.3±33681.85	2440.86±2020.54	3146.75±1923.8	60896.69±12263.43	60922.06±26263.08	48068.95±15075.66	46046.03±6465.11
POS191	DG(26:3e)	DG	C29 H53 O4	1154070.64±188774.83	1692368.73±147726.39	607204.82±244818.18	363598.38±132297.08	1058369.69±123327.25	1702659.92±816655.39	1154826.51±158499.05	1758521.67±274391.53
POS192	DG(26:3e)	DG	C29 H53 O4	322182.09±92088.77	657745.14±82184.3	197739.23±108816.41	117642.1±46819.49	441253.11±58248.11	657525.3±310331.9	408956.27±59031.84	801952.55±83320.2
POS1927	TG(16:0_8:0_10:2)	TG	C37 H67 O6	29633.13±9555.83	48807.57±7803.58	1848.29±1297.13	1915.86±1095.53	25494.46±8077.4	44509.65±29590.25	18748.13±5257.86	47495.28±9093.44
POS193	DG(26:4e)	DG	C29 H51 O4	299760.18±55981.44	257095.05±29807.54	36146.42±14299.79	20056.9±4959.5	263219.89±63600.33	191593.79±102837.74	228493.18±34704.16	139266.92±20634.62
POS1930	TG(34:2)	TG	C37 H70 O6 N1	192516.76±20312.59	253676.42±46251.71	9415.34±5243.68	10096.73±5665.85	141913.77±20917.58	206703.36±103541.79	117156.96±26974.78	195943.7±45743.7
POS1931	TG(16:0_6:0_12:2)	TG	C37 H70 O6 N1	527803.05±372697.65	531701.91±154521.04	18366.71±5391.54	10934.97±5840.13	350219.18±242405.74	367942.61±173045.5	298937.23±173454.15	287535.24±66423.3
POS1935	TG(16:1e_6:0_12:1)	TG	C37 H69 O5	1327773.45±445741.96	2729657.72±885074.96	128385.4±49088.64	46657.11±33364.89	2253130.82±1669766.05	1406887.85±684770.81	1247164.59±62182.99	1986542.66±1009614.4
POS1936	TG(16:1e_6:0_12:1)	TG	C37 H69 O5	632864.9±193878.73	1132730.08±326239.46	303161.6±112924.55	68452.25±46510.64	932937.14±375454.81	1033948.51±507357.78	457281.39±83660.4	770876.85±230053.58
POS194	DG(27:5e)	DG	C30 H51 O4	23944.36±15120.98	12960.22±4701.3	20364.61±8429.35	10554.3±6224.08	70193.27±41043.45	24709.68±13964.63	106171.61±93357.47	23835.26±8724.26
POS1943	TG(14:0e_9:0_11:3)	TG	C37 H67 O5	2660705.76±672206.04	3721147.91±954845.6	207478.96±117660.82	101604.85±37720.08	2266861.65±382301.16	3023485.68±1391200.63	1952435.29±237925.5	2884042.47±468323.34
POS1946	TG(34:4)	TG	C37 H63 O6	17011.2±5173.66	22434.94±3093.48	4434.11±6020.71	377.2±13.98	9297.54±571.02	22665.54±12688.32	6538.98±2083.77	15548.13±4169.85
POS1947	TG(20:4e_6:0_8:0)	TG	C37 H65 O5	2877996.77±234502.38	1954847.63±679090.15	241344.77±49823.51	218965.62±45833.58	1992728.21±145369.32	1807839.69±715160.2	1814462.78±470058.41	1811577.5±155403.85
POS1948	TG(14:0e_10:1_10:3)	TG	C37 H65 O5	185173.32±57714.68	186775.12±64301.81	9270.86±8443.41	3417.08±2805.81	185849.21±84169.52	95925.9±76855.23	175082.9±131744.48	119708.37±62246.34
POS1949	TG(16:2e_6:0_12:2)	TG	C37 H65 O5	663543.35±210584.16	196664.27±40522.1	17238.55±4664.8	5605.26±3132.03	383836.63±99463.17	183718.79±122475.75	404183.49±179124.65	146613.75±49782.91
POS1950	TG(16:2e_6:0_12:2)	TG	C37 H65 O5	926202.31±209154.82	461577.49±108212.64	25102.64±11198.32	2961.11±1919.31	803244.09±75954.83	270259.11±124442.07	831710.64±156385.19	266643.4±50821.39
POS1951	TG(16:2e_6:0_12:2)	TG	C37 H65 O5	550645.1±175322.32	313459.39±172300.85	15376.85±10808.26	4140.68±3183.3	886949.36±295847.61	237339.61±133558.37	556943.39±216070.41	149114.8±37877.13
POS1955	TG(35:4e)	TG	C38 H67 O5	166798.95±18372.67	261056.01±82943.87	22454.18±3065.45	31842.57±10388.52	102114.53±15322.72	196191.45±86564.01	86300.85±21159.05	163531.12±20472.35
POS1956	TG(18:3e_6:0_11:2)	TG	C38 H65 O5	102462.65±15271.94	91463.45±33656.61	2443.98±2014.41	3149.29±1929.21	60924.04±12324.51	62113.16±26779.35	48064.28±15073.48	46276.14±6583.82
POS1969	TG(20:0_6:0_10:2)	TG	C39 H71 O6	168942±60254.44	191293.23±50830.79	22054.93±47363.26	825.29±77.76	121037.47±34678.97	149358.31±74781.47	72082.12±20999.59	170612.06±15270.32
POS1970	TG(36:2)	TG	C39 H71 O6	132501.6±41570.7	183950.31±38155.31	3398.51±1538.4	3147.8±1425.29	108601.31±43228.06	153157.66±74902.51	65733.18±11183.22	163381.99±19977.13
POS1971	TG(20:0_6:0_10:2)	TG	C39 H71 O6	34061.26±5623.54	45407.44±11969.44	38177.24±6219.31	36735.21±1361.65	23446.81±6364.25	44276.08±26276.74	16464.22±3858.5	45992.66±13493.15
POS1973	TG(4:0_14:0_18:2)	TG	C39 H74 O6 N1	434224.83±119729.59	298398.41±108032.86	95703.41±10744.47	83818.76±25000.81	309239.69±51017.66	223994.35±113778.98	298089.59±93876.99	224240.88±78168.16
POS1976	TG(18:0_6:0_12:2)	TG	C39 H74 O6 N1	127908.86±88346.94	206429.58±69098.01	7651.05±2612.65	6321.57±2545.85	128881.06±94746.87	130292.4±58544.24	128519.69±52476.96	163301.15±32644.5
POS1977	TG(12:1e_6:0_18:1)	TG	C39 H76 O5 N1	3067319.53±273438.09	1493537.34±683227.69	346296.79±18336.37	247080.89±64914.17	1692461.79±329912.51	1114438.07±464177.56	1405452.74±314663.86	819937.82±208013.89
POS1979	TG(36:2e)	TG	C39 H76 O5 N1	8936320.57±2066378.46	6186858.98±922043.09	891543.34±59329.66	820854.31±167219.65	5029683.36±865805.1	5872551.7±2560551.98	3350480.63±614050.93	4409362.55±1473615.7
POS1980	TG(12:1e_6:0_18:1)	TG	C39 H73 O5	382861.22±242872.98	76008.3±52879.98	41252.84±26960.51	2367.28±2247.2	392206.66±188021.78	69128.61±48459.34	79703.33±26560.54	54825.98±15917.13
POS1981	TG(16:0e_6:0_14:2)	TG	C39 H73 O5	490599.76±255960.26	834950.81±438046.57	197209.31±66457.28	75319.71±55255.13	799912.33±404847.84	476224.5±315370.81	523493.82±186870.85	663754.16±126141.03
POS1983	TG(20:0_6:0_10:3)	TG	C39 H69 O6	214743.87±76826.6	225532.3±39922.16	7373.86±3695.88	10699.77±2135.74	133331.84±18618.38	198598.91±104344.3	68058.4±21410.05	200011.13±37663.41
POS1984	TG(20:0_6:0_10:3)	TG	C39 H69 O6	90774.37±26636.81	86035.13±10979.29	9337.68±4764.22	6419.32±2414.53	52190.05±12044.63	90627.15±47360.93	35955.77±11148.08	92531.33±18399.54
POS1986	TG(20:0_6:0_10:3)	TG	C39 H69 O6	54812.38±25820.69	35002.45±8070.96	12862±15951.79	1685.05±62.46	30090.8±14414.16	35644.97±15466.9	23177.41±8639.95	35428.05±14196.56
POS1988	TG(20:3e_8:0_8:0)	TG	C39 H71 O5	1464602.92±155855.36	609763.54±166927.18	95386.81±10937.08	54505.87±14893.73	715636.79±31127.21	378293.76±157747.26	515800.26±168180.24	258091.28±53836.47
POS1989	TG(12:0e_6:0_18:3)	TG	C39 H71 O5	5306807.2±874102.38	5611271.46±936379.27	1261139.44±215332.5	991944.28±110339.41	4431529.54±617673.05	4928840.92±2085783.82	5230610.95±701656.74	6720917.57±907887.85
POS1990	TG(12:0e_6:0_18:3)	TG	C39 H71 O5	3290414.58±1050115.41	2827081.06±382187.89	295369.06±58160.4	122495.15±40488.18	2836128.33±532248.35	2641867.39±1272046.01	1890384.57±663631.14	2275260.62±396836.5
POS1991	TG(12:0e_6:0_18:3)	TG	C39 H71 O5	391236.19±134916.88	772018.85±218598.26	26330.93±10989.41	12084.68±4638.28	404222.47±125746.87	482927.83±239443.63	290514.19±29256.52	489206.66±106340.77
POS1992	TG(36:4)	TG	C39 H67 O6	53196.76±15486.06	33338.34±7118.52	1325.97±373.61	720.52±305.46	39781.05±5189.9	27799.47±16212.3	13882.01±4284.73	19123.36±4654.74
POS1993	TG(4:0_10:2_22:2)	TG	C39 H67 O6	141577.81±43484.36	41753.37±2775.45	3691.81±1194.43	3492.34±1638.43	102579.37±11658.57	74316.62±67608.12	49771.7±16358.56	47874.6±16030.85
POS1994	TG(20:0_6:0_10:4)	TG	C39 H67 O6	95247.49±42840.39	88121.59±18514.77	4533.5±2876.94	2826.74±1187.51	47728.84±11094.86	86927.8±45476.23	25127.78±2757.94	66109.9±25623.45
POS1995	TG(20:0_6:0_10:4)	TG	C39 H67 O6	49731.48±6754.03	58804.73±16330.92	43615.6±6879.04	39056.7±4376.33	48302.74±4850.46	65421.26±39622.58	41272.22±2438.56	50453.19±7582.14
POS1996	TG(4:0_14:2_18:2)	TG	C39 H70 O6 N1	155277.91±117238.45	65754.18±37211.22	61263.18±23130.48	80885.85±2998.17	99944.22±92079.34	32836.97±12650.37	85869.45±59750.05	17274.92±4213.69
POS1999	TG(36:4e)	TG	C39 H69 O5	13743554.01±1485309.63	12344637.96±1915346.4	3190466.65±287823.81	2777705.45±451085.73	11189380.39±694668.19	11654161.12±4088295.24	9719436.36±1351178.69	12566896.03±711075.19
POS2004	TG(36:5)	TG	C39 H65 O6	65345.47±23887.74	20085.67±4734.64	2066.5±829.02	1051.13±827.76	39290.63±4608.88	34005.89±37418.05	26762.89±10887.49	10815.79±3303.96
POS2005	TG(12:1e_6:0_18:4)	TG	C39 H67 O5	315315.88±17547.56	41387.25±16972.23	6055.07±3278.56	3699.38±976.31	198914.01±15687.12	23721.92±9922.6	159658.65±64275	16902.23±6007.44
POS2007	TG(16:1e_6:0_14:4)	TG	C39 H67 O5	215808.18±126027.81	146473.9±99226.49	3796.6±1429.28	1590.38±1073.57	127086.72±97960.11	56122.07±36076.3	112426.83±55072.39	38177.7±17840.52
POS2008	TG(16:1e_6:0_14:4)	TG	C39 H67 O5	297851.17±106698.86	282319.58±40849.98	8351.17±1767.88	3301.38±2076.17	236157.61±36586.2	174410.86±87128.62	202757.49±54062.28	118167.44±31126.85
POS2009	TG(16:1e_10:2_10:2)	TG	C39 H67 O5	623240.31±80129.75	233394.55±50274.21	12688.41±6247.21	2198.76±2047.67	503540.7±84581.1	163779.71±84784.36	430263.78±49404.46	84098.47±32068.12
POS2010	TG(16:2e_6:0_14:4)	TG	C39 H65 O5	159153.14±33132.75	13941.53±3974.33	739.56±279.2	590.18±203.31	158313.49±45215.13	8810.24±7328.45	112782.15±57040.73	3613.81±2403.59
POS2011	TG(16:2e_6:0_14:4)	TG	C39 H65 O5	346133.58±105341.19	37422.21±15565.11	1541.77±708.07	1074.04±340.24	309279.48±56141.02	17610.07±10906.23	247216.97±125847.47	5142.98±2497.37
POS2012	TG(37:4e)	TG	C40 H71 O5	253265.68±19301.7	471837.35±148234.31	39643.83±6212.56	52145.45±15528.99	170780.75±16807.75	302053.43±133418.33	128350.21±22529.84	245942.64±49776.5
POS2013	TG(37:5e)	TG	C40 H69 O5	238340.84±18333.98	373870.11±80882.6	45826.14±26263.79	31005.41±6751.88	133210.07±17772.76	251035.18±104038.1	145096.32±86706.61	184014.3±38447.32
POS2014	TG(37:6)	TG	C40 H64 O6 Na1	7733945.86±1234662.41	7559007.17±1083755.31	9690660.56±1454772.08	9212644.62±1130757.26	7510181.44±893361.8	6853061.59±2822502.86	6304846.98±392080.64	6854423.09±472562.92
POS2015	TG(37:7e)	TG	C40 H64 O5 Na1	8774239.6±553999.5	8565087.62±1254123	10317603.49±1453297.86	10629153.08±2873163.97	9121315.7±1582388.75	8787324.98±3729156.57	7426848.05±894528.55	9628364.31±608725.99
POS2021	TG(18:4_10:3_10:3)	TG	C41 H62 O6 N1	3406714.24±534671.77	3329007.65±475419.46	4459969.96±584715.18	4322199.61±471060.55	3333621.86±446109.81	2990315.3±1282865.5	2769055.28±154712.1	2927927.58±135823
POS2022	TG(10:0_10:0_18:2)	TG	C41 H78 O6 N1	655834.98±314117.2	210088.27±35989.57	92245.14±32276.45	41464.33±7057.49	396907.91±340356.19	215512.31±110586.8	227751.31±140205.97	213915.88±34278.95
POS2027	TG(4:0_16:0_18:3)	TG	C41 H76 O6 N1	385539.07±77468.54	131443.31±26283.48	9796.31±4086.01	2509.65±1877.28	297088.98±56346.21	86849±36345.42	212208.41±64909.67	39893.36±15215.19
POS2028	TG(12:0e_6:0_20:3)	TG	C41 H75 O5	323102.44±159700.04	323023.52±151960.86	402778.71±46425.88	387319.24±31709.88	284938.54±108410.79	372936.9±238818.07	398195.25±94136.97	742495.49±154740.87
POS2032	TG(16:0_10:0_12:4)	TG	C41 H71 O6	130249.01±7600.48	92876.27±54717.42	40263.63±40289.75	41277.92±41612.72	114847.05±37744.71	48484.91±26250.9	87508.04±18925.15	50824.89±11109.42
POS2033	TG(12:0e_6:0_20:4)	TG	C41 H73 O5	12834.76±4730.75	24371.35±7445.93	171895.38±14684.87	163109.62±17417.7	8977.4±1498.8	33185.19±29602.91	5257.29±2196.65	22864.01±10401.98
POS2034	TG(18:2e_10:1_10:1)	TG	C41 H76 O5 N1	1263006.14±92661.29	351742.56±122561.74	59194.59±20216.59	34360.47±9946.17	798480.28±88115.19	205622.59±90165.85	638808.63±238048.56	146027.43±26513.27
POS2035	TG(14:1e_6:0_18:3)	TG	C41 H73 O5	128020.47±17187.78	52247.33±11552.13	14153.4±4631.69	5366.82±4310.44	63043.4±13015.53	31328.61±14899.79	57001.42±19901.55	21516.18±9064.69
POS2036	TG(12:0e_6:0_20:4)	TG	C41 H73 O5	696180.32±65587.51	599773.02±92172.97	233174.52±57130.55	207475.15±20761.62	506007.02±23824.82	565212.65±271366.15	416962.51±54782	548756.64±110518.28
POS2037	TG(12:1e_8:0_18:3)	TG	C41 H73 O5	2887535.66±269291.23	3657595.89±208216.03	855263.81±24031.32	832387.44±239092.71	2408344.43±161944.35	3207156.61±1328247.67	2280573.4±338757.6	3485810.51±583640.82
POS2039	TG(4:0_12:3_22:2)	TG	C41 H69 O6	46457.23±6253.98	25975.66±8427	840.31±349.81	1114.59±521.12	19187.82±5922.82	33020.58±22798.06	16189.43±2340.65	18183.26±6442.39
POS204	DG(10:0_18:2)	DG	C31 H60 O5 N1	151366.76±7270.33	85013.93±27508.41	25830.61±10259.93	28777.91±24057.54	103611.41±11245.35	76557.1±32154.9	84689.88±24487.46	65207.83±23396.51
POS2040	TG(4:0_12:3_22:2)	TG	C41 H69 O6	47448.94±26453.19	38984.14±6106.65	2687.54±4211.17	510.85±256.16	22978.66±7207.52	33726.46±15254.09	13019.98±6583.64	17356.55±10550.92
POS2041	TG(18:3e_10:1_10:1)	TG	C41 H74 O5 N1	236049.76±14431.19	29581.39±12530.2	66059.69±35733.86	97037.77±3596.86	136540.66±11418.32	21804.55±8955.48	100013.75±44753.08	12145.7±2797.38
POS2042	TG(18:3e_10:1_10:1)	TG	C41 H71 O5	5020088.98±685851.33	3787565.9±537775.23	1267683.07±211693.11	850912.64±254830.77	3895706.97±356593.2	2625760.69±1244462.2	3465891.96±455866.05	2456770.21±288577.21
POS2043	TG(4:0_12:4_22:2)	TG	C41 H67 O6	17919.48±9599.77	5016.14±2085.48	749.64±636.41	367.8±16.92	16218.22±3754.89	3352.38±2516.61	5131.98±2266.07	1151.75±684.17
POS2044	TG(6:0_14:4_18:2)	TG	C41 H67 O6	22390.25±11814.67	10691.36±4322.58	1287.9±1368.35	254.88±103.7	10332.72±2189.74	9633.89±7521.71	6962.05±5328.21	3705.89±2385.85
POS2045	TG(38:6)	TG	C41 H67 O6	43807.79±19479.03	9460.08±5153.88	1813.82±1814.45	801.71±141.12	25052.39±5270.66	18516.67±18096.53	11823.61±5872.81	2879.24±1034.04
POS2050	TG(38:7e)	TG	C41 H67 O5	401550.48±22758.49	204926.05±77538.4	35813.71±6485.13	40912.72±4846.89	348372.65±59920.12	144958.79±71296.06	226742.52±61294.73	167568.83±23680.68
POS2051	TG(39:5e)	TG	C42 H73 O5	42825.29±6761.87	67984.16±19873.06	8675.32±2039.14	9123.3±2498.71	27229.69±4722.36	45610.26±19321.62	16870.74±2502.65	29008.7±9158.06
POS2052	TG(16:1e_11:4_12:3)	TG	C42 H67 O5	40619.38±12755.77	59774.88±11536.22	1334.05±90.1	1514.71±56.15	27642.41±5908.36	49144.27±24884.56	19705.55±3430.89	55039.66±5895.27
POS2053	TG(18:3_10:2_11:4)	TG	C42 H63 O6	196242.75±177991.85	1937878.99±4216513.01	4073356.67±5791550.73	101702.06±147549.84	389146.57±496895.78	62695.38±35791.95	224057.88±317977.03	470731.68±606861.37
POS2054	TG(16:1e_11:4_12:4)	TG	C42 H65 O5	33320.92±11094.85	33334.75±2608.04	1784.68±482.82	1010.03±340.99	19395.09±3938.02	25997.69±13753.95	14078.31±7382.21	31600.88±7739.38
POS2062	TG(4:0_18:0_18:2)	TG	C43 H82 O6 N1	275520.79±18785.94	108327.75±11011.48	10630.71±4380.27	3005.49±720.1	243822.31±77728.08	67203.25±34278.17	188577.81±56990.22	46423.53±9054.29
POS2064	TG(16:0_6:0_18:2)	TG	C43 H82 O6 N1	3562857.14±668461.12	3289563.51±231135.94	485586.25±212365.97	208991.71±65626.04	2967988.31±519298.26	2640809.87±1236928.96	3292843.24±876340.28	2385865.43±207581.25
POS2065	TG(16:1_6:0_18:2)	TG	C43 H80 O6 N1	1299899.41±105781.4	563305.05±35279.31	52578.44±22664.75	13310.86±6617.99	1168533.01±159329.19	338612.22±163110.44	869491.62±282977.13	240321.2±43554.61
POS2067	TG(16:1e_12:1_12:1)	TG	C43 H82 O5 N1	99377.01±9114.77	46057.33±12306.42	11070.88±3397.62	4502.86±3900.72	46639.91±3747.81	30524.94±5854.49	36469.21±12101.22	18677.48±4159.2
POS2068	TG(4:0_18:2_18:2)	TG	C43 H78 O6 N1	660176.23±67226.89	85521.25±10061.43	6965.8±4004.81	13426.83±11517.94	535842.02±115512.79	52340.79±17134.5	362335.3±143905.81	26514.01±10587.33
POS207	DG(28:2e)	DG	C31 H59 O4	53910.07±75838.96	15817.75±6628.21	8753.86±4437.01	51536.41±79786.77	79894.63±130066.51	22706.22±13131.26	17617.04±5321.11	43395.87±9896.35
POS2070	TG(4:0_18:2_18:3)	TG	C43 H76 O6 N1	81737.79±8687.42	25908.07±20218.99	203664.86±46806.46	147318.48±152948.77	64511.57±20051.3	34515.67±15807.65	40512.31±23907.72	30299.23±20669.8
POS2071	TG(10:0_12:3_18:2)	TG	C43 H73 O6	510234.05±45409.44	68394.53±9248.57	29369±14373.11	19559.59±5839.33	240819.59±259358.3	99816.95±47899.86	123015.12±53985.64	115117.69±33851.12
POS2072	TG(14:1e_6:0_20:4)	TG	C43 H74 O5 Na1	132272.84±4964.08	70328.61±25438.29	39302.99±12864.66	27827.93±13765.07	76007.07±7098.01	45272.31±20086.07	51923.77±16324.69	45211.61±12993.69
POS2073	TG(12:1e_6:0_22:4)	TG	C43 H75 O5	417158.73±9318.45	378159.94±51555.46	143069.03±10915.09	102043.34±42880.87	235002.22±15231.14	289424.97±112870.89	223343.59±31662.19	269409.02±59840.47
POS2074	TG(12:1e_6:0_22:5)	TG	C43 H73 O5	912899.13±63972.68	466518.59±83355.19	139063.21±32073.85	72948.07±34471.89	488436.69±14129.77	303139.23±125200.62	410446.35±92024.77	233812.41±46783.86
POS2075	TG(12:0e_6:0_22:6)	TG	C43 H73 O5	8633.59±2381.86	33455.04±5736.2	34099.69±8947.79	75846.11±16105.73	9980.82±1932.37	36949.63±16903.99	11984.39±2237.75	46721.25±14365.5
POS2076	TG(12:1e_6:0_22:6)	TG	C43 H71 O5	992149.1±62045.53	356144.82±101273.88	102500.29±23895.54	47077.77±17888.13	520668.43±25909.67	196693.45±81850.92	431474.91±143513.4	121441.55±46133.6
POS2077	TG(40:8e)	TG	C43 H69 O5	444748.1±43350.13	272594.9±64527.46	76977.56±10294.31	63507.55±5966.36	373447.8±52876.58	228820.95±96318.06	273298.45±65479.66	226513.14±52926.18
POS208	DG(28:3e)	DG	C31 H57 O4	194010.46±48664.29	407611.4±122458.8	24205.75±13284.57	25407.73±6878.27	202068.4±53548.94	390486.34±182734.77	218743.63±51989.37	516815.87±119694.84
POS2086	TG(25:0_6:0_11:2)	TG	C45 H86 O6 N1	1102021.88±88520.63	840716.69±62750.55	91041.5±42623.91	38404.76±20214.4	835698.79±180326.77	684035.1±337100.84	830218.65±168778.82	550200.89±90833.99
POS2089	TG(25:1_6:0_11:2)	TG	C45 H84 O6 N1	338364.96±26042.66	102344.05±14935.96	7098.97±4022.26	1553.05±1667.19	288178.64±53707.61	64674.57±17431.16	228017.48±58020.77	42903.23±7312.11
POS209	DG(28:3e)	DG	C31 H57 O4	146719.95±72009.49	192241.28±35886.93	54801.27±30442.38	28101.69±20466.01	143606.32±50574.99	441646.22±256725.92	149526.16±93479.96	488497.89±187093.08
POS2090	TG(6:0_18:1_18:2)	TG	C45 H84 O6 N1	4029527.39±314610.27	2579503.03±235455.87	366539.94±161315.25	129606.6±35276.31	3280624.43±518732.2	1819817.65±943001.83	2819147.19±595901.37	1500404.91±219661.03
POS2093	TG(6:0_18:2_18:2)	TG	C45 H82 O6 N1	1505546.26±53263.87	483722.72±67823.03	36406.7±14706.82	5244.94±2352.03	1091281.89±114122.7	311984.27±160420.32	957932.34±268320.84	180715.44±27585.09
POS2094	TG(6:0_18:2_18:3)	TG	C45 H80 O6 N1	182791.03±12980.05	79311.95±66243.66	163804.18±34384.13	206442.85±84072.68	132731.7±20185.68	80695.68±75465.97	107867.9±42496.94	62670.22±92121.55
POS2095	TG(4:0_18:1_20:4)	TG	C45 H77 O6	610817.66±141256.23	654194.72±81255.6	166447.97±77672.78	83610.52±29012.43	561152.71±120912.44	610588.02±275554.54	657241.25±15541.07	596990.15±40598.24
POS2096	TG(12:0e_10:4_20:4)	TG	C45 H73 O5	120686.83±17110.51	66227.96±24257.13	38137.99±12141.62	25233.55±13136.58	67541.3±9623.4	42767.95±18955.65	47175.59±18008.39	41990.52±12901.73
POS2097	TG(42:9e)	TG	C45 H71 O5	138854.86±24376.38	43429.63±13246.91	19219.56±3291.67	9291.48±4109.73	107013.97±5197.68	26356.22±11645.04	56640.96±17048.58	21828.97±7402.15
POS210	DG(28:3e)	DG	C31 H57 O4	1364743.59±131429.69	579894.5±340545.72	254934.44±92557.5	143025.39±68480.93	1356692.12±96032.65	409374.05±186931.01	1220168.8±500957	551442.68±58540.29
POS2100	TG(16:0_9:0_18:2)	TG	C46 H88 O6 N1	635032.41±89357.57	696671.61±89111.71	61358.26±35601.93	36566.47±16482.66	548822.01±25255.54	537959.62±252131.45	587128.56±65342.84	494322.74±40587.12
POS2101	TG(43:7e)	TG	C46 H76 O5 Na1	55107.79±16279.13	121353.6±21729.47	163547.17±62652.2	128744.99±39238.06	79332.23±13881.84	169845.04±38830.63	100609.15±21886.74	221087.43±45175.61
POS2102	TG(43:8e)	TG	C46 H74 O5 Na1	159977.21±39581.38	220613.08±39313.5	94189.79±47311.53	48123.52±22359.35	174164.37±21945.31	213499.62±90663.3	169653.89±23971.44	208835.95±42592.06
POS211	DG(28:3e)	DG	C31 H57 O4	3906926.37±520774.35	5654239.79±766848.47	2303832.12±911104.11	1392588.38±415689.98	3799376.6±561714.97	6305533.14±2994631.3	4403083.87±481315.07	7421629.75±1210089.04
POS2113	TG(16:0_10:0_18:2)	TG	C47 H90 O6 N1	3154351.07±290592.49	2552187.93±209909.71	578369.13±281497.05	277773.35±83607.06	2585971.8±262996.57	2132287.61±1061521.45	2711079.36±126643.02	2537153.8±570642.55
POS2115	TG(16:1_10:0_18:1)	TG	C47 H90 O6 N1	42738563.63±4043190.49	45856800.35±4217668.07	19565664.68±8144653	10613088.22±3494555.89	41690139.76±1474333.67	45985168.52±21690799.79	50382562.32±4248302.26	52854253.71±7731050.14
POS2116	TG(8:0_18:1_18:2)	TG	C47 H88 O6 N1	1325306.83±95073.56	657023.72±80086.23	78657.65±36538.29	22767.74±8034.58	1026385.76±109658.74	482939.9±264975.27	997867.29±128022.98	350728.11±41460.26
POS212	DG(28:3e)	DG	C31 H57 O4	389263.21±114797.26	1247721.35±200749.05	382669.84±124211.58	341098.79±119616.77	673498.23±86629.17	1341026.96±520210.82	751609.69±153456.29	2144194.73±379356.04
POS2120	TG(8:0_18:1_18:3)	TG	C47 H86 O6 N1	453632.69±76405.8	120894±19573.95	4049.12±4153.66	1047.91±822.51	340278.91±128109.69	83806.73±33203.19	216121.89±66369.59	41040.86±6193.02
POS2124	TG(23:1_10:3_11:1)	TG	C47 H84 O6 N1	49609.13±4647.93	2827.81±1989.57	2239.02±2212.74	1962.69±1340.39	39421.98±6646.13	5167.99±5888.49	36193.56±14728.87	630.13±569.78
POS2125	TG(8:0_18:2_18:3)	TG	C47 H84 O6 N1	1107367.87±75753.82	249145.87±35942.85	14770.11±10884.28	8638.19±4024.72	926281.4±59630.22	151132.18±76224.41	974257.42±229370.72	104326.43±6585.19
POS2127	TG(18:4_10:1_16:1)	TG	C47 H79 O6	586630.01±86301.08	524404.62±95792.86	130600.24±51671.34	44128.78±11077.89	482857.47±31608.67	408967.43±210072.39	483628.39±43256.81	322805.04±48404.84
POS2128	TG(44:7)	TG	C47 H76 O6 Na1	4876.46±3014.22	11920.77±10413.58	145029.57±60296.59	323336.18±138109.58	2236.49±2111.44	4485.7±2161.64	1816.53±1151.44	12727.14±6910.27
POS213	DG(28:4e)	DG	C31 H55 O4	623416.68±48437.43	251002.81±51629.87	43987.44±18930.55	11397.97±5904.04	580355.85±33356.27	200928.76±109445.88	629567.96±83559.3	172362.17±49434.8
POS2132	TG(9:0_18:1_18:2)	TG	C48 H90 O6 N1	1821389.18±119614.13	1182094.18±252881.14	86012.89±49757.59	33509.56±13500.65	1412662.34±238175.16	786125.62±389893.99	1348936.43±268445.37	621864.6±62034.64
POS2133	TG(9:0_18:2_18:2)	TG	C48 H88 O6 N1	663112.92±43726.17	229197.7±57447	7597.4±9143.09	2074.45±1366.08	544073.06±52798.26	121959.92±60582.41	512800.04±123576.52	89332.58±7742.4
POS2134	TG(45:7)	TG	C48 H82 O6 N1	5248.39±2535.02	31069.82±32234.91	708710.32±91522.54	495074.05±347563.46	5499.25±650.4	17321.05±10021.58	4815.07±3706.02	13851.24±14473.85
POS2135	TG(45:8e)	TG	C48 H78 O5 Na1	95291.22±32984.16	158984.4±51352.59	342822.77±119152.21	270071.68±55422.71	138670.96±26695.61	203696.95±71327.05	178935.45±74556.18	242483.64±42082.1
POS2136	TG(45:9e)	TG	C48 H76 O5 Na1	144803.18±23319.15	148026.83±27364.85	72778.97±24898.85	31453.75±9599.21	128329.16±6122.68	138640.26±63050.75	132533.5±17085.34	110092.65±16677.3
POS214	DG(28:4e)	DG	C31 H55 O4	1524631.73±143422.06	1164619.66±97340.92	388676.83±150089.11	171532.22±45479.38	1411834.94±114547.78	1206666.16±609466.3	1584459.36±147672.16	1105454.47±191546.32
POS215	DG(28:4e)	DG	C31 H55 O4	443445.07±28982.44	608375.88±56530.61	116939.08±54741.74	55934.63±23764.03	567131.26±33116.91	588254.62±260441.22	722564.38±68217.2	761274.8±56675.66
POS2156	TG(16:0_10:0_20:3)	TG	C49 H89 O6	18467.63±14689.47	69156.21±38050.59	138209.84±28020.87	160345.72±37796.03	83281.44±30949.04	143397.86±56674.65	59347.95±34459.89	189920.84±47925.12
POS2157	TG(18:1_10:1_18:2)	TG	C49 H90 O6 N1	1504127.15±331234.92	1744701.41±87406.83	1399111.21±162824.12	1506417.21±416600.69	1136385.37±52930.31	1487801.5±710391.74	1115457.33±134955.87	2338072.63±168414.15
POS2158	TG(10:0_18:2_18:2)	TG	C49 H90 O6 N1	1315030.3±384540.36	600046.52±135920.8	90127.1±42647.3	12482.93±7763.76	945703.34±45961.11	448493.73±259841.12	998321.54±130415.22	275438.48±61464.57
POS2162	TG(18:1_10:1_18:2)	TG	C49 H90 O6 N1	7278206.97±14424029.01	631039.07±91473.95	122379.88±72257.55	46927.8±31251.42	906304.31±42458.12	572783.43±263477.64	1157030.67±273555.53	825178.76±172628.21
POS2165	TG(18:2_10:1_18:2)	TG	C49 H85 O6	682313.49±164281.48	568886.72±184556.24	1463521.09±414510.53	1453263.69±371809.15	741767.41±152132.67	830965.55±165134.93	997047.61±302238.57	978555.8±211810.19
POS2166	TG(18:3_10:1_18:2)	TG	C49 H86 O6 N1	499764.08±34229.77	50177.97±15833.56	10374.09±6600.56	2705.99±1711.27	385994.93±43299.38	37990.79±20862.08	397602.89±71087.36	24584.18±2648.15
POS2168	TG(18:4_10:2_18:1)	TG	C49 H80 O6 Na1	67237.68±23388.49	159613.59±48453.8	44529.6±17722.33	44881.61±28253.11	76815.01±52666.43	104436.63±46112.4	36575.45±17580.71	118845.16±89868.66
POS2169	TG(8:0_18:2_20:5)	TG	C49 H81 O6	936243.06±77304.19	575788.38±75430.98	135340.7±49666.12	31802.08±12057.55	866378.67±62650.69	424158.39±202922.18	923421.73±57396.07	309466.3±38536.04
POS2177	TG(11:0_18:1_18:2)	TG	C50 H94 O6 N1	1050120.78±127114.73	1495735.92±414686.41	184466.5±102649.36	78480.66±43426.41	925527.28±201530.54	1073180.23±493849.21	884266.83±150778.15	985258.39±85116.15
POS2178	TG(11:0_18:2_18:2)	TG	C50 H92 O6 N1	493904.22±93715.29	230847.39±81469.32	18036.91±15359.45	3552.36±2654.11	412246.1±60529.17	125892±60787.49	402797.43±86800.05	110196.16±11050.28
POS2180	TG(26:1_10:4_11:2)	TG	C50 H82 O6 Na1	33631.25±17259.35	55205.3±14191.54	2219±1358.65	1146.53±510.75	28276.59±9591.97	53686.71±24626.61	27800.17±6510.24	63305.63±24926.38
POS2232	TG(18:1_10:4_20:5)	TG	C51 H79 O6	66907.95±22949.84	159795.55±48674.9	43262.63±16997.11	44266.51±27548.51	76987.17±52641.25	103993.43±45848.29	36280±17591.3	119209.29±91078.07
POS2233	TG(22:6_12:4_14:4)	TG	C51 H74 O6 N1	10873.11±14874.77	6537.59±10488.58	308055.91±43124.73	192832.19±46979.91	3617.27±3765.86	14986.11±15876.59	6742.4±12953.11	30826.71±63876.87
POS2240	TG(16:0_14:0_18:2)	TG	C51 H98 O6 N1	23027676.58±44451237.88	29394685.75±61899643.09	65707012.24±66662500.84	21092628.91±30449753.08	3618467.07±646466.64	71625959.02±99632306.63	123230893.3±83967631.62	118177349.43±116448572.22
POS2241	TG(16:0_14:0_18:2)	TG	C51 H98 O6 N1	20930345.14±45945432.37	28340727.55±63131106.83	66269201.12±67458635.66	21194958.05±30840814.03	334854.83±208286.67	34726068.57±76744350.51	122756292.99±87269656.16	164793161.04±117403070.09
POS2242	TG(16:0_14:0_18:2)	TG	C51 H98 O6 N1	450684.44±204275.16	947635.5±858812.27	140892.36±104355.04	57138.96±25670.89	2382873.63±1271960.78	39459214.15±85721000.65	32888478.66±72645168.8	88036785.2±120567717.16
POS2244	TG(16:0_14:0_18:2)	TG	C51 H98 O6 N1	463593.13±641995.3	6503123.78±13900991.76	90252.59±150880.95	2895715.47±6452648.77	309162.43±349035.79	23141329.72±22911079.61	13037299.56±18113892.14	753167.45±336862.7
POS2246	TG(16:0_14:0_18:3)	TG	C51 H93 O6	87833.09±23767.99	180280.68±22261.65	5988.68±2780.37	5303.01±3994.99	88243.5±16800.54	103179.39±58184.6	102696.95±39911.36	155601.7±71881.5
POS2247	TG(16:0_14:0_18:3)	TG	C51 H93 O6	113656.71±21610.28	95556.51±39683.22	3560.09±2120.77	1044.2±724.76	141073.38±64754.6	74315.24±44111.01	170829.85±56661.71	84569.84±12566.38
POS2252	TG(18:1_12:0_18:3)	TG	C51 H91 O6	85780.75±18920.74	61540.61±17741.76	5347.79±4619.08	8956.72±6077.52	78019.16±26053.67	46023.71±9636.84	88772.77±16046.73	60936.83±22196.45
POS2257	TG(19:0_11:3_18:2)	TG	C51 H92 O6 N1	832093.06±96832.44	232058.2±43664.18	54140.42±21023.62	6064.4±4224.5	771593.43±47473.13	207258.36±108149.57	864723.66±144427.84	157553.96±34763.59
POS2260	TG(10:0_18:1_20:4)	TG	C51 H89 O6	1001860.15±165256.93	1151654.63±302590.06	2521728.39±204663.63	2960026.51±241046.24	1020529.12±132894.26	1626923.51±295386.2	1450684±240857.66	1859004.66±312148.42
POS2261	TG(26:0_11:3_11:3)	TG	C51 H90 O6 N1	98225.56±9356.01	19854.83±10624.29	13572.55±8358.02	28566.97±31692.26	71988.24±7629.57	17970.48±8363.23	78020.77±11778.58	3174.79±1028.86
POS2262	TG(18:3_12:1_18:2)	TG	C51 H90 O6 N1	642930.58±33546.17	134844.81±31544.37	33608.6±23256.49	7796.39±7667.3	475401.75±24367.44	94093.66±59337.56	494429.95±91461.34	53841.75±7109.66
POS2263	TG(10:0_18:3_20:4)	TG	C51 H88 O6 N1	143105.22±26556.4	42535.46±15234.78	11980.2±5893.95	6767.6±10185.83	128103.43±19975.12	36084.44±26104.33	159322.75±64018.27	22161.59±7229.78
POS2264	TG(10:0_18:2_20:5)	TG	C51 H85 O6	1411855.79±327874.2	522346.05±121964.25	853125.65±231840.46	253044.8±79878.09	1520945.14±289627.41	580225.9±203555.9	1615206.93±385443.25	479556.37±87422.3
POS2278	TG(18:3e_11:3_20:5)	TG	C52 H80 O5 Na1	6037.03±4168.57	41695.3±14096.57	2407.25±1754.79	1386.68±669.37	9577.71±6731.63	43208.17±14976.92	12189.48±4477.68	53710.61±10940.39
POS2280	TG(16:1e_11:4_22:6)	TG	C52 H81 O5	92848.66±40284.85	79685.9±18832.7	436252.6±86116.66	479610.82±92639.87	100768.75±67238.82	165463.1±50017.79	184981.52±61787.44	183981.81±44394.82
POS2283	TG(18:1_13:0_18:1)	TG	C52 H100 O6 N1	453700.18±619226.64	6302975.45±12729463.07	339923.19±270733.9	98167.81±57876.31	1056970.02±923572.52	841913.65±1554796.16	842276.08±797023.65	266037.84±187850.06
POS2285	TG(18:2_13:0_18:2)	TG	C52 H96 O6 N1	2172860.01±458701.9	1418950.31±457036.56	185043.13±113549.79	42812.15±28602.03	1759695.49±373070.28	902574.99±406379.64	1857734.04±343057.27	840246.65±209108.82
POS2286	TG(28:0_10:4_11:2)	TG	C52 H88 O6 Na1	28141.46±10779.33	172598.56±74973.38	21607.7±14525.92	18555.96±10462.45	34617.18±5128.46	140391.65±91963.5	39169.51±19877.51	248698.85±80158.41
POS2287	TG(49:7)	TG	C52 H86 O6 Na1	78662.64±48976.67	146479.52±78984.31	14972.66±9571.06	8593.41±4899.44	69513.27±29116.81	65612.4±43693.27	59693.39±22957.01	100480.87±40673.09
POS2288	TG(23:0_12:4_14:3)	TG	C52 H86 O6 Na1	52303.38±34139.21	153301.76±43290.85	17514.4±5247.28	7337.19±4481.93	53491.48±35573.08	143671.17±59664.61	49344.81±14444.65	162017.26±47467.16
POS2289	TG(49:7e)	TG	C52 H88 O5 Na1	29736.97±13689.04	76098.88±25274.15	158891.94±21528.33	281247.49±30403.7	30692±13675.58	192444.51±86749.04	44473.18±17461.41	215333.01±81806.92
POS2290	TG(27:0_11:4_11:4)	TG	C52 H84 O6 Na1	85171.61±39430.06	133103.41±35609.89	5068.19±3440.21	3858.82±2319.27	72632.89±32619.84	125048.57±63099.46	64989.06±33248.07	96316.51±32149.6
POS2291	TG(49:9e)	TG	C52 H84 O5 Na1	254356.64±71967.63	63224.6±30457.89	614804.15±28599.71	458252.39±25168.96	272936.99±50096.64	139204.4±58826.18	345020.03±93963.08	93276.36±42407.79
POS233	DG(12:0_18:2)	DG	C33 H64 O5 N1	188320.02±8621.7	106212.39±43725.49	6236.09±7025.12	3122.02±423.94	119953.43±20024	71396.25±31930.22	112459.52±38908.19	67519.86±12631.92
POS235	DG(30:2e)	DG	C33 H63 O4	16983.42±2884.81	14596.13±6299.22	5118.92±3376.54	4213.93±3114.66	14963.09±3853.82	19369.78±8444.78	16082.76±5772.58	21656.87±3884.08
POS236	DG(30:2e)	DG	C33 H63 O4	200985.59±71906.01	315543.81±106973.27	54702.97±33445.35	73123.66±74403.78	232540.56±29533.48	285964.59±132544.19	212044.58±74403.78	400600.68±46800.59
POS237	DG(30:2e)	DG	C33 H63 O4	150320.95±54759.69	382571.83±132746.63	13395.27±12728.75	18585.48±11706.14	222789.18±89752.96	251749.52±186809.65	304589.91±93485.34	644149.02±134995.3
POS238	DG(30:2e)	DG	C33 H63 O4	224999.43±50593.4	361751.49±68766.84	123913.29±105800.9	33684.36±12172.41	311937.32±68308.39	368168.99±210560.15	385518.38±158755.72	786565.4±279582.8
POS239	DG(30:2e)	DG	C33 H62 O4 Na1	420785.89±80476.59	45837.38±27703.1	22391.44±13148.07	8366.03±4042.29	322765.19±46909.52	23402.52±24706.73	408747.16±89994.96	31716.79±7571.33
POS242	DG(30:2e)	DG	C33 H63 O4	2624975.11±391925.69	4126197.46±271995.78	2709762.39±944375.41	1723966.82±727880.6	3239797.59±357265.22	4807072.22±1535833.19	3858318.75±570938.49	6986639.26±1185809.66
POS243	DG(30:2e)	DG	C33 H63 O4	162164.65±76968.97	212625.38±125065.66	1159919.39±406001.35	487315.78±344289.84	224977.27±101462.05	487685.61±207542.27	353624.66±181680.27	880812.5±376272.29
POS2435	TG(16:1e_16:0_18:1)	TG	C53 H104 O5 N1	836368.44±343363.66	255244.03±120982.88	911794.26±313940.98	262236.68±121504.1	322116.24±190619.07	293917.6±225412.02	898051.77±149539.26	410905.89±185808.33
POS244	DG(30:2e)	DG	C33 H63 O4	262376.94±130979.34	136972.91±42965.69	140132.12±71333.86	68920.45±67269.29	175129.41±70303.02	123297.2±87552.07	195037.24±187324.46	148148.84±108097.95
POS2444	TG(16:0_16:1_18:2)	TG	C53 H97 O6	1140204.62±123672.13	363960.46±110736.99	151828.82±35717.3	105809.65±12872.04	981355.01±126367.99	273403.97±144017.09	918346.99±89484.56	212539.99±46255.23
POS2446	TG(16:0_16:0_18:3)	TG	C53 H97 O6	723703.58±260816.18	1149596.04±345229.63	114571.65±66053.35	63591.31±41097.89	740660.62±187322.42	929063.27±547750.21	815390.81±306826.15	1098509.98±129304.05
POS2447	TG(16:0_16:0_18:3)	TG	C53 H97 O6	1803128.74±671693.93	1667115.84±712344.32	106834.81±71733.09	53833.03±19463.79	1945437.16±714454.07	1014367.03±661791.57	2067818.02±702440.27	1386024.37±500298.66
POS2452	TG(16:0_16:1_18:2)	TG	C53 H100 O6 N1	258166602.93±11864940.05	262239493.53±14659786.27	164726347.16±53660023.76	78909947.74±31349618.39	243885870.84±14015332.87	246511207.95±89141740.64	255174307.53±21802702.82	296427864.62±21892960.41
POS2471	TG(12:0e_16:0_22:3)	TG	C53 H98 O5 Na1	42988.77±34376.07	61563.11±28572.06	19845.09±15362.93	7809.9±2691.04	65910.7±21225.65	53674.41±39262.78	69586.76±55711.69	37286.48±36222.82
POS2472	TG(18:3e_16:0_16:0)	TG	C53 H102 O5 N1	80269.32±37811.21	14055.67±12568.47	175079.98±71890.87	23464.27±16617.13	18129.07±11417.64	32489.04±18320.62	64668.1±48289.59	24324.75±13750.49
POS2473	TG(18:1_14:0_18:3)	TG	C53 H95 O6	535437.77±96663.87	415152.84±178668.56	49678.89±28425.72	24596.23±18118.84	485407.55±152771.97	357413.44±209144.1	607814.13±191426.98	421854.83±167365.6
POS2474	TG(18:4_16:0_16:0)	TG	C53 H95 O6	1037015.14±232159.26	447142.93±121771.93	29659.7±14104.44	11758.13±7069.17	760945.42±177744.26	261470.57±119089.23	823429.16±203469.83	336762.56±61640.08
POS2478	TG(14:0_18:2_18:2)	TG	C53 H98 O6 N1	47037366.73±100720068.38	837260.83±452806.64	137063.73±172029.63	114189.84±98873.29	1063542.3±330704.8	2369347.72±3799785.71	1289390.07±645521.5	569155.64±326412.72
POS2482	TG(16:0_14:0_20:5)	TG	C53 H93 O6	179825.67±70961.12	195137.17±35799.37	8408.94±9049.56	1923.56±2004.71	136147.29±93115.2	123178.57±99862.09	140605.96±93282.84	80787.24±10891.5
POS2483	TG(18:4_16:0_16:1)	TG	C53 H96 O6 N1	791618.92±498340.26	149920.97±81140.18	91600.33±47118.57	11784±7067.8	588846.03±305670.32	64125.64±37165.2	406804.15±164802.43	111819.88±54684.11
POS2487	TG(20:4e_13:0_17:1)	TG	C53 H95 O5	182285.49±94098.48	333440.17±121218.68	15346.78±16622.99	3718.42±2600	172136.34±103046.06	238573.88±105171.88	219209.28±112701.23	307757.3±76470.59
POS2489	TG(20:4e_12:0_18:2)	TG	C53 H93 O5	23749.04±11057.01	67795.61±6770.56	7341.84±4749.33	3723.66±2184.45	34620.16±7850.98	60587.2±30640.76	39830.56±9615.52	66085.95±6939.94
POS249	DG(30:3)	DG	C33 H59 O5	68951.42±7743.14	69095.33±22500.36	80239.05±10238.37	79072.25±2930.94	56910.6±7428.95	82251.04±39603.14	75711.52±17062.15	95326.25±16804.55
POS2490	TG(10:0_18:2_22:5)	TG	C53 H92 O6 N1	461314.64±67662.74	37121.8±24521.6	34979.41±21497.55	3296.21±1672.3	439779.02±119616.14	45558.75±33935.29	462551.52±144643.62	43744.89±32163.2
POS2491	TG(12:0_18:2_20:5)	TG	C53 H89 O6	841180.14±258076.94	246521.71±109480.1	759999.74±224702.12	286690.19±75018.48	711360.29±153860.97	229504.39±40198.81	940804.95±210356.65	210657.13±54493.94
POS250	DG(30:3e)	DG	C33 H61 O4	9156.84±2499.13	19588.86±4424.22	2372.42±919.49	1631.87±699.66	9108.01±3703.22	16829.93±6809.92	11714.82±3632.74	30273.46±6263.48
POS2506	TG(18:0_11:4_22:6)	TG	C54 H85 O6	26021.32±10390.71	47738.9±7780.68	5479.4±3840.62	4636.79±2049.21	23235.33±5379.7	51851.71±17497.86	20056.76±5125.09	52694.11±9661.79
POS2507	TG(18:1_11:3_22:6)	TG	C54 H85 O6	8004.8±5596.84	10395.41±8509.13	2180.26±1161.67	2086.03±1765.24	9542.17±3058.3	8875.51±3511.75	8602.19±4291.71	14417.66±9661.35
POS2508	TG(18:3_11:2_22:5)	TG	C54 H85 O6	45573.61±33787.92	150571.74±39178.84	19224.32±8541.6	7041.56±4450.52	56297.35±31921.73	144976.34±66704.41	61865.54±18822.38	154795.42±37660.25
POS2509	TG(22:5_11:4_18:2)	TG	C54 H83 O6	85171.61±39430.06	133103.41±35609.89	5068.19±3440.21	3858.82±2319.27	72632.89±32619.84	125048.57±63099.46	64989.06±33248.07	96316.51±32149.6
POS251	DG(30:3e)	DG	C33 H61 O4	482051.45±82001.37	1312425.87±238261.75	75597.35±46223.27	48701.68±28303.06	473004.96±133675.19	978055.13±460071.29	509166.66±161580.69	1644850.32±251597.39
POS2514	TG(16:0_17:0_18:2)	TG	C54 H104 O6 N1	624183.41±416413.92	2496012.16±2187437.77	53173.62±29668.78	84409.3±81311.23	952248.78±358336.29	555315.16±354659.51	547613.72±821023.37	1817974.31±2926598.94
POS252	DG(30:3e)	DG	C33 H61 O4	509801.45±76006.89	1693161.32±250357.54	65809.53±82953.17	95002.49±59280.68	542149.97±103540.89	1295113.96±610784.04	522858.13±114093.94	1887523.15±240499.07
POS2521	TG(16:0_17:1_18:2)	TG	C54 H102 O6 N1	835013.78±437544.16	15731596.5±32548351.74	667683.03±127716.99	581558.97±96670.08	11413714.07±23297824.81	1214697.88±370019.96	1018708.96±241938.1	1131425.36±434755.5
POS2522	TG(15:0_18:1_18:3)	TG	C54 H97 O6	176045.52±46757.31	179182.29±61303.5	7693.78±2664.89	34902.59±19193.9	197386.73±52863.78	130161.78±56574.79	180560.15±45227.88	110209.63±30516.78
POS2523	TG(15:0_18:2_18:2)	TG	C54 H100 O6 N1	3071136.88±231273.55	3057252.2±392562.78	1639866.06±467595.48	896253.57±272468.48	3869440.57±413392.73	2710498.29±711019.23	3139893.12±263384.48	2871229.06±196105.45
POS2525	TG(20:2_11:2_20:2)	TG	C54 H92 O6 Na1	27373.24±8287.78	84353.83±12816.5	25722.06±13325.55	19912.79±8416.6	35475.53±6744.44	77278±20826.72	40887.32±19986.83	124946.24±28620.33
POS2526	TG(15:0_18:3_18:3)	TG	C54 H96 O6 N1	969697.2±237047.65	121471.71±51999.16	18782.26±11689.72	5789.53±4819.58	831943.22±247926.57	48312.72±30316.51	878983.54±206691	38519.75±11813.02
POS253	DG(30:3e)	DG	C33 H61 O4	77221.54±32337.39	499807.26±65191.68	29930.42±21553.4	15716.53±13040.97	163281±40458.59	344754.74±180699.35	208241.47±48723.3	661580.7±148181.54
POS2530	TG(18:3_13:0_20:4)	TG	C54 H90 O6 Na1	2654.9±1838.11	2188.01±2358.86	675.32±471.84	351.07±197.38	2817.92±1576.92	2837.2±1966.06	3310.06±1776.21	3324±1822.15
POS2531	TG(20:2_11:3_20:2)	TG	C54 H90 O6 Na1	104890.86±56605.82	121320.7±19002.63	33692.61±13222.2	30979±16162.74	99469.89±65541.85	129936.39±72400.96	92694.58±28658.09	205134.16±96374.85
POS2532	TG(22:3_11:2_18:2)	TG	C54 H90 O6 Na1	104092.95±24827.83	326925.25±50983.89	45452.09±15517.64	38998.14±15569.48	101959.96±25553.33	331583.84±119030.23	106759.32±20809.22	412235.18±90569.17
POS2533	TG(12:1e_17:1_22:5)	TG	C54 H96 O5 N1	111024.65±59917.24	216574.3±152184.92	28226.73±14710	10777.86±8326.47	199223.94±111438.03	164026.81±85272.4	139543.82±28097.65	211927.82±51527.89
POS2534	TG(51:8)	TG	C54 H88 O6 Na1	47741.13±18741.98	102438.03±17075.97	5395.06±5227.39	2681.07±1639.22	23844.91±18441.36	67934.78±34397.16	37469.42±14659.38	83153.8±8907.74
POS2535	TG(18:3_11:4_22:1)	TG	C54 H88 O6 Na1	171366.67±63830.06	154754.05±61303.81	21598.56±7342.14	14632.26±7680.48	123191.44±23235.07	167300.83±58429.02	78815.57±39050.59	195029.43±40928.97
POS2536	TG(51:8e)	TG	C54 H90 O5 Na1	67362.03±31911.4	167332.53±36725.39	371881.34±54519.8	584584.67±74315.62	119048.23±21173.49	287104.8±108600.02	127355.36±65222.56	307209.31±51182.16
POS2537	TG(19:1_10:3_22:5)	TG	C54 H87 O6	28141.46±10779.33	172598.56±74973.38	21607.7±14525.92	18555.96±10462.45	34617.18±5128.46	140391.65±91963.5	39169.51±19877.51	248698.85±80158.41
POS2538	TG(18:3e_11:3_22:3)	TG	C54 H88 O5 Na1	173218.57±51755.97	88260.92±28643.71	406436.4±99799.5	352634.7±80001.11	133061.66±18135.54	151511.9±50201.36	174940.27±26928.97	151115.66±29770.93
POS254	DG(30:3e)	DG	C33 H61 O4	2582819.45±326018.72	3929940.76±140543	2269844.09±903796.69	1343400.49±580213.47	2554384.04±119290.6	4304446.86±1656626.77	3107119.11±551908.89	5795891.77±396941.51
POS255	DG(30:3e)	DG	C33 H61 O4	123654.57±38187.98	313878.22±38437.63	121167.95±75646.39	95571.28±49514.79	242795.2±35032.37	303477.75±124550.41	259246.23±70978.54	519306.72±80173.3
POS256	DG(30:4)	DG	C33 H57 O5	131510.91±19201.93	137741.5±26269.26	9772.87±3958.71	10444.2±2995.06	99460.74±7236.7	168277.72±74262.94	87034.88±21472.56	157679.09±35704.22
POS257	DG(30:4e)	DG	C33 H59 O4	498678.09±93777.53	184925.84±69452.69	35079.62±32086.28	4474.21±4660.34	417428.5±49878.45	112956.52±52186.5	502398.46±93678.11	109849.05±21445.5
POS258	DG(30:4e)	DG	C33 H59 O4	1095324.64±49999.66	896551.3±135504.96	295913.22±172732.25	94723.79±46337.74	973438.01±80302.4	712981.36±316344.64	1245136.22±165563.17	836415.42±127794.67
POS259	DG(30:4e)	DG	C33 H59 O4	45961.35±22284.55	125505.72±27553.12	29546.91±10632.36	18407.01±4480.92	111930.45±50019.05	94944.52±54008.28	96125.85±13699.04	187622.46±48394.55
POS260	DG(10:0_20:5)	DG	C33 H55 O5	115448.54±6785.51	67622.23±21083.07	24539.84±10656.67	27417.09±24146.18	80477.11±8615.25	59352.39±24812.49	66212.51±18928.97	53004.68±17443.66
POS263	DG(31:2e)	DG	C34 H65 O4	194959.28±74109.89	632010.7±257066.42	134593.76±62735.66	115283.03±63668.95	238374.88±79015.5	467663.24±238205.57	368567.13±139837.49	763509.29±160605.2
POS264	DG(31:2e)	DG	C34 H65 O4	76050.86±55606.98	196723.49±177053.08	77973.21±30485.57	90924.02±65560.3	94707.33±51873.12	217559.96±188085.75	40673.6±31148.41	318157.59±270827.35
POS265	DG(31:3e)	DG	C34 H63 O4	60151.66±30493.52	151566.48±51939.54	26823.46±6290.8	36167.65±15240.55	40846.23±34961.14	190440.8±81924.39	28858.45±17037.97	226842.17±51313.21
POS266	DG(31:7e)	DG	C34 H54 O4 Na1	49323.93±6736.87	52052.52±8400.76	2194.1±563.83	3206.56±819.44	39083.6±3030.23	58850.65±24532.84	34937.09±8684.53	55137.22±10439.25
POS2747	TG(18:1e_16:0_18:1)	TG	C55 H108 O5 N1	2731432.23±1706690.36	713808.24±293174.06	843924.21±165230.84	358185.78±206299.37	701958.06±241897.64	587874.95±480506.27	3093751.16±1053015.74	759476.65±412547.32
POS2774	TG(16:0_18:1_18:2)	TG	C55 H100 O6 Na1	2519562.11±1066782.36	1268106.54±429285.1	167465.52±123548.84	50941.14±28159.4	2239157.78±1224161.05	794372.24±402736.87	1790195±985970.53	513603.19±221333.15
POS2777	TG(18:0_16:0_18:3)	TG	C55 H101 O6	6215413.16±1593669.98	5152232.33±1342485.2	254414.97±168346.88	131708.15±58102.11	9646937.81±2549576.03	3442304.85±1693927.47	8837043.67±1808330.66	4906160.05±955601.17
POS2779	TG(16:1_18:1_18:1)	TG	C55 H101 O6	8868259.32±484871.13	8564617.41±710285.24	7472996.39±1290257.1	6761160.25±768639.11	10108698.16±1116447.48	8572356.76±302134.02	8639711.19±601182.17	7959455.59±475850.02
POS2782	TG(16:0_18:1_18:2)	TG	C55 H104 O6 N1	910217035.92±33395261.86	870313290.23±64027413.96	517783007.9±134622457.76	296833347.48±69884653.85	952446364.31±79733814.09	769793881.11±190789850.53	829070583.62±36213527.46	787840239.84±24073180.07
POS2783	TG(18:0_16:0_18:3)	TG	C55 H101 O6	517581.3±327899.94	362253.06±234717.57	556351.04±325001.7	112635.22±34141.79	369875.48±144192.73	480512.25±468456.06	529603.08±176684.24	318197.5±199009.79
POS28	Cer(d15:2_18:2+2O)	Cer	C33 H60 O5 N1	10967.66±2852.04	33210.31±24081.78	48619.2±50040.6	12510.15±3201.43	12387.97±1581.5	15909.48±9153.99	11949.63±2351.8	26227.03±20715.36
POS2805	TG(18:1e_16:0_18:2)	TG	C55 H106 O5 N1	1274904.03±591462.05	250724.43±117889.28	682524.99±125007.18	185031.76±80604.89	341769.03±129796.35	256683.23±168249.06	900558.01±229932.22	208309.52±115795.07
POS2825	TG(16:0_18:2_18:2)	TG	C55 H98 O6 Na1	1384667.72±109868.13	166623.92±38867.17	39448.63±23924.61	7448.47±4288.35	1224935.06±161230.96	90591.64±70844.12	974469.9±118046.06	70322.29±10220.14
POS2826	TG(16:1_18:1_18:2)	TG	C55 H99 O6	2614235.28±412790.81	1766464.79±389838.53	399069.97±218204.22	74635.87±27322.09	2288279.5±603945.64	1271803.77±688939.97	2071393.86±745939.38	1302320.69±156723.03
POS2829	TG(18:4_16:0_18:0)	TG	C55 H99 O6	361481.83±97866.54	43473.09±48756.29	9960.74±9416.23	20231.98±14129.81	206235.86±88387.41	23159.44±18265.39	301255.7±67224.69	36621.98±18481.83
POS2836	TG(16:0_18:2_18:2)	TG	C55 H99 O6	620974.19±257985.82	751415.22±291102.5	570769.69±340324.2	498866.39±210114.14	472484.65±195274.15	845038.74±249218.27	987427.02±180669.97	1106144.38±366224.72
POS2855	TG(18:3e_16:0_18:1)	TG	C55 H101 O5	392644.15±160411.41	904642.18±225525.82	80288.5±53696.77	27152.14±18557.63	643413.91±207144.35	710038.8±330495.06	837399.59±298841.92	1926495.82±533336.49
POS2856	TG(18:1e_16:0_18:3)	TG	C55 H104 O5 N1	319180.43±94499.89	272726.79±172898.16	195972.62±41765.72	25942.35±13997.54	382241.29±138478.67	251593.97±148789.53	265199.18±124827.5	316599.32±73048.9
POS2859	TG(16:1_18:2_18:2)	TG	C55 H97 O6	1400465.59±199600.46	616447.23±104638.65	28670.49±14906.91	11087.3±6470.47	1299787.93±169776.56	388811.88±187098.83	1055558.16±164977.14	336223.81±41408.41
POS2861	TG(18:4_16:0_18:1)	TG	C55 H97 O6	665327.89±65467.05	149241.86±79460.17	34396.16±20833.97	21081.69±8621.66	607644.61±56516.41	87288.01±35929.49	590210.41±171920.91	70895.27±29129.84
POS2866	TG(16:0_18:2_18:3)	TG	C55 H100 O6 N1	142526136.6±200983687.35	1602354.01±1230695.81	777341.1±1322248.91	215389.68±350029.46	1674028.87±660099.92	3187280.54±4989295.11	190257351.15±190672004.84	39019112.09±68610491.46
POS2867	TG(16:0_18:2_18:3)	TG	C55 H100 O6 N1	77429197.85±166907150.75	653222.25±600212.12	701389.41±258225.6	741670.17±146830.57	67516217.92±148373948.8	953637.47±588121.84	3258507.38±1640697.71	1246243.52±371854.39
POS2868	TG(16:0_18:2_18:3)	TG	C55 H100 O6 N1	1311699.28±1948391	124411.04±55721.5	71396.92±70485.76	52374.85±55609.93	339417.73±72611.38	364336.27±457688.54	861834.56±1316541.44	159359.77±123497.76
POS2881	TG(18:3e_16:1_18:1)	TG	C55 H99 O5	52605.02±24083.34	96691.61±43899.82	5971.95±4863.01	2898.99±1866.34	42720.87±12175.01	77135.45±43583.75	63732.03±32000	96654.05±10218.36
POS2882	TG(12:0e_18:0_22:5)	TG	C55 H99 O5	1128985.38±302230.03	2265403.11±363194.39	204193.09±117811.11	82730.19±34125.13	1307188.32±270579.94	1928065.01±955768.06	1668290.09±334156.63	3470276.78±861895.28
POS2883	TG(14:0e_16:0_22:5)	TG	C55 H99 O5	99511.46±50387.85	116871.3±50832.21	89002.21±37235.27	35071.49±19384.53	89152.84±37325.44	80353.05±56325.6	126246.66±60874.68	133819.24±58165.64
POS2884	TG(16:1_18:2_18:3)	TG	C55 H95 O6	169710.12±61526.47	67856.51±20484.34	7422.43±3906.5	8691.08±5568.83	67916.43±15998.43	42812.39±25859.91	94406.62±69822.74	30620.34±11253.69
POS2885	TG(16:1_18:2_18:3)	TG	C55 H95 O6	924600.31±93143.42	268152.55±58580.02	29162.18±11321.5	21081.1±6264.95	874620.81±141651.39	182592.39±103656.31	790237.29±111297.24	151527.79±42479.51
POS2886	TG(18:4_16:0_18:2)	TG	C55 H95 O6	208420.17±15090.76	14836.01±3863.12	2545.45±1441.59	1342.72±780.47	172241.33±17856.7	9227.14±2678.3	169407.8±42534.63	9415.12±7128.89
POS2892	TG(12:0e_18:1_22:5)	TG	C55 H97 O5	42621.76±29712.64	63879.01±33582.57	20305.5±17691.18	9308.4±2751.39	62007.46±30756.21	51343.15±50545.34	68423.8±58922.92	52348.48±28993.84
POS2893	TG(22:2_12:3_18:2)	TG	C55 H93 O6	80672.34±59882.36	7381.1±3845.72	1073.04±835.95	465.49±19.36	57580.19±39873.71	3271.6±1918.67	50924.4±16683.57	853.64±696.29
POS2895	TG(14:0_18:2_20:5)	TG	C55 H93 O6	1586576.78±198058.9	1292228.34±293805	2321401.04±371877.63	1384131.81±387095.49	1465920.23±188166.62	1605784.26±206843.58	1829310.13±192065.89	1851684.02±446754.97
POS2896	TG(16:1e_18:3_18:3)	TG	C55 H95 O5	319991.28±83290.73	447586.22±141727.37	36538.53±27339.61	14406.99±6234.22	275802.45±96753.06	302949.64±183809.68	230918.95±41119.26	343908.18±81921.67
POS2897	TG(12:1e_18:1_22:5)	TG	C55 H95 O5	756605.65±59816.26	861848.88±71700.99	14908.61±12259.55	4364.27±2636.93	713519.61±76760.37	680831.33±308032.86	720190.53±107125.97	639272.23±156057.36
POS2898	TG(16:0_14:4_22:5)	TG	C55 H89 O6	129576.34±52946.73	20816.05±12505.95	72590.96±34782.36	8995.98±4106.58	123966.03±51322.64	5365.57±1202.96	162603.37±71614.52	6709.8±5077.93
POS29	Cer(d33:4+O)	Cer	C33 H60 O4 N1	198690.57±28491.04	185848.49±24673.33	199654.47±31891.7	250879.6±53242.35	235534.38±20280.14	193776.08±86907.68	172694.54±33661.39	187544.5±25647.23
POS2913	TG(20:5_11:2_22:3)	TG	C56 H88 O6 Na1	108701.59±26093.03	53548.26±18329.47	3828.53±2192.98	1359.52±770.32	119160.23±41196.74	47403.83±21634.71	94636.55±26599.89	27464.46±17859.43
POS2914	TG(20:3_11:2_22:5)	TG	C56 H89 O6	104092.95±24827.83	326925.25±50983.89	45452.09±15517.64	38998.14±15569.48	101959.96±25553.33	331583.84±119030.23	106759.32±20809.22	412235.18±90569.17
POS2915	TG(20:2e_11:3_22:5)	TG	C56 H90 O5 Na1	225358.35±50809.69	206835.34±62463.02	587714.33±94693.08	436840.26±106704.21	257782.05±32365.14	298185.35±80267.2	327724.89±84625.99	310154.76±82353.37
POS2917	TG(20:1_11:4_22:6)	TG	C56 H87 O6	197860.38±48011.82	311005.76±152495.36	51638.18±23524.21	22475.93±12715.01	187758.54±24532.78	460321.01±179088.87	157192.52±48196.27	250372.57±157164.49
POS2918	TG(20:3e_11:3_22:5)	TG	C56 H88 O5 Na1	159865.88±76596.5	25427.75±29921.17	177296.03±42044	57437.73±9615.38	114358.52±51974.7	51177.98±26505.74	186484.7±49001.02	13564.37±5539.78
POS2919	TG(20:2e_11:4_22:5)	TG	C56 H89 O5	67362.03±31911.4	167332.53±36725.39	371881.34±54519.8	584584.67±74315.62	119048.23±21173.49	287104.8±108600.02	127355.36±65222.56	307209.31±51182.16
POS2924	TG(18:0_17:0_18:2)	TG	C56 H108 O6 N1	1833238.29±2421411.18	1102198.76±1056650.43	89863.39±93441.6	27323.48±15822.72	2053165.23±586606.13	2252408.24±3158257.38	500619.28±424752.69	457699.64±237451.55
POS2925	TG(18:0_17:0_18:2)	TG	C56 H108 O6 N1	464371.65±486706.8	109554.56±75213.28	23823.7±12056.57	11368.24±8187.34	598325.44±116041.8	122367.19±55129.85	130908.63±121852.99	100543.08±66313.78
POS2927	TG(19:1_16:0_18:2)	TG	C56 H102 O6 Na1	2537825.96±795586.53	2520265.88±394996.45	86316.3±86877.07	16293.14±14717.3	2303089.63±1598151.09	1866394.29±839712.52	1987284.64±917917.46	1571386.82±584311.16
POS2929	TG(17:0_18:1_18:2)	TG	C56 H106 O6 N1	130888709.98±83361387.41	132216675.95±22428734.34	22743266.62±6215355.16	18651446.16±5973726.11	77585873.92±7903256.9	100705391.61±39996021.5	79673227.05±6124326.31	95712589.09±15713571.61
POS2931	TG(19:1_16:0_18:2)	TG	C56 H103 O6	80251.66±46553.46	48074.07±11864.07	386738.96±188864.05	497811.48±447067.53	56193.06±6848.93	37102.12±23129.98	101036.8±84063.99	53652.26±27888.5
POS2933	TG(18:1_17:1_18:2)	TG	C56 H104 O6 N1	83115604.15±9886149.11	94053250.48±17655032.45	9398301.78±3467701.51	4720750.09±1988904.47	72709102.58±6082934.96	67766691.01±28766202.27	62775086.53±9031491.49	47126386.88±8203759.57
POS2935	TG(18:1_17:1_18:2)	TG	C56 H104 O6 N1	1685101.5±1015763.46	1168766±770688.93	248914.34±55476.65	249578.89±56028.39	732982.21±631859.67	988992.82±654019.89	1122915.3±755211.64	1517898.06±1215910.22
POS2936	TG(19:1_16:0_18:4)	TG	C56 H98 O6 Na1	157888.95±52608.76	172869.22±47563.51	277125.31±138602.23	188215.17±77315.9	191370.73±62481.91	244740.18±58305.1	228665.01±48066.49	559635.37±150578.08
POS2940	TG(18:2_17:1_18:2)	TG	C56 H102 O6 N1	1345192.14±461992	543066.24±208165.74	247417.34±212523.88	63161.57±43925.56	794510.11±425331.95	353628.2±147518.53	832813.15±335561.68	393560.06±25446.8
POS2941	TG(16:2e_18:3_19:0)	TG	C56 H100 O5 Na1	21318.47±8270.94	9279.51±2023.51	40245.62±25502.91	18932.86±24571.57	5794.25±3384.64	20758.9±20498.56	7030.23±5645.38	14294.24±12851.24
POS2942	TG(18:4_17:1_18:1)	TG	C56 H96 O6 Na1	143392.03±37541.64	206852.12±63445.62	82593.05±39240.7	82285.23±28584.86	159359.24±51982.22	278128.82±186740.31	154635.89±27086.27	298678.91±95277.35
POS2943	TG(18:1_11:3_24:2)	TG	C56 H96 O6 Na1	141110.99±73037.31	275671.64±132995.32	279852.67±153876.86	174288.45±52124.21	192890.61±51417.94	214084.85±91350.1	193003.23±99985.45	342053.72±86276.78
POS2945	TG(18:4_17:1_18:1)	TG	C56 H97 O6	222440.32±94463.98	467414.93±117259.51	429657.59±27907.59	640602.04±94018.54	227586.69±81986.16	594555.14±78291.8	248885.16±66005.42	629032.84±64159.22
POS2948	TG(18:3e_17:0_18:3)	TG	C56 H98 O5 Na1	101176.09±110247.68	97159.39±86952.86	556450.44±250004.4	508405.98±347439.64	139476.2±114919.88	44218.2±17736.62	38319.59±18142.99	56981.27±22420.97
POS2949	TG(12:0e_19:1_22:5)	TG	C56 H98 O5 Na1	67910.54±67003.49	44732.01±27103.25	163844.66±60206.55	31073.62±33252.62	13932.56±7602.03	72171.15±55901.63	47364.05±45834.1	48332.57±41747.36
POS2956	TG(18:3_17:1_18:3)	TG	C56 H94 O6 Na1	214316.83±59491.78	244007.57±77071.08	107717.52±51170.34	87660.39±32779.96	217142.1±121909.45	248269.11±81528.46	262683.25±194732.76	424245.99±125190.25
POS2957	TG(18:3_17:1_18:3)	TG	C56 H94 O6 Na1	301653.26±85623.11	378894.65±186819.05	178225.81±144632.33	85006.92±55138.02	329131.47±249428.99	243385.99±78988.7	306611.65±235949.77	290486.7±110740.39
POS2958	TG(18:3_17:1_18:3)	TG	C56 H98 O6 N1	1035628.9±171928.04	134637.5±80795.17	223123.22±421503.63	286922.75±284638.63	1002360.96±132501.32	38576.01±27324.43	945636.68±311258.02	46694.4±64117.6
POS2959	TG(15:0_18:2_20:5)	TG	C56 H95 O6	237562.88±41142.58	315140.15±79472.83	188341.68±34934.91	164211.25±55710.88	257274.16±66184.73	326793.96±41592.11	286460.17±47702.65	312337.52±58287.22
POS2960	TG(18:3e_17:0_18:4)	TG	C56 H96 O5 Na1	58544.4±22147.94	57630.46±27943.31	81489.22±45951.08	129030.32±71671.54	54455.75±28497.3	158217.25±103456.76	107525.04±54849.74	155214.36±64973.52
POS2965	TG(20:2_11:1_22:5)	TG	C56 H92 O6 Na1	101260.6±39926.89	114842.73±43907.68	48111.15±21870.08	9093.72±6482.51	110245.76±58928.39	48166.87±28694.32	37327.61±20850.01	77952.15±33185.75
POS2966	TG(18:3_14:4_21:1)	TG	C56 H92 O6 Na1	320217.77±114114.24	518646.35±106819.95	159305.68±39796.55	87530.38±38535.14	262173.35±90139.58	580573.33±226948.18	281513.89±93545.3	520128.47±139957.87
POS2967	TG(12:1e_19:1_22:6)	TG	C56 H94 O5 Na1	178832.99±55941.95	209435.43±44652.78	383512.74±64405.5	497510.72±93749.61	190859.85±99314.85	329748.05±78222.49	197923.6±76475.97	325981.78±174577.69
POS2969	TG(18:3_13:0_22:6)	TG	C56 H90 O6 Na1	146482.15±48516.48	196862.64±10385.72	55459.85±55200.08	17338.66±10202.57	129236.86±40594.44	159324.15±65925.72	116166.84±22735.25	140129.06±32913.26
POS2970	TG(20:2_11:2_22:5)	TG	C56 H91 O6	67844.56±22014.84	285379.25±33205.32	127285.58±79986.6	69498.61±46204.63	104721.94±25053.02	302543.62±96573.91	141311.57±80947.42	339287.57±43256.6
POS2971	TG(20:2e_11:4_22:3)	TG	C56 H92 O5 Na1	260245.51±53925.73	222231.59±51236.83	557221.4±123402.11	808764.1±131745.58	189853.26±36655.09	314492.53±106809.2	227435.69±30142.29	256860.86±64813.64
POS306	DG(14:0_18:2)	DG	C35 H68 O5 N1	2280321.5±111335.88	905489.15±301004.15	102614.53±21809.44	54340.61±29335.24	1471637.41±225818.15	749278.85±299072.49	1331967.68±376165.69	706339.4±106775.06
POS308	DG(14:0_18:2)	DG	C35 H65 O5	424203.43±142429.75	721808.67±136679.71	47397.64±21324.42	19434.14±7443.35	442018.99±76953.65	580222.96±267930.42	401477.65±80567.61	821017.08±168870.05
POS3088	TG(20:0e_16:0_18:2)	TG	C57 H108 O5 Na1	858576.26±411717.73	944878.49±174167.33	133867.23±77466.49	79273.45±48262.23	733666.64±381974.92	1188318.63±1097629.94	807621.29±525061.37	1127453.45±255220.89
POS3091	TG(16:1e_19:0_19:1)	TG	C57 H109 O5	201750.99±37587.54	101412.64±57324.76	126866.93±57283.19	72003.17±41645.33	147909.45±67189.19	80759.21±38239.65	187231.49±46048.79	82941.98±24329.46
POS3099	TG(18:1_18:1_18:1)	TG	C57 H104 O6 Na1	14474.75±12907.43	24893.56±20428.97	7053.68±4136.8	21753.73±18764.4	11183.74±11143.05	7535.16±6835.73	9154.83±5726.25	10861.18±5920.36
POS3101	TG(18:0_18:1_18:2)	TG	C57 H104 O6 Na1	3096.14±1556.2	3063.12±2565.36	1960.17±1225.08	3208.59±2427.87	1935.36±1374.97	2743.73±1620.69	2029.82±1187.35	1687.74±1418.99
POS3103	TG(18:0_18:1_18:2)	TG	C57 H104 O6 Na1	6014.39±5963.44	11742.43±6035.01	9260.49±3152.31	13046.93±5053.35	9326.56±6901.77	11098.13±5885.32	12986.09±5076.23	13374.77±6099.28
POS3106	TG(18:1_18:1_18:1)	TG	C57 H104 O6 Na1	17081.92±12400.99	17340.89±5732.3	11551.55±6941.71	21704.21±12223.75	15370.23±6949.92	14332.64±11687.53	12230.35±3367.89	2566.03±1699.74
POS3109	TG(18:0_18:1_18:2)	TG	C57 H104 O6 Na1	17846.69±9649.95	11472.68±4880.33	13282.56±6569.92	12662.37±8545.32	13441.75±2996.7	13061.87±7953.03	15043.87±4839.49	20119.68±4296.89
POS3113	TG(18:0_18:1_18:2)	TG	C57 H104 O6 Na1	74093.25±124399.73	17746.33±12896.48	14850.87±8065.42	19006.86±7717.17	20890.28±20900.92	33422.56±50668.83	15955.46±10756.34	20400.23±11942.53
POS3127	TG(18:0_18:1_18:2)	TG	C57 H104 O6 Na1	471509.69±252699.91	545726.58±184445.4	22593.98±4830.47	37253.92±42473.52	458503.32±373193.21	340314.85±181991.86	300128.05±263586.13	300033.58±112599.9
POS3128	TG(18:1_18:1_18:1)	TG	C57 H105 O6	1582003.47±369843.67	2704481.11±453485.48	312989.08±185072.99	261319.44±79188.25	1430024.76±672848.15	1541263.09±746913.66	1670262.66±169994.37	1763670.23±217878.01
POS3132	TG(18:1_18:1_18:1)	TG	C57 H108 O6 N1	358478535.12±42807920.15	298558998.18±47792765.3	188050195.21±15364345.55	157690166.57±15612126.31	274250321.1±33033732.06	245714603.51±64643931.49	348747311.43±34603101.37	239505524.67±35179066.32
POS3135	TG(18:0_18:1_18:2)	TG	C57 H104 O6 Na1	743196.75±560728.84	1265463.14±269367.57	252674.68±213583.95	377511.61±255846.18	857915.29±311084.92	961292.34±419311.02	1038169.13±400688.66	1242447.94±391343.99
POS3159	TG(16:2e_19:0_19:1)	TG	C57 H107 O5	209063.99±74882.74	172502.88±14653.12	85576.67±24099.28	63741.44±5162.28	178580.07±57185.59	152587.59±58985.97	204406.1±54731.39	120687.27±17440.11
POS3160	TG(18:2e_18:0_18:1)	TG	C57 H110 O5 N1	395353.05±258680.52	83163.11±49331.34	130714.17±45401.5	60419.48±53978.2	85593.96±35077.45	55118.81±38176.4	529782.81±294294.46	78949.05±73724.83
POS318	DG(32:2e)	DG	C35 H66 O4 Na1	210823.82±18773.06	78020.1±32771.18	10578.99±4695.25	6937.07±5529.43	96523.66±7856.73	66855.42±28209.2	91688.41±21061.99	41417.97±13517.65
POS3198	TG(18:1_18:1_18:2)	TG	C57 H103 O6	2550811.59±954294.02	3231590.99±1029192.12	3495900.65±788865.39	6185074.18±4084803.97	3273827.57±654330.56	4015067.18±1092397.4	3005743.97±643000.64	3956411.79±828448.04
POS321	DG(12:0e_20:2)	DG	C35 H66 O4 Na1	1504712.07±1195173.08	2657941.26±1198940.11	53813.97±21800.21	47500.3±9995.2	2076917.72±1070392.01	795607.38±396541.68	1246181.38±171702.97	1056160.49±141922.83
POS322	DG(10:0e_22:2)	DG	C35 H66 O4 Na1	187609.75±78439.4	460384.32±180209.52	61819.67±24949.94	79335.21±31079.75	169696.9±64005.66	290241.03±183534.59	178515.23±97612.51	326026.33±49464.75
POS3225	TG(18:3e_16:0_20:1)	TG	C57 H105 O5	171525.01±40977.83	374046.32±74295.4	25135.32±15704.32	13194.84±8593.34	204767.85±53491.83	283496.81±143107.05	175657.44±38874.07	468636.39±117539.93
POS3227	TG(18:3e_17:0_19:1)	TG	C57 H105 O5	345769.55±86407.14	1190847.04±148123.78	95288.86±62951.77	44298.86±34154.77	754747.91±183739.08	1009806.27±563877.97	818599.93±150657.45	2051880.13±299804.08
POS3228	TG(18:1e_18:1_18:2)	TG	C57 H108 O5 N1	250588.3±208126.63	43168.33±36253.37	120546.26±30935.83	36116.6±32321.06	61339.75±26540.26	48198.86±17964.86	103247.91±82884.81	59422.03±44303.23
POS3229	TG(18:3e_17:0_19:1)	TG	C57 H105 O5	55872.55±50025.27	25347.5±17347.41	30223.61±16662.32	81385.7±49191.89	24871.67±14664.86	34209.78±15900.89	99499.41±71817.28	47090.73±20781.6
POS323	DG(32:2e)	DG	C35 H66 O4 Na1	757019.5±558795.66	75254.31±63568.32	147189.11±111633.02	18430.45±34968.86	507222.46±484450.65	87584.35±45533.34	282626.08±189984.43	9937.92±8055.8
POS3247	TG(18:1_18:2_18:2)	TG	C57 H100 O6 Na1	2855.9±2235.35	1506.44±1292.65	2209.78±1406.16	5371.98±5816.83	1013.63±1103.04	1162.06±785.75	2995.29±3210.2	1203.99±346.4
POS325	DG(32:2e)	DG	C35 H66 O4 Na1	903536.08±299809.04	839906.87±359212.06	496063.32±267568.66	106128.47±45851.34	2081213.74±447316.3	779293.52±445197.86	943292.11±115830.32	814496.71±182430.71
POS326	DG(32:2e)	DG	C35 H67 O4	5879453.92±2461782.37	4675829.73±2406955.41	10645904.27±5847121.73	5941174.19±5334214.12	6904478.25±8206613.1	5528486.03±1498349.54	6419123.34±2511772.79	6865977.83±1087806.98
POS3277	TG(18:1_18:2_18:2)	TG	C57 H100 O6 Na1	285883.89±213029.96	58128.83±79098.18	32493.78±19804.48	61228.67±43596.79	37556.11±55179.01	28202.97±18946.63	161869.31±148792.5	16241.77±9595.31
POS3308	TG(20:4e_16:0_18:1)	TG	C57 H103 O5	211695.53±35603.43	599466.38±54535.86	28774.7±18300.26	27786.25±15833.16	198586.74±51574.7	498839.92±237025.74	227730.77±84197.39	758856.28±145290.9
POS3311	TG(14:1e_18:2_22:2)	TG	C57 H103 O5	39120.78±13223.6	177211.34±107379.58	51584.26±26839.85	23932.48±20230.95	112801.11±56134.79	276096.82±167035.75	55354.32±56648.68	288797.38±185686.15
POS3322	TG(18:1_18:2_18:3)	TG	C57 H99 O6	797720.59±175262.73	229608.35±124507.62	115185.14±106106.84	42717.57±22349.78	1037924.66±456471.64	258343.32±183154.78	566528.61±183364.03	311964.33±156577.38
POS3323	TG(18:1_18:2_18:3)	TG	C57 H99 O6	2284718.77±810571.31	1135923.59±311193.73	102861.37±77055.52	271238.23±225879.13	2107481.45±1175823.45	390621.52±249649.07	1749926.86±750662.37	414799.4±181103.1
POS3328	TG(18:2_18:2_18:2)	TG	C57 H99 O6	569651.72±304569.65	409224.09±184011.77	2077631.54±216241.48	1291200.23±522215.27	917755.26±265550.78	779898.9±347069.88	416962.58±264199.37	726735.96±188794.35
POS3331	TG(18:2_18:2_18:2)	TG	C57 H98 O6 Na1	10736.64±6114.91	23992.02±14237.03	11439.01±6856.45	11076.19±10518.26	12738.54±6029.93	13470.05±8862.33	18493.49±17822.54	14378.32±8890.46
POS3353	TG(18:3_18:2_18:2)	TG	C57 H97 O6	247039.21±27174.43	74850.16±28838.58	29322.43±32690.58	9044.92±7928.65	159881.84±50116.95	30966.82±23580.67	149143.2±39447.26	38893.66±11055.69
POS3359	TG(16:0_18:2_20:5)	TG	C57 H100 O6 N1	381013.5±206501.77	331465.52±137746.62	359560.01±81585.67	619928.7±54929.52	410097.25±229124.34	320238.65±67114.12	402272.45±204281.6	328439.39±100365.6
POS3365	TG(18:3_18:2_18:3)	TG	C57 H95 O6	62545.85±10542.94	13043.04±9976.81	872.49±447.19	663.07±310.16	159578.1±58010.65	9290.07±5780.07	71699.14±33396.49	5193.19±2220.8
POS3371	TG(14:1e_18:1_22:6)	TG	C57 H96 O5 Na1	47524.02±17690.12	84382.59±40613.93	147583.96±37411.65	314797.27±45105.92	48207.03±25581.58	107336.18±49131.69	54013.25±27811.09	176469.97±53917.69
POS3372	TG(18:4_18:2_18:3)	TG	C57 H96 O6 N1	873160.25±166578.46	105642.59±194376.88	7242.46±5728.44	4084.8±2272.84	953907.54±135742.45	6194.64±6155.07	906811.41±323774.59	39635.19±70379.12
POS3373	TG(18:4_16:0_20:5)	TG	C57 H93 O6	850050.95±293141.32	119159.72±67592.12	647958.94±244697.59	140172.07±69749.79	704102.7±218156.78	118035.1±55642.95	872969.74±330737	66511.52±19362.36
POS3374	TG(14:1e_18:3_22:5)	TG	C57 H94 O5 Na1	40732.27±11397.45	72393.73±27655.35	88766.36±14680.06	172206.98±20555.77	31009.42±12832.23	89762.36±24803.24	41335.1±13739.45	80257.9±18791.95
POS3390	TG(19:1_14:4_22:5)	TG	C58 H92 O6 Na1	599938.26±85533.2	355808.11±5117.57	72208.3±28880.07	29473.63±12961.91	578331.54±61695.36	256510.5±106047.09	512786.15±40321.79	208033.13±22091.03
POS3392	TG(19:1_14:4_22:5)	TG	C58 H93 O6	414796.44±127308	358473.99±45265.02	99380.31±48810.18	47974.8±22265.11	345857.71±107343.59	396621.08±193303.61	316180.16±58027.34	345530.7±43389.8
POS3393	TG(22:4_11:2_22:4)	TG	C58 H92 O6 Na1	493487.31±88330.54	105871.76±20183.03	50236.89±15920.86	6135.45±1916.18	476225.52±59356.41	86217.13±39832.03	442388.71±73570.94	72824.42±18617.85
POS3394	TG(11:0_22:5_22:5)	TG	C58 H93 O6	140657.42±34209.27	235303.38±44576.61	67905.33±50740.3	34907.79±13685.72	247937.92±251293.7	721033.32±680249.46	145727.34±23359.75	318643.69±53195.57
POS3398	TG(22:5_11:1_22:5)	TG	C58 H90 O6 Na1	63394.27±3402.59	12433.75±2094.52	762.05±356.8	885.19±332.74	57561.76±8917.5	7239.65±1171.31	48907.12±707.63	5179.95±2825.44
POS3399	TG(11:0_22:5_22:6)	TG	C58 H90 O6 Na1	138399.45±25205.35	77694.76±10271.32	8552.62±5930.57	7164.58±3909.17	99375.87±24896.49	61138.52±27587.19	77284.9±20209.29	31883.94±12525.66
POS3400	TG(22:4_11:3_22:4)	TG	C58 H91 O6	628741.94±60021.74	885479.44±94234.74	247329.04±87078.83	125684.83±32459.6	607236.87±131491.17	885074.89±329631.98	608733.41±152332.46	917683.06±38347.33
POS3401	TG(22:6_12:4_21:1)	TG	C58 H91 O6	203527.27±53387.62	334455.72±22906.38	80342.4±25913.87	54870.15±12098.3	216204.31±30360.84	325942.56±120970.72	181536.18±36392.49	322768.55±31868.29
POS3402	TG(22:5_11:2_22:5)	TG	C58 H89 O6	135685.09±103492.08	179030.48±147107.56	47939.25±19166.82	23341.38±12054.61	192768.73±154248.53	34570.69±16052.77	123181.62±68720.8	166480.09±77535.8
POS3403	TG(22:5_11:2_22:5)	TG	C58 H89 O6	160913.04±52302.63	246149.01±40493.13	35732.8±14604.32	18171.89±10478.18	145574.34±40280.85	186686.45±77153.29	140605.63±48083.75	179338.57±31942.88
POS3405	TG(22:5_11:4_22:5)	TG	C58 H85 O6	81650.75±14671.53	99779.16±14310.86	114706.79±10056.52	135023.69±25221.9	79910.14±6537.35	74552.62±33385.18	73817.26±11213.37	121099.88±12804.75
POS3408	TG(19:1_18:0_18:1)	TG	C58 H112 O6 N1	30456777.59±13588189.95	29117441.8±10646187.94	4620071.52±1509941.31	4252630.6±1549759.38	9699304.84±1828334.14	19928788.13±13372344.4	27850694.21±6971081.43	23369502.79±7991523.93
POS341	DG(14:0_18:3)	DG	C35 H66 O5 N1	303107.64±16284.89	78561.82±32741.94	3071.1±169	3224.34±227.78	191813.49±30544.12	59876.69±17092.38	174064.91±53632.58	53491.99±8560.49
POS3412	TG(19:1_18:1_18:1)	TG	C58 H110 O6 N1	380997.66±58831.73	404734.08±51428.7	308132.3±35072.15	216108.26±76479.72	387543.68±62336.16	415996.05±90578.05	371471.54±24716.91	472163.23±163383.75
POS3413	TG(19:1_18:1_18:1)	TG	C58 H110 O6 N1	16065108.44±4337698.28	16630087.03±3709231.47	3923401.9±1001646.81	3430336.86±962601.11	7632459.67±1581515.28	12141231.29±5484618.4	13454521.26±2301104.79	12647405.42±3401389.7
POS3414	TG(19:1_18:1_18:2)	TG	C58 H108 O6 N1	457644.57±34153.13	279173.89±46939.57	129665.43±59567.23	28099.72±15327.26	408674.7±48371.3	237410.09±112477.56	429958.64±83375.14	256088.52±59992.72
POS3415	TG(19:1_18:1_18:2)	TG	C58 H108 O6 N1	15063476±2568453.82	14421328.95±2514280.6	2369855.58±744364.01	1402411.45±543640.49	10341193.8±1181788.25	9448387.78±3805500.42	11305710.72±1866201.28	7833999±1388730.27
POS3417	TG(19:1_18:1_18:2)	TG	C58 H105 O6	2305944.64±1887610.73	914839.34±249591.45	390250.93±106874.95	619967.27±152305.17	553550.9±946459.75	458241.72±348296.21	2661902.19±1338874.12	646905.02±365162.61
POS3418	TG(19:1_18:2_18:2)	TG	C58 H106 O6 N1	9727796.71±1076285.92	7260779.73±1569669.73	810268.88±319565.44	341005.58±142835.71	7321232.04±410755.38	4413740.02±1843075.86	6758885.04±1845301.23	2829841.8±493841.44
POS3419	TG(19:1_18:2_18:2)	TG	C58 H103 O6	254293.56±110645.19	440603.04±185089.88	559870.99±116200.6	1013701.88±128420.02	168653.52±72329.55	426506.95±119743.34	264692.39±92972.13	531029.1±152199.26
POS3420	TG(19:1_18:2_18:3)	TG	C58 H100 O6 Na1	283546.75±177418.78	273190.22±163754.9	376500.82±207904.17	55781.92±39447.83	219907.05±73662.66	175463.69±86164.61	249155.02±105260.05	212221.93±126039.85
POS3421	TG(19:1_18:2_18:3)	TG	C58 H104 O6 N1	3695464.04±428131.42	1669568.9±423335.46	152485.53±80214.64	46243.97±29205.32	2990433.92±237270.22	807900.25±359998.23	2807995.03±895343.69	506233.55±100785.31
POS3422	TG(16:0_17:0_22:6)	TG	C58 H104 O6 N1	388705.27±105292.68	234664.11±67972.97	179726.01±86335.41	79578.43±33451.54	481763.6±86328.61	188713.76±85296.44	405209.14±55807.89	284179.13±95371.22
POS3425	TG(18:3e_18:3_19:0)	TG	C58 H102 O5 Na1	13079.26±9468.51	8677.32±5843.71	19459.95±18145.03	21078.02±6591.68	15795.94±7421.27	11332.72±12238.1	13485.63±9369.49	12926.05±10973.52
POS3426	TG(18:3e_18:3_19:0)	TG	C58 H102 O5 Na1	7490.39±5111.81	4809.26±3846.51	6697.68±6955.14	8547.05±7345	7058.34±2984.87	5907.09±6018.08	8031.38±4869.29	8012.86±8424.62
POS3427	TG(18:3e_18:3_19:0)	TG	C58 H102 O5 Na1	7434.67±4250.35	3643.95±3015.76	8836.16±7218.6	6031.17±4326.69	9394.65±7103.14	3938.87±4419.07	4733.96±4260.76	5703.15±4335.23
POS3428	TG(18:3e_18:3_19:0)	TG	C58 H102 O5 Na1	4248.25±1238.44	6220.65±5471.87	7147.4±4199.31	2669.24±1792.02	5499.95±4190.7	4631.99±3671.73	5836.26±5025.68	3066.41±2169.37
POS3429	TG(18:3e_18:3_19:0)	TG	C58 H102 O5 Na1	6208.05±4038	3665.64±1449.8	4553.77±2944.9	10610.1±6899.62	6025.76±4419.54	6867.8±4386.37	9782.63±10218.04	7077.46±4047.11
POS343	DG(32:3)	DG	C35 H63 O5	547842.97±90465.59	498879.76±147838.04	38937.68±12336.1	30031.72±6936.18	366314.29±49588.33	487313.54±220842.44	527892.14±120728.95	695137.08±85290.7
POS3430	TG(18:3e_18:3_19:0)	TG	C58 H102 O5 Na1	8651.9±5294.83	7404.02±3788.32	13304.66±4577.06	14173.35±11166.23	8755.7±10334.1	8175.99±8720.33	4840.86±2701.8	2868.88±1055.85
POS3431	TG(18:2e_18:4_19:0)	TG	C58 H102 O5 Na1	16206.18±14728.88	7317.66±7045.91	10871.83±8127.07	106051.41±219752.96	14595.93±9401.34	7943.77±6423.87	9175.37±7576.59	19579.51±26794.46
POS344	DG(32:3e)	DG	C35 H65 O4	316292.4±44491.6	243174.01±66166.16	124934.07±122472.55	57882.42±28316.43	180493.79±23996.18	283696.65±128807.4	164111.19±44070.87	239818.43±27939.1
POS3442	TG(19:1_18:2_18:4)	TG	C58 H98 O6 Na1	538236.35±251467.95	522812.02±158549.68	469708.16±162346.93	560425.19±111443.21	476665.76±232280.95	472864.44±300801.56	362392.96±223974.76	569165.28±184449.74
POS3443	TG(18:2_17:1_20:4)	TG	C58 H102 O6 N1	471192.79±268322.99	1186637.21±236988.57	80685.21±47601.12	83060.44±47267.58	302604.99±108552.31	602149.09±265264.16	364527.24±254361.65	713094.09±133815.39
POS3444	TG(18:1_17:1_20:5)	TG	C58 H102 O6 N1	436340.38±106915.01	827145.1±206885.18	71565.2±30096.97	46354.15±16661.29	418446.08±50271.41	471950.91±188441.28	353833.65±76201.8	433963.13±94596.77
POS3446	TG(18:1_17:1_20:5)	TG	C58 H102 O6 N1	768131.63±131002.74	581267.99±224270.79	918643.3±342778.3	1154391.61±297816.33	537881.2±182845.41	604048.7±292608.26	831349.62±140993.99	486235.95±156340.39
POS345	DG(32:3e)	DG	C35 H65 O4	86319.48±28644.68	83701.48±14269.39	14301.2±9513.9	15156.59±8602.04	104746.16±40004.2	67743.66±32485.5	77047.77±31472.56	87672.31±29651.63
POS346	DG(32:3e)	DG	C35 H65 O4	819584.16±264153.25	1602902.49±298741.51	275958.14±226037.58	112365.5±78565.52	1247254.5±256813.35	1013845.19±606356.46	1114941.43±570235.12	1055135.86±234583.88
POS3466	TG(18:3e_18:4_19:0)	TG	C58 H100 O5 Na1	4621478.58±959364.99	2925181.73±759826.31	843924.13±181320.43	244193.14±69953.29	4377776.1±381336.06	1884389.64±829992.72	4232583.53±531131.37	1606267.25±377570.29
POS3480	TG(19:1_18:3_18:4)	TG	C58 H96 O6 Na1	284654.05±137465.6	203447.17±28731.95	295367.93±137235.3	185603.25±75876.02	223681.04±47928.88	211333.84±123462.28	229565.34±69381.1	340591.29±203654.44
POS3481	TG(19:1_18:3_18:4)	TG	C58 H96 O6 Na1	1018769.62±127289.32	901083.04±206200.9	383809.68±130218.06	219781.57±67795.23	1077249.53±303045.13	851090.38±366697.1	955359.13±244503.23	956255.87±643748.74
POS3482	TG(18:3_14:4_23:1)	TG	C58 H96 O6 Na1	346102.71±141507.95	89544.76±40744.18	135869.88±45148.57	1779.88±1961.89	477280.44±70019.97	35941.1±18282.59	170381.95±59345.26	50200.62±18162.44
POS3483	TG(20:5_17:1_18:2)	TG	C58 H100 O6 N1	1295498.31±176768.67	920965.31±233040.43	1277916.25±254502.91	1595947.36±225349.08	1205774.27±200414.35	1029972.94±279299.14	1238481.36±205314.85	942443.25±138142.39
POS349	DG(32:3e)	DG	C35 H65 O4	1475632.45±319905.61	2489861.62±413598.85	278477.9±137926.94	170354.35±81404.22	1710982.28±368926.51	1858498.87±781418.5	1526723.06±298021.03	2665711.31±381449.32
POS3494	TG(18:3e_18:4_19:1)	TG	C58 H98 O5 Na1	824146.73±137084.51	884160.47±97740.65	1169585.04±96721.52	1215494.87±243214.57	1072411.3±195921.28	1082089.65±277009.55	812810.8±182593.36	958221.64±105900.68
POS3507	TG(19:1_18:4_18:4)	TG	C58 H94 O6 Na1	136903.57±85725.31	177604.28±14936.25	26957.05±15847.17	5932.29±5134.72	264414.8±107309.02	98041.08±40036.26	207088.99±102020.49	102204.18±23869.29
POS3509	TG(19:1_14:3_22:5)	TG	C58 H95 O6	884807.68±180605.02	644539.74±159547.6	345152.78±114479.13	198679±57708.97	783634.89±212523.73	608184.87±239428.41	909157.2±147958.29	727121.36±122821.16
POS3511	TG(19:1_14:3_22:5)	TG	C58 H95 O6	646680.5±104669.11	896423.08±175658.62	271167.92±64283.16	213859.51±78883.27	609516.02±110094.65	765080.44±231754.68	690836.83±77241.57	892782.17±164261.06
POS3512	TG(22:3_11:1_22:5)	TG	C58 H94 O6 Na1	325593.63±114458.38	106464.6±52423.23	57383.46±18836.33	17129.5±7105.67	315614.93±52643.95	95582.34±24227.41	323650.55±87201.18	82052.59±24418.43
POS3514	TG(20:4e_17:1_18:4)	TG	C58 H96 O5 Na1	588152.05±116558.62	670077.14±101828.02	1102389.31±159159.68	1340387.01±262269.71	685986.13±203199.25	924697.77±496915.39	639134.61±245241.38	646427.99±165864.51
POS3516	TG(55:9e)	TG	C58 H96 O5 Na1	177700.94±238035.54	75463.65±72896.66	61269.28±66347.41	229140.36±471751.08	13876.52±5653.58	45938.14±54893.81	55009.62±51756.75	99954.64±113128.32
POS352	DG(32:3e)	DG	C35 H65 O4	1127766.03±545889.96	2064956.36±794881.63	1532095.26±634305.62	962331.88±226749.78	1569616.83±650346.77	2494241.97±552045.89	1881631.09±460712.05	2805728.24±485795.39
POS3532	TG(12:1e_22:4_22:5)	TG	C59 H96 O5 Na1	26042.42±7039.63	72442.61±33518.94	78472.6±20725.86	115787.96±12708.83	26881.52±5673.45	88873.83±30259.5	28061.22±11118.97	48595.38±21932.23
POS3534	TG(14:1e_20:5_22:5)	TG	C59 H95 O5	47484.68±17727.62	84576.92±40695.61	147627.55±37714.48	314775.27±41075.18	48166.6±25520.97	107147.47±49162.19	53876.72±27928.4	176416.2±53855.02
POS3536	TG(16:2e_20:5_20:5)	TG	C59 H93 O5	40732.27±11397.45	72393.73±27655.35	88766.36±14680.06	172206.98±20555.77	31009.42±12832.23	89762.36±24803.24	41335.1±13739.45	80257.9±18791.95
POS354	DG(32:3e)	DG	C35 H65 O4	472389.58±264165.43	938902.81±513604.64	403994.48±515660.66	305203.4±207664.94	619613.47±428359.82	967519.67±669607.66	1227178.24±940887.99	1323057.89±461569.07
POS3540	TG(18:0_18:0_20:2)	TG	C59 H114 O6 N1	3542.09±2660.18	2637.58±1029.23	2566.98±1628.69	6015.53±3573.91	2004.04±1381.35	1439.97±1153.79	3918.18±1999.96	924.09±673.55
POS3541	TG(18:0_18:0_20:2)	TG	C59 H114 O6 N1	6177.19±4955.77	3787.91±2170.81	4724.66±4696.17	7421.39±2547.77	4146.56±4450.25	11364.55±8742.32	3983.36±3712.71	4081.99±2840.01
POS355	DG(32:3e)	DG	C35 H65 O4	227705.97±149291.9	492347.82±237142.33	124617.66±75081.15	54609.33±50088.33	411663.96±244654.38	391439.47±214383.85	833002.7±1176098.33	387617.85±181351.27
POS3564	TG(20:1_18:1_18:1)	TG	C59 H112 O6 N1	459432.89±203759.87	695313.52±176496.34	167964.94±85568.54	124448.03±70385.55	993523.32±497427.92	427625.44±252904.22	470291.26±294715.12	417044.61±255587.09
POS3567	TG(16:0_18:1_22:3)	TG	C59 H107 O6	57747.62±26853.98	44541.22±2633.96	11154.32±5878.64	17559.46±20458.68	42333.82±12717.1	27560.73±14017.61	46482.11±11219.19	42275.99±12216.54
POS3568	TG(19:1_18:2_19:1)	TG	C59 H107 O6	446233.08±151781.03	360592.41±49383.4	42947.31±39428.22	52574.7±45679.97	411133.31±125585.74	256940.7±144053.11	369645.09±141708.65	350281.49±122761.66
POS3569	TG(18:0_18:1_20:3)	TG	C59 H110 O6 N1	828852.72±273983.01	545185.67±371967.09	553425.47±391239.24	324653.52±316443.97	602676.13±295246.59	657171.54±363192.17	800987.53±317540.7	331009.76±215855.06
POS357	DG(32:4)	DG	C35 H61 O5	253756.62±17745.58	182079.52±69334.77	180265.16±9905.85	194009.45±7191.28	154957.23±14219.65	188774.66±75682.36	162385.1±47423.25	170641.39±34494.08
POS3574	TG(18:0_16:0_22:4)	TG	C59 H110 O6 N1	3485592.6±445150.57	5412208.23±3007070.56	1329369.26±355160.7	2241761.99±1392988.93	10023903.95±8843165.96	2881477.11±398216.66	3675401.56±416180.59	3543776.79±344979.75
POS3575	TG(20:1_18:1_18:2)	TG	C59 H110 O6 N1	874094.65±527235.83	636088.58±497151.78	127205.59±56627.56	49988.09±29491.18	2305477.6±840762.33	452721.99±437834.18	886008.15±715504.7	683628.16±455111.69
POS358	DG(32:4e)	DG	C35 H63 O4	158147.42±6466	64896.52±23197	5910.74±2272.42	3969.86±2661.53	98271.82±19747.24	48426.82±21042.08	84798.46±23106.4	48246.82±7464.6
POS3581	TG(20:0e_18:2_18:2)	TG	C59 H109 O5	23923.03±15049.73	54650.35±22762.12	10477.7±9279.54	6005.67±688.53	26639.9±17314.7	59637.04±23491.29	36311.48±17115.45	42770.08±12711.28
POS3584	TG(18:3e_19:0_19:1)	TG	C59 H109 O5	232656.51±109493.92	581380.43±243072.16	92857.63±48255.25	30277.22±20365.75	430825.99±124783.76	467592.69±243168.18	187090.9±126271.9	683624.3±225009.83
POS3585	TG(20:0_18:2_18:3)	TG	C59 H105 O6	75879.9±50214.12	70474.36±43063.59	47024.33±22017.2	47615.15±23187.89	40829.6±12965.23	27073.73±9473	48431.75±19009.45	86149.99±34080.19
POS3586	TG(19:1_18:3_19:1)	TG	C59 H105 O6	681301.42±267197.5	446706.35±46710.68	43418.95±22637.95	42455.57±41963.9	442236.52±98159.52	257105.48±120899.74	435094.56±133547.1	341021.74±80419.43
POS3587	TG(18:1_18:1_20:3)	TG	C59 H105 O6	799256.27±327103.88	1827589.28±287337.84	87015.47±36644.73	71113.09±31859.47	581583.85±151342.52	976752.55±429186.66	528633.57±165504.39	1108188.97±188186.09
POS359	DG(32:4e)	DG	C35 H63 O4	17230.17±6649.97	18099.07±1948.94	2758.53±1245.23	1501.21±877.45	15381.28±4699.59	18800.59±9134.12	18990.53±1985.86	17459.43±2160.86
POS3591	TG(18:1_18:1_20:3)	TG	C59 H108 O6 N1	2182048.34±2043811.19	971685.92±403849.73	325274.24±519527.99	492740.69±492233.09	2242192.42±2665452.04	1499258.53±957745.71	2450331.99±1946453.9	1121468.5±694889.88
POS3593	TG(18:0_16:0_22:5)	TG	C59 H108 O6 N1	1149909.14±748139.78	1432235.23±946718.03	130943.73±177071.03	180313.69±193194.55	2777933.52±2245231.24	605831.19±445449.09	1078425.25±685877.92	581635.54±756518.45
POS360	DG(32:4e)	DG	C35 H63 O4	113994.45±44838.29	89944.07±54215.55	29424.45±18792.24	11972.6±7271.75	78798.16±54525.22	128089.97±107341.26	86816.41±77438.32	40047.3±12597.99
POS3600	TG(18:3e_19:1_19:1)	TG	C59 H107 O5	973820.01±367606.78	951443.58±160166.17	132360.4±75500.01	76753.13±49620.99	745409.86±380191.23	807595.71±338686.24	806346.16±516915.16	1120952.89±256293.77
POS3602	TG(20:1e_18:2_18:2)	TG	C59 H107 O5	11421510.16±6997632.43	10596771.61±1873240.85	4014120.9±2169472.75	1350111.9±861343.23	12592250.66±5964768.91	6512904.04±2540479.75	10850241.9±1330738.24	21560289.45±13696642.73
POS3603	TG(20:0e_18:2_18:3)	TG	C59 H107 O5	1350288.47±699987.81	2639503.41±872669.95	625545.82±317597.66	198177.79±206353.58	2195499.12±247610.23	2826362.85±1900976.6	776734.09±308696.27	2322490.31±790429.67
POS3604	TG(20:4e_17:0_19:1)	TG	C59 H107 O5	112299.53±57344.59	75876.25±33073.98	24457.55±15126.73	5554.55±3961.16	128649.96±37352.96	55364.79±23704.08	60829.35±6801.55	37315.03±8169.98
POS3605	TG(16:0e_18:0_22:5)	TG	C59 H107 O5	399737.77±257795.97	100132.51±81285.19	73470.41±46099.33	22481.15±17259.56	175681.66±145063.88	186405.38±89166.5	141652.37±85835.69	56398.67±27308.9
POS361	DG(32:4e)	DG	C35 H63 O4	610642.28±184212.76	1282704.23±220617.93	82532.74±48166.87	57784.17±23432.12	691571.29±395095.51	992695.48±434412.36	546125.03±219163.59	1336394.49±111733.16
POS362	DG(32:4e)	DG	C35 H63 O4	300223.79±111433.31	667716.48±143455.63	64501.26±59013.42	34911.28±15339.59	342969.91±149641.18	478551.32±200700.49	245828.03±112934.13	728393.84±170826.76
POS3628	TG(16:0_18:1_22:5)	TG	C59 H106 O6 N1	2909975.88±400629.78	1746737.03±235953.21	1697858.07±458563.35	1860215.52±383312.34	2263500.21±1027912.48	1357050.46±271934.76	2177613.95±229470.26	1108040.43±327310.45
POS363	DG(32:4e)	DG	C35 H63 O4	7099872.02±405140.36	5383173.94±503299.92	3226006.44±1268771.67	1464225.72±609063.6	6833811.74±543448.32	5180473.88±1965683.99	7445382.53±632597.18	6162453.37±892808.34
POS3639	TG(16:1e_18:3_22:2)	TG	C59 H104 O5 Na1	946568.94±267374.42	493426.25±236537.51	20015.6±7789.5	3356.95±2407.03	969224.06±174973.78	371495.1±256516.46	704481.91±468200.66	233084.71±133555.64
POS364	DG(32:4e)	DG	C35 H63 O4	3280854.99±317965.93	3464156.73±182490.55	2409225.83±825794.29	1250975.97±498096.79	3487720.55±187888.17	3584776.7±1308386.85	3592790.58±383770.52	4304036.42±370088.41
POS3640	TG(18:3e_18:2_20:1)	TG	C59 H105 O5	2029812.87±553033.3	1170937±637232.82	269990.14±148868.06	89562.85±45535.68	1288341.05±645598.64	1043621.1±814927.98	1273475.48±807337.09	895381.49±194092.61
POS3641	TG(20:4e_18:1_18:1)	TG	C59 H105 O5	8092939.54±5049478.88	8221420.77±1516699.72	792674.71±424853.33	411002.02±185228.29	4234510.2±813013.54	6952851.02±3186051.01	3450906.86±948980.51	6653797.06±1124478.31
POS3643	TG(20:0e_18:2_18:4)	TG	C59 H105 O5	1058586.17±623792.03	3073706.88±1402780.84	83586.39±62844.91	48402.75±19047.04	1965311.98±410607.05	2792553.22±2005214.83	452557.03±219524.55	1980510.31±933362.67
POS3644	TG(16:1e_20:0_20:5)	TG	C59 H105 O5	1206707.2±693694.69	2226060.34±922355.13	116252.01±39742.34	84606.78±31743.4	994594.31±536164.01	1229859.34±572725.07	480744.55±196687.77	951686.35±490586
POS3645	TG(18:0e_18:1_20:5)	TG	C59 H105 O5	905493.91±590948.12	2015251.79±2496425.82	59836.99±81520.39	27384.55±28949.62	795271.37±567416.09	755970.93±659756.29	422204.39±303752.82	662457.08±547938.44
POS365	DG(32:4e)	DG	C35 H63 O4	260784.37±153104.06	572633.45±277271.62	155620.94±95472.95	69866.25±37699.1	554064.06±303134.71	553567.02±213847.72	507448.73±325279.38	885943.65±130374.22
POS366	DG(12:0_20:5)	DG	C35 H59 O5	135929.03±8859.87	76675.36±29615.9	1649.27±455.49	1909.94±404.85	86433.92±13982.12	51780.85±22488.12	83064.39±25760.3	47600.66±9629.16
POS3660	TG(16:0_18:2_22:5)	TG	C59 H101 O6	2209588.27±210393.52	1921110.33±365560.51	2510661.62±507831.24	2812154.82±325550.94	2073330±231211.7	1872272.27±492238.28	2366397.12±301344.77	1901380.1±227310.88
POS3667	TG(20:4e_18:1_18:2)	TG	C59 H103 O5	2605884.57±1699240.26	3340958.2±2230218.35	311467.05±156558.1	106934.29±71535.44	2423833.73±1818272.96	3668957.54±1710848.35	1862930.81±1433071.08	2493142.44±1426620.54
POS3669	TG(20:4e_18:1_18:2)	TG	C59 H103 O5	18254323.82±5622565.03	23261735.19±5781876.77	1179830.68±572299.82	492447.65±129041.45	14008264.77±2495164.53	18390753.33±8645154.01	11987861.07±2002450.18	15001320.26±3522691.27
POS367	DG(32:5e)	DG	C35 H61 O4	92498.18±19819.7	130051.49±26993.16	5801.38±3118.92	2758.52±1562.81	100728.11±22590.06	73810.88±32150.61	85410.65±7136.54	80573.12±8092.59
POS3670	TG(20:4e_18:1_18:2)	TG	C59 H103 O5	1262870.78±492675.63	1682084.21±380597.86	86898.96±62064.48	44037.99±13798.53	1460976.55±281093.89	1846175.46±870508.19	642022.97±79210.64	1220049.15±427729.77
POS3671	TG(16:1e_20:3_20:3)	TG	C59 H102 O5 Na1	52403.41±16381.23	57341.04±15795.3	36198.45±22695.02	156396.25±53690.58	48390.67±23303.04	65267.31±21171.9	45008.69±16245.7	76997.92±53333.87
POS3672	TG(18:1_18:2_20:5)	TG	C59 H99 O6	3785.39±6555.77	7578.99±7312.65	9054.27±9174.65	2825.38±1547.93	2956.45±5056.95	3043.84±2954.39	4293.59±6775.06	3024.31±2009.77
POS3673	TG(18:1_18:2_20:5)	TG	C59 H99 O6	172698.47±70938.04	69426.13±26897.39	12739±12665.84	15954.78±8667.3	110387.35±15198.23	35650.45±29828.56	82003.12±41275.81	19064.45±11365.63
POS3674	TG(18:1_18:2_20:5)	TG	C59 H102 O6 N1	988339.02±254465.84	36805.62±30047.69	84491.14±37936.51	13481.7±15013.6	1182861.99±278422.71	22801.73±11259.93	1161244.11±362933.08	14847.31±12527.01
POS3676	TG(18:1_18:2_20:5)	TG	C59 H99 O6	3673744.4±422063.94	2983555.17±276616.86	3699924.29±1005285.29	1077036.46±237979.13	3554707.72±218302.14	3154490.85±602989.06	3733076.57±341365.66	2544600.66±638932.86
POS3679	TG(20:3e_18:2_18:3)	TG	C59 H101 O5	5644575.31±2296594.74	5179271.73±3112304.99	473736.52±273760.87	188464.06±39255.47	3778099.03±873042.79	2739001.67±1501393.46	2464153.16±502815.85	2463789.12±1334822.36
POS368	DG(32:5e)	DG	C35 H61 O4	402859.86±76843.36	46825.04±21863.97	33224.09±30817.17	10264.55±4830.44	309045.41±57459.75	38277.91±35164.98	385349.63±98802.66	30548.16±8632.91
POS3680	TG(14:1e_20:3_22:4)	TG	C59 H100 O5 Na1	40590.87±11844.76	44224.75±10501.18	134526.88±51776.58	345577.72±40588.42	33490.39±4194.43	57509.68±15395.48	44620.6±14937.82	85298.75±51754.58
POS3683	TG(18:1_18:3_20:5)	TG	C59 H97 O6	4681864.73±295050.09	2585562.76±813039.55	3726978.76±723673	1822123.83±183965.02	4776650.45±503043.66	2927579.93±522477.46	4864848.18±1114291.66	2071751.73±273154.74
POS3687	TG(12:0e_22:4_22:5)	TG	C59 H98 O5 Na1	55122.95±17859.8	76552.86±52421.42	146183.74±50707.05	296543.19±28505.99	33050.5±9831.42	81026.09±48691.63	37746.47±15310.85	83263.14±18316.91
POS369	DG(32:5e)	DG	C35 H61 O4	398269.57±40819.73	279897.79±39101.84	148913.81±74327.38	30354.98±19029.98	346575.85±30474.94	266726.03±134863.97	411364.5±46862.19	325957.41±73770.83
POS3696	TG(19:1_18:4_20:5)	TG	C60 H96 O6 Na1	257857.13±59683.93	85871.69±13904.22	38846.14±20942.68	5241.25±4315.9	159708.29±61102.96	97406.9±75453.66	173679.27±53798.47	55273.24±14295.57
POS3697	TG(19:1_18:4_20:5)	TG	C60 H96 O6 Na1	373822.98±80802.95	178308.02±34929.79	48943.88±18317.68	14319.32±8639.11	353383.69±45124.16	125099.3±50615.77	304557.12±169909.69	114171.62±38786.24
POS3698	TG(22:5_14:4_21:1)	TG	C60 H96 O6 Na1	206931.55±138871.35	131814.12±53837	41509.62±16361.85	3652.67±2655.78	236249.8±107580.97	84946.05±65369.44	79087.76±42625.9	37000.71±13725.44
POS3699	TG(22:5_13:0_22:5)	TG	C60 H97 O6	490588.3±376180.73	453678.3±138449.64	340076.24±128929.96	279643.6±126995.67	539031.7±130305.91	567079.39±157112.31	385352.58±116439.94	765643.03±170789.22
POS37	Cer(d34:2)	Cer	C34 H66 O3 N1	175392.98±29171.49	148625.92±29056.44	117163.61±36612.74	150127.24±29985.41	213664.42±38833.83	161849.74±89212.51	177579.96±61025.84	113728.53±34342.91
POS3702	TG(20:4e_17:1_20:5)	TG	C60 H99 O5	679836.07±279673.67	359440.05±254761.02	626958.67±122458.84	741422.21±220865.22	1241235.88±238399.89	493693.48±244848.29	281447.86±96396.45	668582.17±163514.94
POS3703	TG(20:4e_17:1_20:5)	TG	C60 H99 O5	1179897.8±421357.85	570896.9±597846.72	357746.95±246633.13	425364.14±544018.48	1828811.54±1240877.38	1226090.97±907238.74	1350846.56±926909.37	719059.74±533997.25
POS3706	TG(18:4_17:1_22:6)	TG	C60 H94 O6 Na1	379591.21±92495.99	170614.94±55113.77	20075.7±7972.08	4093.16±3119.22	327744.29±71046.66	112817.33±55422.86	348489.99±144464.7	60372.35±24973.12
POS3707	TG(22:5_13:0_22:6)	TG	C60 H94 O6 Na1	297868.2±97284.12	179583.41±64385.02	26070.42±6293.32	8691.55±4261.84	228131.29±93172.32	152471.54±67469.55	225944.65±146480.63	87183.53±18300.22
POS3708	TG(20:5_17:1_20:5)	TG	C60 H95 O6	310802.77±148038.21	226806.52±32256.18	316328.04±156382.31	186406.64±89619.54	242375.36±51934.58	220538.53±119614.34	248751.46±75179.68	424545.32±228102.94
POS3709	TG(20:5_17:1_20:5)	TG	C60 H95 O6	1018769.62±127289.32	901083.04±206200.9	383809.68±130218.06	219781.57±67795.23	1077249.53±303045.13	851090.38±366697.1	955359.13±244503.23	956255.87±643748.74
POS371	DG(32:8)	DG	C35 H53 O5	4479.65±2131.01	5187.84±1202.84	11367.34±8110.49	14272.78±15303.74	3368.01±1232.2	3786.28±2156.71	3369.22±2343.11	2552.42±1251.96
POS3710	TG(22:6_13:0_22:6)	TG	C60 H92 O6 Na1	91855.87±18560.68	11611.31±2679.66	2151.37±1312.14	3426.94±2980.64	71249.54±20732.33	7128.97±3788.42	57643.99±18192.32	5044.81±661.04
POS3711	TG(22:6_13:0_22:6)	TG	C60 H92 O6 Na1	132513.79±37555.51	57464.95±13403.12	2745.98±1753.79	2194.01±81.32	150548.07±16781.89	30638.96±16330.34	137925.23±82190.16	13433.94±5175.8
POS3714	TG(22:6_13:0_22:6)	TG	C60 H93 O6	800262.85±249148.66	526223.01±188288.72	299746.08±68763.58	134303.48±32288.64	635527.97±189046.84	464344.73±223491.69	734573.43±216357.47	442535.34±157367.46
POS3719	TG(19:1_18:2_20:1)	TG	C60 H112 O6 N1	1283255.38±208254.39	1392884.17±77634.91	785095.81±136760.71	333578.58±91876.8	1295619.48±157646.88	1222000.14±338415.44	1419195.58±160914.61	1201586.71±138431.57
POS3720	TG(19:1_18:1_20:2)	TG	C60 H112 O6 N1	1172555±373563.21	805612.8±193983.12	184096.29±63531.17	106695.13±39706.72	468644.05±139676.31	442072.92±253639.18	925717.49±298199.59	531736.64±120650.92
POS3722	TG(19:1_18:2_20:2)	TG	C60 H110 O6 N1	671028.49±153184.81	444070.01±102505.7	85631.21±32661.44	53210.48±32197.8	386892.13±39157.13	253379.35±111042.41	428677.16±130319.19	194137.08±52678.96
POS3723	TG(19:0_18:1_20:4)	TG	C60 H107 O6	81086.88±90696.94	24709.41±18262.21	38973.13±17295.24	93615.41±57922.3	29157.95±30454.58	48719.91±11261.22	89217.3±49828.57	77346.46±30430.84
POS3724	TG(14:0e_21:0_22:5)	TG	C60 H109 O5	98006.07±39161.88	382631.66±150564.2	46632.53±22634.72	27444.25±23402.97	196195.75±50268.82	237140.86±124586.79	67657.12±50395.42	186371.64±43346.02
POS3725	TG(19:1_18:2_20:3)	TG	C60 H108 O6 N1	234635.09±63953.21	158826.28±53246.99	47363.27±38534.9	22188.09±21881.85	133544.5±45463.31	50602.08±26251.73	206314.16±123655.61	53753.63±39892.87
POS3726	TG(14:0e_21:0_22:6)	TG	C60 H106 O5 Na1	39946.36±22264.14	41968.02±16598.54	407524±121920.01	361457.12±164603.16	27063.55±3370.35	32234.26±26025.97	44166.53±30203.16	58814.87±46890.68
POS3727	TG(17:0_18:2_22:5)	TG	C60 H106 O6 N1	58650.12±32757.52	272885.13±128604.16	18619.19±13739.09	16078.63±13817.81	138595.38±42453.08	156704.62±67590.16	110639.73±58335.53	128132.29±60133.7
POS3728	TG(16:1e_19:0_22:6)	TG	C60 H104 O5 Na1	302651.38±186548.76	413464.8±106697.32	128515.93±81843.1	513458±416280.11	208854.97±65189.87	338940.3±210519.06	491625.9±140008.64	556330.85±244274.14
POS3730	TG(22:4_13:0_22:4)	TG	C60 H100 O6 Na1	352088.64±110367.89	241114.99±47687.23	219746.07±55303.55	155466.65±24092.24	345371.07±52074.11	203763.32±79638.05	270251.79±98030.21	153162.95±33211.3
POS3731	TG(20:4e_18:4_19:0)	TG	C60 H102 O5 Na1	76946.43±30300.02	141026.09±112179.4	97908.32±16693.6	320364.15±154494.31	53610.45±18950.67	156637.83±97302.51	187040.34±69285.42	110720.16±58448.71
POS3733	TG(19:1_18:4_20:4)	TG	C60 H98 O6 Na1	259772.73±84667.41	187032.24±46564.44	65928.68±24927.66	36015.09±17959.54	189566.17±103101.93	110820.76±49558.14	219934.74±108088.53	113686.81±11713.91
POS3734	TG(19:1_18:3_20:5)	TG	C60 H98 O6 Na1	237137.94±52717.87	190751.89±48222.79	128221.59±57675.74	90374.16±23529.48	305726.44±54876.62	201820.47±90279.02	261297.09±52411.39	140347.67±59802.56
POS3735	TG(18:4_19:0_20:5)	TG	C60 H99 O6	432222.92±140192.2	604508.84±198790.47	508713.57±281314.17	496694.91±196717.53	349822.79±111260.33	521976.23±142224.51	424703.57±245651.5	757707.17±261046.65
POS3736	TG(18:3e_19:1_20:5)	TG	C60 H100 O5 Na1	82985.33±31010	62743.9±34228.87	230738.09±128704.47	379313.74±180168.69	50241.68±12415.21	73918.69±33880.87	77205.8±45988.33	53150.22±20159.03
POS3737	TG(18:3e_19:1_20:5)	TG	C60 H101 O5	152618.01±88047.48	97956.14±43538.32	1079967.35±349678.64	916841.01±520926.83	95694.39±30759.03	141741.14±87448.54	160721.95±60983.11	163668.73±78424.77
POS3739	TG(18:3e_19:1_20:5)	TG	C60 H101 O5	374735.23±195518.93	342266.16±218767.58	738163.95±294730.49	575304.28±387820.09	218977.88±119694.41	247353.52±208180.53	432520.17±254064.34	159768.56±114952.9
POS3754	TG(18:3_18:2_22:5)	TG	C61 H102 O6 N1	1985082.01±462526.14	88533.45±50151.32	45807.57±27607.07	7529.81±3187.4	1663111.78±399138.65	29509.57±18768.82	1579420.63±588637.93	24519.07±16296.45
POS3755	TG(18:0_20:5_20:5)	TG	C61 H99 O6	1134579.06±125824.92	527293.09±136062.29	714571.16±86738.47	362858.2±138481.79	1111361.59±227587.71	455755.25±74277.53	1103073.83±183468.74	381502.58±67323.87
POS3756	TG(18:3_18:2_22:6)	TG	C61 H100 O6 N1	222159.7±45569.4	28118.04±17218.07	80666.42±56402.15	120411.8±33181.69	264009.68±76231.31	22759.23±21373.23	230391.46±100560.56	25190.44±22168.4
POS3757	TG(20:5_18:2_20:4)	TG	C61 H97 O6	428357.77±220801.22	22852.87±13150.36	210764.28±84679.63	69369.14±37905.15	354753.31±201484.18	42059.84±24788.46	352827.16±121787.22	60791.17±26774.25
POS3758	TG(14:1e_22:5_22:5)	TG	C61 H99 O5	40590.87±11844.76	44224.75±10501.18	134526.88±51776.58	345577.72±40588.42	33490.39±4194.43	57509.68±15395.48	44620.6±14937.82	85298.75±51754.58
POS3759	TG(20:5_18:2_20:5)	TG	C61 H95 O6	127816.74±34286.68	58750.49±40242.32	43595.35±18379.36	3202.11±2144.87	118971.47±50007.82	49871.94±34653.49	139922.79±53482.68	42274.22±25303.47
POS3760	TG(16:2e_20:5_22:5)	TG	C61 H97 O5	55208.44±17727.9	77376.34±51590.18	146277.49±50681.12	293716.08±29357.13	33798.1±9529.42	81507.5±48384.5	39921.72±14327.86	83329.93±18276.24
POS3761	TG(18:3e_20:5_20:5)	TG	C61 H95 O5	26042.42±7039.63	72442.61±33518.94	78472.6±20725.86	115787.96±12708.83	26881.52±5673.45	88873.83±30259.5	28061.22±11118.97	48595.38±21932.23
POS3768	TG(18:0_18:1_22:2)	TG	C61 H116 O6 N1	1920431.06±328626.83	2253932.97±267981.71	1243377.72±310195.83	778046.24±92832.06	1887499.8±280459.21	1814789.43±352490.31	1837407.87±201642.19	1766024.82±175762.49
POS3771	TG(24:1_12:1_22:2)	TG	C61 H111 O6	94800.49±48941.68	62618.89±36334.02	56055.5±51322.19	42505.31±39035.61	56477.07±24845.84	19560.69±12124.53	52362.48±26962.76	13432.36±7912.97
POS3773	TG(18:3e_19:0_21:1)	TG	C61 H113 O5	401874.72±203090.91	1093206.64±322273.47	360674.99±230123.3	213812.69±121463.71	527859.98±177940.23	807973.03±329567.74	564107.76±298286.13	1168490.03±202499.52
POS3774	TG(19:1_19:1_20:3)	TG	C61 H109 O6	185827.82±75534.65	216657.47±75548.59	4281.9±2950.34	2623.34±1514.02	164433.41±50549.39	129637.51±75046.13	162406.47±80450.04	177015.31±55629.59
POS3775	TG(19:1_19:1_20:3)	TG	C61 H109 O6	287827.27±177996.98	250545.83±134000.21	9067.52±5550.94	5329.77±4720.98	135641.68±30479.09	116586.52±72022.12	145413.74±50039.98	133411.89±92129.41
POS3776	TG(18:0_18:1_22:4)	TG	C61 H112 O6 N1	493921.35±128272.39	264344.49±71040.78	424849.74±85024.31	182263.07±79864.62	495912.91±33725.3	228569.01±110208.12	500049.65±73037.44	270581.86±42506.41
POS378	DG(15:0_18:2)	DG	C36 H70 O5 N1	150813.23±21678.52	133289.95±49912.12	6614.9±3786.52	5689.66±2900.38	86462.29±18055.2	86402.64±37661.37	69554.29±22907.28	64708.19±8729.56
POS3781	TG(22:2_18:2_18:2)	TG	C61 H107 O6	45753.48±32085.78	24961.94±16315.22	8111.52±2794.75	2723.62±2104.83	27697.82±21796.34	10434.28±13140.7	34853.82±18334.54	23860.31±7829.13
POS3782	TG(20:2_18:2_20:2)	TG	C61 H107 O6	416985.86±245945.32	176473.28±29755.09	7329.62±5079.32	1177.65±694.89	213722.91±82907.13	111228.32±55545.51	150277.07±38969.53	78675.36±28965.71
POS3783	TG(26:1_10:0_22:5)	TG	C61 H110 O6 N1	943156.56±480657.22	517647.66±260004.76	248941.47±139468.67	154786.06±199502.31	1162370.92±349728.66	351113.49±112987.75	970354.23±511814.02	136916.59±28178.64
POS3787	TG(18:3e_18:1_22:2)	TG	C61 H109 O5	1574068.08±552050.47	1444340.52±1162248.39	227660.24±123299.35	137081.68±64399.55	1580204.35±629994.53	536605.89±227051.18	1469312.64±893460.43	539130.49±140406.28
POS3788	TG(20:0e_18:1_20:5)	TG	C61 H109 O5	12240533.06±7242860.31	12448809.11±3822923.59	1866357.91±902017.96	1184407.15±585130.7	11588257.56±6955142.02	8412985.8±4126827.77	7237424.62±3325012	7018567.98±1385225.55
POS3789	TG(20:0e_18:1_20:5)	TG	C61 H109 O5	497281.5±142227.97	1164266.01±277115.25	21961.24±10797.48	16598.64±10906.12	656771.18±208174.47	977535.22±465496.53	435863.51±59389.5	562107.02±174144.07
POS3790	TG(18:3_18:2_22:2)	TG	C61 H105 O6	57388.83±27109.98	21965.24±6431.33	2048.13±686.65	519.48±336.48	88013.69±63835.87	18637.52±9982.55	87045.26±39000.56	18664.02±8646.19
POS3791	TG(19:1_17:1_22:5)	TG	C61 H105 O6	567641.56±309463.36	136372.99±38028.37	13899.69±4722.28	2775.42±1185.7	319651.73±203973.33	46504.9±30678.58	430759.07±207424.28	74905.57±34318.95
POS3792	TG(30:1_6:0_22:6)	TG	C61 H108 O6 N1	265497.09±100660.58	20252.58±10690.51	31691.54±11083.53	7692.4±4635.21	271961.87±67635.2	38541.14±58185.44	315207.44±70898.82	22018.88±27630.32
POS3795	TG(18:1_20:3_20:3)	TG	C61 H105 O6	202699.58±59418.91	111185.75±68017.94	592965.5±76620.32	438699.82±158337.28	189838.56±123892.41	96919.32±35625.82	273108.13±93975.8	214997.65±58692.33
POS3796	TG(18:0_18:1_22:6)	TG	C61 H105 O6	36591.97±19007.37	33998.91±13653.29	15826.72±4844.51	13822.19±6612.38	46751.73±7085.08	36699.64±13085.89	48947.19±21932.11	26190.78±7911.65
POS3797	TG(18:3e_18:2_22:2)	TG	C61 H107 O5	2587270.74±632127.92	2756653.6±583165.63	346995.06±178929.95	147026.76±60234.16	1952492.49±569916.68	2003975.41±978141.39	2181042.92±408085.27	2109394.9±342176.85
POS3799	TG(18:3e_18:2_22:2)	TG	C61 H107 O5	30933333.89±11084464.06	32639396±5251574.92	2951621.1±1863453.35	886689.76±276539.66	28864469.54±19117638.91	22674765.27±12627681.65	24390015.25±17625587.69	18834364.09±4791843.53
POS380	DG(33:2e)	DG	C36 H68 O4 Na1	767836.98±96427.33	1008422.61±79151.76	106097.81±46208.17	53637.04±33740.24	650563.09±53397.77	777392.72±336271.58	536830.98±52586.38	658911.73±98921.99
POS3800	TG(18:1_18:1_22:6)	TG	C61 H106 O6 N1	2738086.97±1130055.66	535032.57±357658.9	178195.35±94690.65	78019.36±32790.19	2448490.17±1123913.04	248649.16±217724.08	1287499.62±1557284.33	195706.89±113812.69
POS3803	TG(18:1_18:1_22:6)	TG	C61 H103 O6	500509.75±128777.84	392359.09±125205.09	1297356.53±232451.49	1281872.25±414913.89	563014.18±65065.52	486136.19±133431.19	617984.39±195651.2	696940.84±96487.9
POS3804	TG(18:3e_18:3_22:2)	TG	C61 H105 O5	359241.41±293487.99	301698.22±86708.5	12262.37±6223.81	3935.92±2591.12	581158.6±143157.7	159064.74±84158.69	409176.1±90525.09	122604.28±15576.97
POS3805	TG(18:3e_18:4_22:1)	TG	C61 H104 O5 Na1	923300.13±205038.01	194235.01±121399.28	5814.36±4344.45	5757.42±3695.18	900779.58±100228.83	71436.16±57315.67	771594.94±234126.92	34453.07±13796.09
POS3806	TG(18:3e_18:2_22:3)	TG	C61 H105 O5	5271061.36±1745120.51	2804258.59±1129401.61	296276.77±152990.2	100969.84±38843.62	5724682.62±476020.75	1783075.55±1164239.14	3955933.86±1223035.44	990563.72±289413.36
POS3807	TG(18:3e_18:3_22:2)	TG	C61 H105 O5	22604820.64±12823266.63	27193317.56±5036282.28	1249122.24±185128.95	713012.42±126737.37	15256747.11±7378162.29	21950995.27±12133278.59	10888496.95±4369619.72	13231894.41±4466407.98
POS3809	TG(18:1_20:3_20:5)	TG	C61 H101 O6	990896.51±212827.45	737602.73±95690.36	1419011.02±144191.63	965556.04±224429.82	862892.48±141915.47	759296±144411.27	974261.67±124049.83	828120.67±112163.19
POS381	DG(33:2e)	DG	C36 H69 O4	1593037.9±172514.45	2975499.65±840649.49	1157841.41±348861.4	780412.68±462414.08	1340233.77±114954.87	2673866.2±1056690.79	1666350.86±270513.84	3346579.04±316398.47
POS3810	TG(20:2e_18:2_20:5)	TG	C61 H103 O5	2935331.61±1141499.42	1175832.5±211464.64	46395.33±25712.27	9153.29±6262.99	2766028.33±251834.66	683344.02±352649.91	2128877.28±351356.94	879196.24±890059.48
POS3811	TG(20:2e_18:2_20:5)	TG	C61 H103 O5	3577379.35±1499949.21	1640717.72±393794.44	120877.1±45748.13	34334.35±17306.58	2117679.28±487750.67	1181660.56±804666.53	1328899.13±571380.35	685528.04±404239.95
POS3816	TG(25:1_16:0_18:1)	TG	C62 H120 O6 N1	2785121.7±1801155.21	951960.41±419719.84	199726.17±132760.42	36318.7±23018.59	851249.26±387691.69	696767.83±441259.62	2274883.14±1166649.64	809700.21±300980.27
POS3818	TG(18:2_18:2_23:0)	TG	C62 H116 O6 N1	470400.25±255982.36	220006.13±275565.47	26891.1±27513.19	14610.4±5991.69	178718.25±82846.11	163695.7±147328.19	276706.69±194446.22	211293.37±206539.07
POS3819	TG(16:1e_21:1_22:5)	TG	C62 H109 O5	416520.48±152422.88	925891.21±309850.22	54539.65±17843.17	14429±8732.77	256026.17±131594.8	759136.5±359740.47	194396.23±66150.62	444341.73±206253.98
POS382	DG(33:3e)	DG	C36 H67 O4	93300.17±8112.52	312291.86±106875.83	5703.07±4764.18	4189.77±1145.17	93638.07±48751.19	184723.02±83494.48	95976.73±44252.63	261365.25±60482.06
POS3820	TG(18:1e_19:0_22:6)	TG	C62 H108 O5 Na1	113891.84±114402.57	91134.57±89847.62	20784.73±6162.62	119412.06±103448.98	59936.92±35588.93	146256.4±100601	153836.36±78635.92	196684.51±100421.61
POS3821	TG(20:4e_19:0_20:5)	TG	C62 H105 O5	84212.07±49338.92	57625.18±24821.68	516359.86±160472.18	465600.94±164283.72	39173.99±12780.27	57149.75±43572.35	81509.81±50965.1	89462.89±73807.34
POS3825	TG(20:3_18:2_22:5)	TG	C63 H106 O6 N1	593506.92±23921.86	265754.56±69824.91	107115.24±52695.95	17048.74±11429.1	592963.04±65026.92	135201.59±72740.14	501345.8±101646.93	123982.18±27010.77
POS3826	TG(20:3_18:2_22:5)	TG	C63 H103 O6	213151.31±66578.73	115173.04±41685.34	319070.92±57062.09	167070.74±40200.81	214237.07±59547.77	112815.33±59554	184993.38±56834.3	91641.28±41286.45
POS3827	TG(20:3e_20:3_20:4)	TG	C63 H105 O5	561830.6±176541.46	140908.49±30099.82	6699.28±5491.89	4943.33±2221.12	472858.92±190965.76	77798.26±43797.11	401979.55±79861.73	40373.55±13186.3
POS3828	TG(22:5_18:2_20:4)	TG	C63 H104 O6 N1	300957.59±84174.93	37102.17±12650.27	14375.77±9409.48	1881.6±2569.27	213399.32±71658.23	20511.34±22483.99	195424.82±78198.92	24489.43±24253.55
POS3829	TG(20:4e_18:1_22:6)	TG	C63 H103 O5	1112615.09±227687.12	91850.06±42311.13	6677.58±4982.48	4819.11±4411.24	1011628.1±214645.01	73648.97±54913.13	897968.6±354029.26	43153.23±16987.88
POS383	DG(33:3e)	DG	C36 H67 O4	983306.27±132692.37	1996773.67±192521.19	574315.78±204016.54	511047.19±198831.07	780776.88±84011.64	1972393.33±745505.33	929277.35±207043.62	2640144.12±135076.91
POS3832	TG(24:0_18:2_18:2)	TG	C63 H118 O6 N1	2685679.96±1330936.04	579275.87±292910.06	123523.61±63177.15	116929.93±57058.38	584779.13±296505.5	347202.12±305071.54	1994770.32±958911.53	369353.08±282996.46
POS3833	TG(18:0_20:1_22:4)	TG	C63 H116 O6 N1	1208172.57±514482.31	276351.43±156693.72	166144.44±109887.74	92708.33±59197.92	277663.71±122432.4	220577.51±169264.48	1042908.49±169959.88	343809.91±153269.71
POS3834	TG(18:3e_18:0_24:2)	TG	C63 H115 O5	500394.97±199332.86	1145491.02±332776.24	243639.44±103359.39	127259.28±62686.55	544294.05±136207.89	793152.58±307455.98	564957.47±237814.1	1132503.5±267309.41
POS3835	TG(20:1_18:1_22:4)	TG	C63 H114 O6 N1	1452401.72±422250.16	519567.55±148041.4	480650.59±171913.36	216939.32±90150.55	747496.74±390584.11	351546.21±184490.81	1301740.59±142510.13	533893.95±120359.24
POS3836	TG(20:0e_18:1_22:5)	TG	C63 H113 O5	916388.7±309096.88	2712259.82±912799.13	309015.73±84885.18	94996.53±39002.4	757431.54±232082.02	3337110.01±1747922.68	759515.63±164391.76	4381151.02±1298919.94
POS3837	TG(18:1_20:2_22:4)	TG	C63 H112 O6 N1	2029929.05±437553.62	733609.58±90587.91	520388.13±184694.83	174063.27±92333.34	1292973±184837.35	441235.86±232294.93	1451877.8±270598.99	456755.34±105075.32
POS3838	TG(20:0e_18:1_22:6)	TG	C63 H111 O5	3268589.16±1833515.15	3017940.9±1820805.5	333812.14±61022.04	201013.82±61703.68	2116588.37±1630770.5	855431.02±545043.11	1114681.43±940038.44	326263.2±214160
POS3839	TG(20:2_18:2_22:4)	TG	C63 H110 O6 N1	1884939.35±244954.46	503394.47±129384.31	242702.05±118187.39	40990.25±14108.79	1364151.44±211087.88	259861.06±125326.37	1344015.62±313557.33	261343.95±61562.7
POS3840	TG(18:0e_20:2_22:6)	TG	C63 H109 O5	4977793.86±2658582.36	3219827.53±538869.8	305810.25±130238.04	203502.17±137858.57	2926477.46±1749869.32	2215416.14±998548.75	3711909.11±1771321.82	1651360.8±580160.34
POS3841	TG(16:2e_22:0_22:6)	TG	C63 H109 O5	220275.07±56540.05	193143.4±143345.84	5485.83±2176.44	3450.11±1906.59	173162.75±27668.89	139895.27±141310.54	150300.54±44370.16	73535.35±33773.81
POS3842	TG(20:2_18:2_22:5)	TG	C63 H108 O6 N1	1178845.35±259188.88	299086.54±159369.82	136073.88±45166.35	33521.67±37026.71	965042.84±227991.87	96804.88±45851.82	915211.21±271646.86	167416.39±43684.14
POS3843	TG(18:1_20:3_22:5)	TG	C63 H105 O6	101184.93±49862.6	86182.5±33330.46	349706.84±35977.96	250384.25±72849.67	118499.64±25650.97	54223.72±27616.46	158555.8±51884.15	114571.15±17933.71
POS3845	TG(20:4e_20:5_21:1)	TG	C64 H107 O5	113891.84±114402.57	91134.57±89847.62	20784.73±6162.62	119412.06±103448.98	59936.92±35588.93	146256.4±100601	153836.36±78635.92	196684.51±100421.61
POS3847	TG(25:0_18:1_18:2)	TG	C64 H122 O6 N1	493771.17±388646.94	100446.52±72999.75	15891.91±8179.71	7257.93±2627.59	104835.2±72006	76236.24±69454.02	335779.86±201679.27	82551.33±47541.06
POS3850	TG(26:1_18:0_18:1)	TG	C65 H126 O6 N1	1230516.68±870255.67	398467.08±170880.48	133652.03±56281.06	22596.38±20587.72	458932.92±174497.21	315292.02±204761.04	915905.3±380567.59	280478.03±116301.07
POS3851	TG(26:0_18:1_18:2)	TG	C65 H124 O6 N1	1221142.77±728794.61	333346.74±120731	81592.81±49348.89	25467.47±15996.22	287992.67±115099.54	234770.85±176127.53	821227.39±387366.38	255883.42±125819.77
POS3852	TG(26:1_18:1_18:2)	TG	C65 H122 O6 N1	861003.62±588185.65	140875.27±87525.11	52429.84±32937.02	19679.48±9045.03	113344.94±63435.56	99507.17±102526.72	660441.75±320715.11	131831.21±85147.76
POS3858	TG(30:0_16:0_18:2)	TG	C67 H130 O6 N1	383644.11±361567.5	96971.88±98088.27	26377.86±15935.53	11993.05±7551.99	156741.78±150783.29	72122.28±32545.75	311897.27±194001.76	41606.62±23152.24
POS3859	TG(28:0_18:1_18:2)	TG	C67 H128 O6 N1	199205.77±197406.79	63861.55±48872.33	5488.97±3102.38	2699.31±1121.89	60604.39±26045.29	26184.02±24441.49	140696.17±87050.63	22947.99±9835.16
POS3865	TG(72:7)	TG	C75 H133 O6	335518.45±213440.31	93870.74±67219.77	21941.97±10178.91	44192.89±12954.77	55371.19±16226.23	132710.59±81746.79	254867.11±152411.73	162554.7±72546.59
POS3866	TG(74:6)	TG	C77 H139 O6	1207780.86±523472.2	1208849.17±479424.82	310545.07±185687.1	57446.88±35332.68	1026184.43±305095.71	1013860.32±551024.78	1345823.43±453755.76	1183807.22±551505.9
POS3867	TG(30:0_22:3_22:5)	TG	C77 H135 O6	790518.06±381643.06	215102.37±143025.8	23946.31±14397.84	27780.64±28737.21	156384.97±45139.57	174171.69±159981.81	517427.21±136759.93	235587.75±101854.32
POS3869	TG(76:8)	TG	C79 H139 O6	467916.6±247510.48	232982.9±156369.31	43183.47±18729.32	26171.57±16142.16	46599.51±37122.35	160778.28±143883.39	365205.71±107055.31	154204.89±152662.46
POS3887	WE(2:0_14:2)	WE	H32 C16 O2 N1	138990.85±54197.38	125786.33±41083.16	102260.46±24860.48	196759.93±116083.12	144183.03±51064.78	105488.13±46182.63	121189.12±21517.36	119120.07±26479.35
POS39	Cer(d34:3)	Cer	C34 H64 O3 N1	86855.33±12867.5	88489.92±12629.81	100097.39±10415.09	93038.8±10207.66	99952.53±13011.44	78782.82±32710.24	89593.38±11897.78	94852.07±9261.38
POS3914	WE(2:0_15:2)	WE	H31 C17 O2	541853.91±798490.78	244720.96±48724.39	93142.19±63796.38	41100.07±15922.24	146043.98±75284.95	129962.76±103193.64	210931.53±87875.92	234423.73±140183.6
POS3931	WE(2:0_16:2)	WE	H36 C18 O2 N1	289077.98±84264.82	310671.71±85459.53	420137.84±149523.06	411681.96±67240.54	377518.3±59106.64	315148.12±130772.32	353549.89±72193.35	341294.11±97045.14
POS3932	WE(4:0_14:2)	WE	H33 C18 O2	56778.84±83641.07	23577.74±11531.71	94004.82±116749.79	52824.08±43190.72	136027.23±180787.07	44542.72±67541.5	71039.77±63982.88	68480.38±94024.43
POS3933	WE(2:0_16:2)	WE	H33 C18 O2	38919.06±23803.41	16182.95±13617.28	18130.61±7728.41	9220.77±5347.68	27421.16±4930.76	16252.42±7387.59	9288.96±4256.03	12024.52±11334.2
POS3935	WE(2:0_16:3)	WE	H34 C18 O2 N1	736540.71±139533.61	855708.71±140954.55	1398484.12±387524.76	2037439.41±357009.53	1179919.64±322418.04	842333.19±402575.67	945629.32±158551.57	717824.08±102221.48
POS3956	WE(2:0_16:3)	WE	H31 C18 O2	532234.32±233227.63	717748.8±632883.32	1142287.61±807827.49	1478610.69±1443364.19	708511.26±709308.6	442792±261799.48	698137.81±703684.75	1164678.26±983737.11
POS3969	WE(2:0_16:4)	WE	H32 C18 O2 N1	95819.51±18948.04	153301.91±24101.78	285633.17±96642.66	456378.97±116544.56	188282.11±69707.96	125183.28±67262.94	147076.13±37417.41	138977.68±38200.72
POS3991	WE(2:0_16:4)	WE	H29 C18 O2	678643.56±846270	128022.46±88501.13	23056.36±17212.44	50464.42±27437.91	532339.23±666734.01	96574.44±141345.94	191782.63±174382.99	128728.82±82796.54
POS4005	WE(3:0_16:3)	WE	H33 C19 O2	6545.44±3492.79	4704.73±3581.77	3535.84±1585.69	3415.19±2186.01	7198.93±4380.21	6672.32±3652.26	7353.77±5088.6	4387.45±3045.17
POS4006	WE(3:0_16:3)	WE	H33 C19 O2	5085.76±2695.38	2499.78±1943.6	2658.41±1053.67	5876.23±591.4	3224.18±2652.82	3379.2±682.99	3609.33±1617.85	3378.28±1854.78
POS4008	WE(2:0_17:4)	WE	H31 C19 O2	5906.28±2118.08	5924.77±901.3	4873.92±2274.06	2073.15±1800.39	3998.44±1387.6	5329.19±2558.61	6047.8±665.04	690.23±611.87
POS4010	WE(6:0_14:2)	WE	H40 C20 O2 N1	56355.12±15687.83	55388.45±13751.38	34242.82±4781.35	28425.39±6701.95	36057.93±7066.05	42866.03±18661.27	38173.99±10972.39	47080.94±7795.83
POS4011	WE(2:0_18:3)	WE	H38 C20 O2 N1	32598.96±3677.66	37429.44±7426.36	56770.9±10104.34	82404.89±17974.47	41068.19±7288.95	32043.57±14216.47	36819.2±6591.26	34795.72±6262.07
POS4013	WE(21:0_17:3)	WE	H74 C38 O2 N1	74200.8±8886.03	176770.29±17622.45	159074.12±29049.49	128833.21±26408.72	82236.14±20898.47	142683.08±65895.34	82255.69±31289.54	200751.37±41997.28
POS4014	WE(23:5_17:3)	WE	H65 C40 O2	1317918.73±573206.79	954382.67±405954.9	704969.62±474512.39	586517.36±379267.63	1134705.21±871882.39	886447.02±541344.23	794491.58±499854.03	987675.32±677901.54
POS4016	ZyE(24:6)	ZyE	C51 H82 O2 N1	10553.01±10510.3	20586.86±6525.48	5800.39±2427.84	9137.61±3318.56	13270.39±8130.92	11092.31±3639.18	17903.98±14897.9	25180.94±16687.42
POS4017	ZyE(30:6)	ZyE	C57 H94 O2 N1	14481.81±4567.35	69952.58±34834.67	784.14±331.79	871.74±473.58	10130.25±6197.06	43616.7±29859.86	29429.22±9755.02	38792.77±11885.31
POS4018	ZyE(32:4)	ZyE	C59 H99 O2	224186.82±59289.15	350827.87±232345.68	122711.37±73403.65	122428.39±68197.08	206368.17±86677.65	407973.62±180079.53	228735.64±135531.54	634540.71±255638.23
POS4019	ZyE(33:4)	ZyE	C60 H104 O2 N1	706160.44±335556.8	1503236.4±421786.85	200045.16±134039.12	64377.83±44898.19	1305016.48±361010.17	1145972.8±532816.27	1168806.89±402511.71	2376033.73±530241.44
POS4020	ZyE(33:4)	ZyE	C60 H104 O2 N1	2307512.74±907981.98	396317.16±275435.08	294918.92±271205.96	33939.79±31825.64	1868193.3±801942.33	269934.5±267326.12	714580.46±329927.08	520817.2±156909.69
POS4021	ZyE(33:5)	ZyE	C60 H102 O2 N1	621895.42±179147.12	1718928.75±231613.8	82332.52±55100.38	49785.16±24129.11	794846.86±153560.13	1291571.62±631390.97	823668.06±222848.19	1987740.74±388508.87
POS4024	ZyE(33:5)	ZyE	C60 H102 O2 N1	784857.42±157911.68	2128464.7±268605.67	242622.43±127649.46	106822.48±74064.85	1389888.75±244793.22	1525313.32±627422.16	1457573.03±334116.21	3639228.82±890234.31
POS4028	ZyE(33:6)	ZyE	C60 H100 O2 N1	1258916.56±294817.03	1413490.92±370319.78	230731.07±115911.29	27609.43±19479.98	1862241.83±476240.15	1161088.98±705220.35	811278.52±145251.65	1414774.78±464795.84
POS4029	ZyE(33:6)	ZyE	C60 H100 O2 N1	464930.06±397493.26	884455.55±448026.81	129955.95±28285.64	64946.14±54815.6	1070503.32±319160.37	802968.22±489053.22	287020.46±73993.62	758491.7±416778.14
POS4032	ZyE(34:6)	ZyE	C61 H102 O2 N1	174066.61±92453.92	767349.12±732394.05	43455.81±19652.46	8328.88±4604.23	218609.69±106698.03	432699.08±284994.64	335034.71±437321.57	529955.85±89323.34
POS4034	ZyE(35:4)	ZyE	C62 H108 O2 N1	450618.62±501719.27	1719692.65±1393884.49	289427.29±331101.18	128737.75±110308.22	1151120.42±824309.87	1091325.79±441511.68	879721.84±494265.13	2834491.37±1092736.18
POS4037	ZyE(35:5)	ZyE	C62 H106 O2 N1	27388614.95±13223954.85	52796500.67±23754474.7	10612110.84±5177278.05	2635056.98±1804576.92	42697533.96±12571349.61	33276527.12±18807489.11	25275421.13±6987209.14	40533404.37±8828870.68
POS4040	ZyE(35:5)	ZyE	C62 H106 O2 N1	370402.02±185685.77	1327056.8±472156.41	124537.38±71082.58	51626.33±40504.05	823739.51±192256.93	1198331.11±595184.32	322567.24±206193.57	1364489.38±507458.82
POS4041	ZyE(35:6)	ZyE	C62 H104 O2 N1	283292.2±125497.15	454900.41±85984.79	34700.37±21042.44	14997.39±11140.44	322835.51±76946.39	326869.45±158566.16	283895.88±85881.65	437800.41±80445.23
POS4042	ZyE(35:6)	ZyE	C62 H104 O2 N1	2770989.59±618999.15	4218396.85±641650.44	499562.68±258169	316205.9±207591.96	2286371.95±865704.69	2770192.16±1295252.44	2560463.56±978937.57	4534707.54±874559.21
POS4044	ZyE(35:6)	ZyE	C62 H104 O2 N1	14175068.78±8301769.56	25397535.95±12668326.6	3636653.92±1723715.32	1525126.87±934149.48	19633034.78±10583199.73	16295355.33±16349838.48	16707139.81±10329207.05	25796079.43±7543842.07
POS4047	ZyE(35:6)	ZyE	C62 H104 O2 N1	646912.5±590399.25	1242213.3±709118.04	534049.19±169231.81	195681.3±216327.28	1366664.55±198537.76	1459322.86±760831.95	267482.29±205358.96	1178232.54±787782.13
POS4048	ZyE(35:6)	ZyE	C62 H104 O2 N1	1327793.99±626139.11	1949510.28±741547.99	719473.56±156403.54	274002.43±241230.24	1028572.24±458531.55	1838267.32±1122663.82	952878.81±398915.34	1623394.34±893510.88
POS4051	ZyE(36:4)	ZyE	C63 H107 O2	7905370.92±6650726.21	14624985.2±7720522.28	4632940.98±1758554.55	1571984.45±1073120.86	6944572.77±3417766.33	14656957.53±9922697.08	10669171.47±3146686.43	25045027.11±9781474.17
POS4052	ZyE(36:5)	ZyE	C63 H105 O2	665027.78±323342.26	1120327.34±486881.52	509374.6±133461.12	453447.04±155607.78	316096.37±172942.72	678406.92±499731.72	995085.65±180715.15	1046434.97±550246.09
POS4053	ZyE(36:6)	ZyE	C63 H106 O2 N1	647202.4±344057.19	1767613.27±1153300.18	216340.36±116744.06	32712.43±21714.22	969191.17±216751.92	1698572.38±789942.38	603177.28±232095.36	588768.74±888961.17
POS4056	ZyE(37:6)	ZyE	C64 H108 O2 N1	609758.38±449090.63	874171.79±553999.69	110849.43±57128.63	58166.8±25390.66	846237.29±343034.07	253628.12±101283.1	549285.31±418011.45	682405.26±597885.95
POS4057	ZyE(37:6)	ZyE	C64 H108 O2 N1	7028750.32±917245.38	10790923.37±5371671.62	3159602.94±1946897.62	1470147.86±1154068.73	7200219±1139929.42	17112296.07±9695330.92	7097319.32±1277094.86	17456260.52±8251873.29
POS4061	phSM(t36:2)	phSM	C41 H82 O8 N2 P1	132499.02±6430.38	422933.31±365207.34	7043763.5±548980.64	8027216.29±121653.67	78744.72±20441.57	162836.62±107402.65	84006.92±13322.2	249068.57±113313.38
POS4062	phSM(t39:7)	phSM	C44 H78 O8 N2 P1	197676.6±53042.19	246955.98±52514.94	261102.97±53668.44	278216.09±21140.42	138923.88±14863.05	231329.08±109555.57	134646.85±6797.12	381126.98±51165.19
POS463	DG(16:0_18:2)	DG	C37 H69 O5	28805.45±11029.54	18754.08±4667.35	12207.09±8097.52	28190.33±11809.19	16263.6±5693.57	27842.17±15240.47	71319.31±91582.76	64306.02±70865.39
POS468	DG(16:1_18:1)	DG	C37 H69 O5	249182.66±82704.32	230814.57±53797.61	41384.91±28915.07	34851.5±21486.46	231849.77±52365.05	191479.22±107413.15	214854.52±48535.92	191231.53±84150.48
POS469	DG(16:0_18:2)	DG	C37 H69 O5	818515.62±207460.33	1277150.9±153335.07	76304.38±26874	62148.85±38354.85	871171.1±202307.23	826720.23±351239.03	821833.78±108791.72	1037823.04±56275.21
POS470	DG(16:0_18:2)	DG	C37 H69 O5	1370005.84±481928.81	2820546.71±900784.55	133348.37±51474.97	47489.08±33026.14	1619616.22±401831.1	1456315.61±710466.12	1262956.25±71093.86	2009268.24±1062994.9
POS471	DG(16:0_18:2)	DG	C37 H69 O5	632909.63±195275.67	1107654.42±307657.61	312953.91±122026.13	61620.28±34350.57	934808.37±376207.88	1019815.36±509368.75	449740.11±78400.94	772423.03±230515.01
POS488	DG(12:0e_22:2)	DG	C37 H70 O4 Na1	28629.38±21831.15	38725.88±25825.76	195113.7±33095.59	250538.27±78098.38	28778.02±12217.7	30910.88±14092.93	23814.97±10245.22	43072.8±17630.6
POS49	Cer(d36:3)	Cer	C36 H68 O3 N1	20509.5±4821.25	19390.17±6015.85	4239.62±6332.97	1413.9±115.07	30634.1±6254.79	21928.35±11278.22	33640.02±6288.95	24334.75±7935.28
POS490	DG(34:2e)	DG	C37 H70 O4 Na1	36703.06±8717.31	47965.81±11717.03	35780.16±7253.74	35484.07±19053.3	29189.56±11614.49	40689±23047.19	33858.47±13466.65	42352.26±19874.32
POS496	DG(34:2e)	DG	C37 H70 O4 Na1	1415207.98±942132.26	1320353.83±633529.12	145048.4±96296.49	58282.18±37759.82	700986.34±252942.94	1459373.74±977743.02	737956±546896.76	1328133.05±390159.63
POS497	DG(12:0e_22:2)	DG	C37 H70 O4 Na1	6994018.8±1793654.05	6864485.25±999477.12	1313573.32±223571.4	861735.14±574554.02	5665767.1±1562686	4982428.96±2658016.1	4543560.21±977922.74	5180469.77±910615.67
POS498	DG(12:0e_22:2)	DG	C37 H70 O4 Na1	723286.38±237332.31	2336343.93±408843.52	979231.9±286169.29	885997.85±404935.83	786808.42±251896.09	1560274.66±759597.73	1287647.98±1293074.4	1963673.78±402741.09
POS499	DG(34:2e)	DG	C37 H70 O4 Na1	3031789.8±2595832.96	891033.81±814971.72	869311.78±469253.03	76309.79±37215.47	2076409.9±1930881.84	621563.03±676073.77	714359.75±1047638.78	269273.18±92166.54
POS50	Cer(d36:4)	Cer	C36 H66 O3 N1	11371.14±2137.77	10080.48±2474.49	7932.03±4934.18	9056.44±2361.47	17173.69±4239.74	13645.05±4664.79	13629.79±3136.24	10463.06±2212.58
POS500	DG(12:0e_22:2)	DG	C37 H70 O4 Na1	10733698.93±814539.62	9622823.09±345986.82	4844785.77±735027.29	2707542.52±654327.67	10187661.14±317513.01	8234582.69±2099431.18	9228854.87±508569.9	7667001.43±711881.95
POS501	DG(12:0e_22:2)	DG	C37 H70 O4 Na1	638395.96±317712.98	151570.58±88911.85	110195.06±154867.23	40972.14±34310.31	254028.24±155686.02	109347.43±111747.39	435315.79±206301.88	75402.84±74044.71
POS502	DG(34:2e)	DG	C37 H71 O4	23000606.26±8491682.64	22525366.28±11921597.98	50261497.82±17059029.6	23672541.52±14530665.72	28940609.46±8411873.78	21472196.38±9100896.2	17700988.15±4878870.69	26719882.24±3256222.02
POS515	DG(16:0_18:3)	DG	C37 H70 O5 N1	3029599.46±260905.52	1049278.49±352126.53	240928.76±50730.38	165321.48±116045.15	1502458.66±174731.55	852461.98±348258.83	1374497.87±696494	588641.5±121939.05
POS518	DG(16:0_18:3)	DG	C37 H70 O5 N1	1740506.14±914864.9	593983.6±450488.21	105606.25±70743.95	42958.15±46930.43	1753087.66±202048.15	731686.71±309015.3	1318567.84±685148.64	526083.29±139611.29
POS542	DG(12:0e_22:3)	DG	C37 H68 O4 Na1	799486.66±60725.16	192419.6±62784.02	27066.76±5179.02	8718.42±4602.91	402494.29±33785.77	111696.7±47668.07	456242.85±249411.84	81898.72±18859.85
POS547	DG(12:0e_22:3)	DG	C37 H68 O4 Na1	351431.96±111617.42	82099±56531.28	11098.55±7663.98	3560.75±2737.88	298057.14±146292.72	106978.42±81265.54	157044.09±39358.58	59751.76±27183.32
POS548	DG(12:0e_22:3)	DG	C37 H68 O4 Na1	1147284.84±568495.74	655514.34±270769.21	127907.04±43495.5	47887.86±42861.99	1208946.01±260701.31	475205.76±385331.18	1270991.03±455177.42	311240.34±52432.11
POS549	DG(12:0e_22:3)	DG	C37 H68 O4 Na1	243394.62±48654.42	304495.94±79143.61	4761627.06±638011.08	3935736.13±3871445.29	216937.66±43868.37	193289.24±105467.52	309780.7±166626.63	184167.6±56513.36
POS550	DG(12:0e_22:3)	DG	C37 H68 O4 Na1	1189648.64±92236.68	217156.33±63224.98	821222.7±203567.66	544773.49±313278.6	1191528.71±85749.85	116420.93±51963.53	1062483.79±188470.23	129744.56±61430.07
POS552	DG(12:0e_22:3)	DG	C37 H68 O4 Na1	960624.41±158472.64	199813.18±86326.73	102389.24±53217.65	20732.87±17562.2	488476.17±224327	163209.67±79494.75	632015.29±229092.32	120729.91±23205.22
POS559	DG(34:3e)	DG	C37 H69 O4	33725067.54±21278830.35	32657830.96±12028615.31	20958478.19±6856575.65	13445810.38±4956921.32	31561004±17867346.31	18980002.86±4894669.74	25849384.06±4180104.7	47307842.2±28096138.18
POS57	Cer(d38:3)	Cer	C38 H72 O3 N1	19816.38±6026.4	31998.23±4488.55	45213.34±29721.77	55882.87±14454.56	32775.05±6274.41	29897±12997.24	43379.63±7200.02	51479.76±18885.12
POS572	DG(16:1_18:3)	DG	C37 H68 O5 N1	394941.34±29859.72	88230.24±29916.49	18401.23±6470.81	10615.25±4443.99	210476.8±21017.31	64222.49±27613.71	155090.87±44088.92	49750.94±10606.79
POS574	DG(18:4_16:0)	DG	C37 H65 O5	2877996.77±234502.38	1954847.63±679090.15	241344.77±49823.51	218965.62±45833.58	1992728.21±145369.32	1807839.69±715160.2	1814462.78±470058.41	1811577.5±155403.85
POS575	DG(18:4_16:0)	DG	C37 H65 O5	642267.3±135477.89	200802.65±43612.2	17849.34±4830.13	5797.5±3246.21	401463.62±90635.63	190234.71±126909.27	401783.82±193127.81	165657.44±24115.79
POS576	DG(18:4_16:0)	DG	C37 H65 O5	516281.4±157911.02	324295.28±165391.29	14646.57±10261.4	3887.05±3244.76	978923.46±431932.63	238470.39±132691.35	566247.2±208928.45	152852.5±44805.88
POS586	DG(12:1e_22:3)	DG	C37 H66 O4 Na1	582923.81±262545.75	21274.05±20348.34	15970.91±8158.89	10588.95±6680.38	385196.34±50159.63	42094.47±59028.8	327879.15±178734.94	61631.18±57354.17
POS590	DG(34:4e)	DG	C37 H67 O4	9664796.29±288405.19	8521325.59±902331	5046892.56±1508534.51	2259186.52±865606.83	9731802.4±678178.17	7785230.1±2537663	10352416.77±794179.89	8788906.93±546598.75
POS60	Cer(d18:2_22:0)	Cer	C40 H78 O3 N1	30911.17±4611.85	43332.22±7728.23	27755.66±5562.19	20023.85±3381.91	24678.52±6264.37	41182.57±21358.81	21430.91±5911.01	54938.03±12708.94
POS606	DG(14:0_20:5)	DG	C37 H63 O5	1411339.62±97544.92	511816.54±172997.94	35075.36±6037.32	21467.9±11938.29	929300.48±133449.77	439066.85±170538.32	864410.03±248488.39	420924.24±76438.33
POS607	DG(34:5e)	DG	C37 H65 O4	212078.99±18626.03	78983.29±32765.46	10856.6±4850.16	6961.45±5551.28	98389.73±4845.39	67593.24±28574.93	92033.54±21147.73	42606.31±14181.29
POS608	DG(34:5e)	DG	C37 H65 O4	638478.39±116612.02	346947.04±82781.65	34876.76±16462.26	17592.74±12475.25	608766.33±76579.56	227094.34±132550.83	503126.12±93348.34	212778.94±50543.62
POS609	DG(34:5e)	DG	C37 H65 O4	895521.57±543058.09	673835.12±217579.3	42920.6±29572.11	16316.21±13297.06	347541.3±188518.66	766700.13±743477.88	267062.91±90207.71	375828.65±88771.63
POS610	DG(34:5e)	DG	C37 H65 O4	1476530.95±333227.41	1907864.78±1479290.56	13980.88±10214.14	17470.67±11789.37	1378101.6±404396.97	1084339.47±551893.84	1018396.27±241321.26	1132497.43±88588.57
POS611	DG(34:5e)	DG	C37 H65 O4	343339.72±159535.92	261324.88±113355.32	15299.62±10709.88	1549.4±927.47	264654.89±154438.68	180044.83±146224.18	438760.03±77212.28	158266.21±137148.33
POS612	DG(34:5e)	DG	C37 H65 O4	4312371.9±259605.14	2312012.55±333922.42	884749.45±434021.82	151120.4±91247.44	3631940.33±282843.13	1909383.03±826923.39	3759925.05±348992.03	1752980.35±257803.93
POS613	DG(34:5e)	DG	C37 H65 O4	901070.9±305503.96	841972.08±365380.42	500159.06±268233.78	112825.8±50999.94	2095698.66±450042.62	790472.42±447152.03	946939.3±119062.32	825899.7±184451.32
POS614	DG(34:6)	DG	C37 H61 O5	169338.1±11771.4	48341.82±22113.81	1332.4±171.31	1455.64±144.14	117695.35±18826.37	33293.79±14864.92	105940.85±33165.49	32650.04±6164.75
POS615	DG(34:6e)	DG	C37 H63 O4	309764.67±56781.71	25402.82±16688.39	23633.71±14648.01	14156.27±6006.29	226639.71±45119.22	22474.58±15885.06	226480.65±37285.87	22572.48±20919.01
POS616	DG(34:6e)	DG	C37 H63 O4	252996.64±57830.15	197566.12±49939.96	146531.26±60320.53	14647.62±11728.82	219474.29±38107.25	221782.18±111728.67	215216.88±43954.19	182590.74±39804.25
POS621	DG(17:0_18:2)	DG	C38 H74 O5 N1	350023.01±17438.39	540612.39±90968.71	65879.37±35678.3	48227.61±16138.55	204953.58±38907.03	368504.73±156079.34	215311.58±136242.19	260380.97±44832.8
POS624	DG(17:1_18:2)	DG	C38 H72 O5 N1	392067.08±23638.4	313168.33±108357.55	12010.06±13111.52	7834.85±4795.72	208747.67±26833.46	185392.08±78616.2	136446.44±42888.34	107504.28±24110.09
POS626	DG(35:3e)	DG	C38 H70 O4 Na1	1606.41±368.43	5582.76±4072.42	51810.55±6865.18	68411.89±16395.88	712.7±413.96	3717.13±2735.14	830.13±481	6353.36±4098.02
POS627	DG(35:3e)	DG	C38 H71 O4	25792.03±2599.56	43005.07±12576.62	1746.39±865.64	3256.74±1215.01	16074.6±1381.05	30093.35±13530.58	14245.72±3898.27	24370.93±6108.51
POS628	DG(35:3e)	DG	C38 H71 O4	2215016.34±435475.31	3797261.87±542071.22	936308.43±280146.58	869654.5±304463.22	1420081.99±197964.43	3013595.67±1176509.77	2137172.65±214102.53	3767361.07±642918.42
POS629	DG(35:4e)	DG	C38 H69 O4	20861.68±1441.09	38734.39±18691.93	11016.1±6679.44	10918.52±6858.01	16829.67±4077.52	23254.72±11271.02	15253.4±7943.42	16458.71±6565.71
POS630	DG(35:4e)	DG	C38 H69 O4	120849.26±30873.46	306538.74±112315.81	10517.23±5519.73	9165.19±4619.32	137090.1±36755.48	264656.8±165469.79	83668.14±46836.63	186677.47±45789.79
POS631	DG(35:4e)	DG	C38 H69 O4	1747693.06±193572.37	3070340.4±508548.35	620339.36±158923.7	595697.6±200708.63	1578555.44±63054.23	2547878.17±1035120.96	1511494.35±153846.05	2480408.41±373144.4
POS632	DG(35:5)	DG	C38 H65 O5	102462.65±15271.94	91463.45±33656.61	2443.98±2014.41	3149.29±1929.21	60924.04±12324.51	62113.16±26779.35	48064.28±15073.48	46276.14±6583.82
POS645	DG(18:1_18:1)	DG	C39 H76 O5 N1	3067319.53±273438.09	1493537.34±683227.69	346296.79±18336.37	247080.89±64914.17	1692461.79±329912.51	1114438.07±464177.56	1405452.74±314663.86	819937.82±208013.89
POS646	DG(18:0_18:2)	DG	C39 H76 O5 N1	17732698.22±2101004.85	14431908.98±1384497.58	2528006.69±104927.63	2332394.09±431786.67	11345945.11±1770684.19	13781441.04±5663917.47	8181136.52±1518264.32	11031442.41±3091848.8
POS652	DG(36:2e)	DG	C39 H74 O4 Na1	97575.07±28448.77	164430.85±27686.92	1891079.59±271153.21	1589068.79±929149.91	72040.19±3767.54	164054.86±54295.14	90506.38±14647.27	245295.05±37979.02
POS653	DG(36:2e)	DG	C39 H74 O4 Na1	201482.46±9321.65	126714.23±26678.03	26505.43±19084.28	17970.7±4536.16	115791.82±8616.26	104187.1±56199.08	129667.4±38214.67	112859.34±21820.19
POS654	DG(36:2e)	DG	C39 H74 O4 Na1	24565.65±15731.88	30350.66±15196.55	77008.38±43818.43	40047.4±15348.67	23479.46±12321.72	22903.43±20075.13	29334.35±11234.38	31859.25±11409.27
POS655	DG(36:2e)	DG	C39 H75 O4	133053.49±18735.44	155139.18±17139.62	82198.82±13801.93	68375.97±6202.64	127890.46±14894.76	123703.71±51938.52	138692.57±17643.55	197432.51±33902.15
POS656	DG(36:2e)	DG	C39 H74 O4 Na1	569352.1±272376.36	543620.36±232576.85	83901.07±38004.86	19650.59±10143.48	454459.47±168496.13	217085.15±161428.42	329194.01±219184.89	200351.25±147975.15
POS658	DG(36:2e)	DG	C39 H74 O4 Na1	623922.63±242841.66	266862.55±130460.49	132470.51±34356.95	85586.81±31314.14	230515.66±39815.38	114296.06±72038.85	471592.58±145618.62	116663.16±54831.33
POS66	Cer(d44:5)	Cer	C44 H80 O3 N1	28503.04±7610.51	53786.33±13648.9	94776.69±17922.22	78585.39±15509.36	25459.68±13855.15	57320.62±26587.91	64667.96±100822.13	71310.03±15228.29
POS660	DG(36:2e)	DG	C39 H75 O4	33920714.25±5740224.23	41014234.12±6928048.2	48248796.67±12053820.31	22512368.86±14945078.95	34016477.26±3337181.56	34076476.98±16188805.04	37086239.45±2750357.27	42221952.98±3710488.68
POS663	DG(36:2e)	DG	C39 H75 O4	3223240.2±980238.2	2939556.22±1040864.59	9662135.07±4351420.04	3388205.57±2952344.42	3312169.55±962697.45	3514036.23±1864609.32	2944765.27±527456.35	3277724.79±1143277.6
POS665	DG(36:3)	DG	C39 H74 O5 N1	137608.03±9425.26	69123.11±45550.05	10203.14±5026.09	7809.98±2771.8	53520.24±7187.06	40445.91±20124.3	89146.6±92830.51	25565.83±6347.32
POS670	DG(36:3)	DG	C39 H71 O5	5306807.2±874102.38	5611271.46±936379.27	1261139.44±215332.5	991944.28±110339.41	4431529.54±617673.05	4928840.92±2085783.82	5230610.95±701656.74	6720917.57±907887.85
POS671	DG(18:1_18:2)	DG	C39 H71 O5	397181.79±157652.99	519990.25±112556.08	60184.1±31841.63	37604.18±16142.44	407575.63±133509.97	412887.73±195093.5	316171.22±61217.59	659432.24±140826.68
POS672	DG(18:1_18:2)	DG	C39 H71 O5	1937401.1±1011472.04	2661009.81±558625.79	184581.97±67262.27	74560.75±35906.25	2173671.32±246417.5	1999447.08±895031.31	1539942.41±501811.1	1584352.97±807147.34
POS673	DG(18:1_18:2)	DG	C39 H71 O5	391236.19±134916.88	772018.85±218598.26	26330.93±10989.41	12084.68±4638.28	404222.47±125746.87	482927.83±239443.63	290514.19±29256.52	489206.66±106340.77
POS68	Cer(m19:1_15:1)	Cer	C34 H66 O2 N1	37061.65±21987.78	44186.47±13285.4	67864.37±16705.69	71010.97±16829.81	16888.99±5033.67	48225.92±28661.85	21977.73±4363.26	75070.51±12561.4
POS680	DG(36:3e)	DG	C39 H72 O4 Na1	1251058.91±161085.7	2112802.06±471341.85	15081147.4±1034589.19	13848741.59±1922180.72	816940.09±91504.72	1456783.56±669148.62	881765.74±157794.44	2323215.04±535130.38
POS682	DG(36:3e)	DG	C39 H72 O4 Na1	45707.74±6874.45	57288.74±6416.27	149384.76±14019.22	148254.45±58855.6	28895.79±3437.56	46300.6±27407.38	27756.85±5015.31	64251.21±13213.45
POS687	DG(36:3e)	DG	C39 H72 O4 Na1	41313.05±8407.16	15375.95±7122	329362.59±136356.39	126559.73±109679.38	20546.52±12417.37	15464.19±13229.39	18124.81±12990.06	14048.7±12606.49
POS688	DG(14:0e_22:3)	DG	C39 H72 O4 Na1	429733.99±226658.39	275856.17±160794.87	173442.9±156885.71	17330.39±8999.59	382756.15±209185.98	163412.62±167858.04	485368.76±283506.78	55442.07±22805.68
POS692	DG(36:3e)	DG	C39 H73 O4	32088938.4±5265427.48	38793026.85±10179512.57	6763641.44±6453539.27	7855292.73±7563567.13	34924375.18±7428613.36	41895459.95±15546078.22	22269670.72±6811332.72	42504090.11±7193146.08
POS71	Cer(m20:1_16:1)	Cer	C36 H70 O2 N1	4484.82±3406.76	12989.8±12499.91	250191.57±62668.54	287470.81±139157.26	4011.88±2460.14	34259.09±49775.32	3748.27±2365.8	15428.77±8169.83
POS712	DG(16:0_20:4)	DG	C39 H72 O5 N1	684794.56±51485.32	384794.27±142916.64	111695.66±8298.07	92078.23±10782.76	580141.66±99444.73	292678.14±159711.6	380454.64±121586.26	340762.39±33344.82
POS721	DG(36:4e)	DG	C39 H70 O4 Na1	93029.1±14345.35	142545.18±11199.08	178508.63±53528.01	219813.06±54459.14	65011.81±8282.01	133356.57±58235.93	55436±16469.44	167852.47±29977.95
POS728	DG(36:4e)	DG	C39 H70 O4 Na1	173426.6±93512.71	45380.48±30379.17	32960.73±25326.66	4906.33±5423.92	113875.17±71451.38	53577.66±34241.13	134903.69±110627.1	58576.38±23204.81
POS73	Cer(m19:0_18:2)	Cer	C37 H72 O2 N1	2308.37±995.61	8358.9±3861.31	27373.16±6165.2	37074.75±8954.86	2943.39±1424.88	8648.62±4776.13	2241.11±1492.49	8043.18±1740.53
POS731	DG(36:4e)	DG	C39 H70 O4 Na1	77745.56±36992.38	63290.11±23471.27	39516.12±22853.37	19508.62±14370.24	182986.36±66958.56	44590.17±27867.58	93162.97±47464.61	56481.24±20203.37
POS734	DG(36:4e)	DG	C39 H71 O4	18778328.68±2703247.35	20153407.36±3465714.41	13989668.81±1567698.32	12390076.36±1536329.18	15906823.58±1496859.1	19511565.2±4497450.25	19053361.75±2402781.52	19742552.58±2130918.18
POS75	Cer(m20:1_18:1)	Cer	C38 H74 O2 N1	74200.8±8886.03	176770.29±17622.45	159074.12±29049.49	128833.21±26408.72	82236.14±20898.47	142683.08±65895.34	82255.69±31289.54	200751.37±41997.28
POS752	DG(16:0_20:5)	DG	C39 H67 O5	229050.78±43416.94	79049.65±29404.55	2094.01±1072.03	1780.47±317.84	132769.51±15387.14	75814.63±34834.03	116965.25±33961.72	45488.02±10005.45
POS754	DG(36:5)	DG	C39 H67 O5	5995856.87±2799961.43	6958934.48±4547907.11	977234.18±481319.28	906033.99±297803.01	4364601.48±1071892.62	3912873.6±2630259.45	3911302.82±930793.23	3379212.08±3012334.63
POS755	DG(18:3_18:2)	DG	C39 H67 O5	726905.43±219056.52	233740.04±46837.32	13627.62±8171.1	2774.32±2398.73	652127.02±53620.14	175304.33±86746.39	475523.72±122532.26	110937.15±25565.08
POS763	DG(36:5e)	DG	C39 H69 O4	6647980.58±437853.45	5193241.51±616634.75	2259851.78±479271.26	948221.44±439706.67	6011425.88±147162.9	4339132.6±1607638.82	5751236.15±251221.84	4026951.32±501934.4
POS767	DG(18:3_18:3)	DG	C39 H68 O5 N1	111631.73±10963.77	7634.65±5694.97	33542.97±23476.37	53317.66±1976.31	73072.86±4583.28	6233.13±8405.62	49132.21±25863.99	5921.64±7831.85
POS769	DG(18:3_18:3)	DG	C39 H65 O5	1509590.9±121595.43	501303.72±181451.27	80112.26±18740.49	51296.46±28695.68	792844.61±101027.94	426586.67±173020.68	603159.12±195624.66	296025.38±76365.57
POS77	Cer(m19:0_21:2)	Cer	C40 H78 O2 N1	291658.29±45646.08	613881.08±120043.81	295641.72±22760.13	361576.28±21530.46	262167.71±73789.47	515655.55±242980.62	280904.22±116450.89	707060.07±154929.02
POS770	DG(36:6e)	DG	C39 H67 O4	20652.72±15416.67	29255.15±11103.9	105459.8±22563.9	138621.75±34453.87	10028±2892.86	26024.64±15521.39	9562.63±4449.11	43219.7±17904.63
POS771	DG(36:6e)	DG	C39 H67 O4	799486.66±60725.16	192419.6±62784.02	27066.76±5179.02	8718.42±4602.91	402494.29±33785.77	111696.7±47668.07	456242.85±249411.84	81898.72±18859.85
POS772	DG(36:6e)	DG	C39 H67 O4	353978.97±150261.98	186994.83±37862.43	8832.91±6196.27	3185.83±2449.6	280468.96±81302.85	73104.63±45760.58	152553.32±58413.88	44720.11±16205.92
POS773	DG(36:6e)	DG	C39 H67 O4	1402311.89±391646.74	945874.04±288975.92	73950.7±28429.9	31809.51±27644.76	956719.7±280208.01	593012.24±297347.85	843883.29±344864.05	541540.34±83912.1
POS774	DG(36:6e)	DG	C39 H67 O4	243394.62±48654.42	304495.94±79143.61	4761627.06±638011.08	3935736.13±3871445.29	174515.51±100783.79	193289.24±105467.52	309780.7±166626.63	184167.6±56513.36
POS776	DG(36:6e)	DG	C39 H67 O4	9513671.52±282535.5	6518287.87±849388.49	2322044.7±616668.11	763346.11±338237.9	9065010.17±483130.29	4872282.32±1596177	8801835.18±1019438.75	5008378.16±175560.75
POS777	DG(36:6e)	DG	C39 H67 O4	1280339.29±170556.24	253092.91±83393.14	220123.27±108457.68	22423.28±19827.4	1230791.66±426486.65	168409.3±74893.68	1030652.19±204729.57	104252.9±28501.99
POS778	DG(36:7e)	DG	C39 H65 O4	70082.52±3822.58	7824.19±4032.56	19864.93±11737.96	29934.9±1109.59	38025.35±2281.54	5966.42±2863.48	40007.63±22072.6	1387.17±542.74
POS779	DG(36:7e)	DG	C39 H64 O4 Na1	55854.79±5229.34	98954.88±27247.28	12012.46±1945.48	16191.67±5269.95	39031.41±5575.27	78980.6±33000.03	34062.45±7322.86	73969.12±7161.28
POS78	Cer(m19:1_21:2)	Cer	C40 H76 O2 N1	31858.93±2906.16	43002.59±8528	28332.15±6013.23	18813.99±3954.19	25570.11±6672.97	42362.01±21586.7	23220.54±7231.07	53109.51±11099.72
POS780	DG(36:7e)	DG	C39 H65 O4	293643.33±48997.22	17036.53±12527.58	15797.15±8022.39	14843.45±18329.48	249730.23±31751.76	28979.51±37142.75	291053.87±130064.86	21428.71±23774.46
POS781	DG(36:7e)	DG	C39 H65 O4	2444790.82±119397.85	928774.46±151544.95	256627.86±133499.74	32378.37±12531.84	2413150.2±155716.43	669095.44±293007.39	2215502.84±148912.7	575639.5±83702.43
POS782	DG(37:2)	DG	C40 H74 O5 Na1	44675.63±5580.64	67621.41±19514.04	8539.75±2143.95	9007.99±2469.95	30416.24±3600.08	43485.83±17935.56	15726.61±2718.75	28637.81±9016.95
POS783	DG(37:2e)	DG	C40 H77 O4	178629.4±139802.96	107110.23±51531.66	55422.52±29248.23	36885.58±32177.73	50651.19±28172.18	90077.46±65761.3	140110.27±76374.94	97194±66811.33
POS784	DG(37:3e)	DG	C40 H75 O4	301444.97±162301.45	395167.11±90239.22	90810.39±38465.22	70761.47±17090.48	69713.97±24000.42	266429.19±178553.3	277148.84±78700.45	298743.79±131267.09
POS785	DG(37:4)	DG	C40 H71 O5	226394.82±14437.63	409607.32±124875.61	37186.9±4725.8	49872.65±13803.49	146260.19±14731.09	275784.26±116046.85	116033.37±26728.91	226738±46431.81
POS786	DG(37:4e)	DG	C40 H73 O4	325262.21±115298.9	395334.84±98830.29	138717.57±38073.09	133975.11±43715.87	142894.2±41012.18	322047.36±179696.24	256727.18±68097.24	353295.73±107852.74
POS787	DG(17:0_20:5)	DG	C40 H69 O5	225793.28±7079.26	370207.95±36401.1	29601.18±19809.44	30247.98±6681.86	117629.11±9327.48	293211.81±142162.53	80850.91±16210.35	192299.58±78144.56
POS788	DG(17:1_20:5)	DG	C40 H67 O5	244510.34±20603.84	201698.82±69771.44	7647.54±13775.46	1794.05±819.69	129251.68±19395.58	117270.38±49563.47	84345.49±26093.24	67448.01±14810.93
POS79	Cer(m19:0_22:2)	Cer	C41 H80 O2 N1	134404.2±61661.86	179226.03±19814.1	186831.04±31864.75	174653.12±11443.34	126369.86±71434.98	143583.96±65478.5	135168.34±57217.71	184607.51±51345.88
POS792	DG(20:1_18:1)	DG	C41 H80 O5 N1	587399.6±119366.38	426832.58±42582.91	84680.77±6683.51	77101.32±22424.14	362726.5±23993.36	462552.07±204718.96	275100.1±63448.05	358267.8±122121.58
POS793	DG(20:1_18:1)	DG	C41 H80 O5 N1	855078.17±56560.13	749144.34±126978.59	220043.94±7094.34	161606.66±70718.34	484313.9±26391.36	557191.59±239164.64	452822.61±72244.26	507553.5±125149.33
POS795	DG(38:2e)	DG	C41 H79 O4	1463509.91±606528.15	1075399.67±367902.03	1370368.15±471736.13	292825.86±264745.58	835887±345711.45	784876.12±417035.38	1305801.19±278591.65	1028731.22±271472.31
POS796	DG(18:1_20:2)	DG	C41 H78 O5 N1	1328563.78±122416.84	694820.78±167521.74	159293.79±25201.94	107929.5±35938.14	883412.67±63613.59	495450.52±213032.61	618967.77±150929.71	358537.91±82843.28
POS797	DG(18:1_20:2)	DG	C41 H78 O5 N1	1948154.23±149496.23	929171.48±187946.84	256979.31±58093.01	135556±67500.55	943852.28±32319.78	577511.24±232494.58	809086.48±207693.28	424102.43±84028.65
POS8	AcCa(18:2)	AcCa	C25 H46 O4 N1	14342.86±14165.37	26874.82±21382.16	1714026.16±747836.49	1121801.85±485316.19	4874.75±2213.95	192152.59±418825.62	3813.96±2606.14	17912.2±10142.89
POS80	Cer(m19:0_23:2)	Cer	C42 H82 O2 N1	401538.83±118533.54	651916.28±84529.93	579304.6±62399.41	635297.98±9872.73	340976.25±134183.15	511801.5±240663.59	367138.96±101545.92	739154.32±199255.3
POS801	DG(18:0_20:3)	DG	C41 H78 O5 N1	15883.82±3399.3	58085.73±8517.22	52350.1±13056.24	116991±25686.61	18064.77±2844.36	62769.76±29225.76	20201.24±3050.69	77012.03±23591.03
POS802	DG(38:3e)	DG	C41 H76 O4 Na1	32178.67±13765.82	46614.09±7379.43	254526.87±41891.54	285352.48±90523.71	20368.99±3492.6	44031.8±25628.78	19651.5±6230.96	62044.09±15118.92
POS803	DG(38:3e)	DG	C41 H77 O4	543301.45±270206.32	1124597.57±314439.53	167074.09±110126.57	31877.14±20867.86	732708.6±307290.94	651597.82±294315.66	549792.66±268594.14	891587.16±103813.31
POS804	DG(38:3e)	DG	C41 H77 O4	2695031.89±583747.48	2291242.56±360803.23	818261.92±494916.99	424519.76±268469.74	1634561.51±273675.81	1809553.46±666743.07	2208240.26±311452.63	2225043.59±294372.91
POS805	DG(18:0_20:4)	DG	C41 H73 O5	12834.63±4730.89	24371.82±7446.15	172043.59±14839.38	162927.86±17463.31	8977.9±1498.74	33174.92±29601.2	5261.02±2195.6	22863.87±10401.97
POS806	DG(16:0_22:4)	DG	C41 H76 O5 N1	1823300.3±134211.4	631166.01±176062.91	177861.23±46505.53	95827.35±23585.05	933003.58±38767.4	344417.64±142929.09	776481.54±266275.83	248052.92±46992.18
POS808	DG(18:0_20:4)	DG	C41 H76 O5 N1	1680878.64±260085.81	1999158.98±154226.91	1749870.25±320738.23	1596448.76±264044.71	1378004.91±87366.16	1740901.77±807728.57	1499765.68±106365.22	2269522.96±401076.21
POS81	Cer(m19:0_23:3)	Cer	C42 H80 O2 N1	288360.57±32716.68	629107.25±25753.52	290587.71±16594.86	454425.37±17301.09	243801.75±27047.29	520333.09±258753.71	236531.83±66364.86	656378.4±98699.66
POS810	DG(38:4)	DG	C41 H73 O5	2887535.66±269291.23	3657595.89±208216.03	855263.81±24031.32	832387.44±239092.71	2408344.43±161944.35	3207156.61±1328247.67	2280573.4±338757.6	3485810.51±583640.82
POS811	DG(38:4e)	DG	C41 H75 O4	3508.74±1190.8	4651.68±1613.76	142242.09±42610.6	85396.89±76007.44	2789.31±1086.07	9661.6±8292.98	2628.91±1490.15	11321.48±9305.14
POS812	DG(38:4e)	DG	C41 H75 O4	3702.22±2436.38	3300.3±1628.24	77598.54±22681.39	75495.11±9126.98	2820.89±554.76	7924.65±12993.64	2623.1±1725.34	4138.84±2836.77
POS813	DG(38:4e)	DG	C41 H75 O4	137837±19730.13	111191.06±30393.42	12385.1±1256.14	9810.62±4629.18	64379.7±7561.83	80606.98±36041.16	79553.05±21783	78239.36±32406.96
POS814	DG(38:4e)	DG	C41 H75 O4	760509.29±235489.79	948242.13±223196.79	115001.23±75227.74	60953.98±35852.26	541954.8±206629.85	628466.7±300227.77	529459.2±238264.15	684230.19±91164.16
POS815	DG(38:4e)	DG	C41 H75 O4	1330612.95±428304.24	1040070.35±313186.68	486583.46±169368.9	455533.39±173051.44	612373.51±180922.51	892519±475059.24	1225784.36±176442.25	1014979.52±211142.08
POS817	DG(20:3_18:2)	DG	C41 H74 O5 N1	948023.43±106595.82	600468.99±141192.08	201199.71±27335	143139.94±24025.25	721059.22±100088.99	513835.52±224247.25	533961.76±136614.76	483169.6±117896.41
POS82	Cer(m19:0_23:4)	Cer	C42 H78 O2 N1	89985.82±16876.85	115944.39±13477.77	83184.53±9383.23	75187.59±8771.29	76338.62±3771.96	101775.16±53281.02	63948.57±14579.09	125630.83±22463.98
POS820	DG(18:0_20:5)	DG	C41 H71 O5	7568710.02±2973766.92	5318810.78±832628.56	1482254.53±209847.32	974191.9±288134.33	4957647.09±555188.75	3110648.48±1471034	4033695.04±736257.68	2866380.65±326250.55
POS821	DG(38:5e)	DG	C41 H73 O4	100168.86±32243.53	158637.54±20979.91	1888281.62±314172.54	1431168.82±204903.51	69924.17±19112.18	157840.68±66070.21	79814.53±18368.66	261179.3±44349.27
POS822	DG(38:5e)	DG	C41 H73 O4	201756.95±12589.91	130767.73±22994.26	119684.82±30922.73	96334.28±14788.93	121678.47±10645.03	100168.22±53479.85	137953.18±42051.43	96096.75±2823.6
POS823	DG(38:5e)	DG	C41 H73 O4	13603.09±7848.99	19947.85±13346.53	51175.02±25838.49	48489.6±15675.95	21484.67±8979.83	23368.38±14117.22	18546.3±10659.32	30044.23±2860.76
POS824	DG(38:5e)	DG	C41 H73 O4	447970.86±140159	518283.26±219828.28	95760.49±27546.33	41263.56±22651.28	436855.2±129097.75	326549.87±194049.96	389630.64±188950.46	119092.97±26389.98
POS825	DG(38:5e)	DG	C41 H73 O4	625002.37±243201.17	267435.07±130740.38	132754.71±34430.66	85994.96±31782.28	231010.2±39900.8	114541.27±72193.4	472604.34±145931.03	116913.45±54948.96
POS826	DG(18:2_20:4)	DG	C41 H72 O5 N1	93043.5±11677.02	30048.99±19051.72	22050.62±6975.47	11289.24±5471.19	68305.46±9243.98	23525.97±10021.09	43303.83±14621.24	16391.5±6184.24
POS827	DG(16:0_22:6)	DG	C41 H72 O5 N1	30084.32±5910.08	25166.72±7529.34	10134.36±7384.37	2516.09±2073.34	25511.35±4511.09	23198.06±10390.45	18431.86±5230.14	23534.59±3127.26
POS829	DG(38:6e)	DG	C41 H71 O4	1251058.91±161085.7	2112802.06±471341.85	15081147.4±1034589.19	13848741.59±1922180.72	816940.09±91504.72	1456783.56±669148.62	881765.74±157794.44	2323215.04±535130.38
POS83	Cer(m18:0_26:3)	Cer	C44 H87 O2 N2	26886.34±4890.02	49502.63±23358.75	16197.86±8788.93	32148.31±25860.02	50957.13±40894.29	25393.36±15953.38	29805.22±8126.07	21872.92±13285.48
POS830	DG(38:6e)	DG	C41 H71 O4	45536.08±7060.74	56835.36±6056.18	148619.94±27861.38	143654.72±59270.52	28949.85±3466.22	47680.96±27519.51	27786.7±5020.35	60958.27±11832.74
POS831	DG(38:6e)	DG	C41 H71 O4	96800.09±9877.63	48929.14±3926.57	24833.37±12998.56	34171.92±14858.83	56121.54±11067.15	37532.25±14683.2	60970.73±18434	35633.15±8059.86
POS832	DG(38:6e)	DG	C41 H71 O4	69798.35±16677.17	17046.4±8066.14	263936.08±57829.75	112069.4±70305.56	28516.08±16730.85	16751.88±11984.73	32480.11±15605.87	8395.49±4919.76
POS833	DG(38:6e)	DG	C41 H71 O4	490623.57±81710.69	340814.59±90063.1	273409.62±94489.98	122546.7±78316.6	415258.32±120118.78	268768.25±111141.36	548018.82±130428.06	450713.95±109176.43
POS835	DG(38:7e)	DG	C41 H69 O4	94483.89±15626.06	142750.52±11160.37	180919.29±54157.22	221615.41±55345.43	65327.91±8190.53	134250.2±58687.51	55898.56±16733.44	169407±31337.89
POS836	DG(18:2e_20:5)	DG	C41 H68 O4 Na1	80769.83±5555.66	156882.05±48782.82	17711.69±3693.11	24248.91±6660.05	54587.76±6822.8	111542.01±46180.93	41302.26±10559.99	91577.98±16991.38
POS837	DG(38:7e)	DG	C41 H69 O4	459159.11±264412.9	342373.52±184733.14	225138.43±107841.87	59031.2±39458.79	440151.12±228904.46	292075.78±161374.15	448198.54±212947.95	385922.08±72327.81
POS838	DG(38:7e)	DG	C41 H69 O4	88305.27±34514.36	75557.02±40576.91	45174.59±23770.89	17263.52±16772.49	191886.88±71007.66	55215.52±22607.12	98111.65±44965.06	57288.02±20552.85
POS839	DG(38:8e)	DG	C41 H66 O4 Na1	99485.08±11913.35	197907.79±60574.61	18117.57±11068.77	21111.31±10873.06	68660.01±28423.88	142868.34±64245.38	38629.19±8257.38	103402.3±34355.35
POS840	DG(19:1_20:5)	DG	C42 H71 O5	55509.96±3179.26	44905.95±17187.55	6180.05±2995.18	3497.03±2699.68	25224.22±3607.81	22140.13±10085.53	18668.46±6335.6	14111.55±3661.14
POS842	DG(40:2e)	DG	C43 H83 O4	512131.9±329829.86	218547.33±147559.42	195753.88±76669.63	26032.65±24624.03	153765.8±80631.22	189723.59±103578.49	375036.93±151262.23	200039.78±82374.62
POS843	DG(40:3e)	DG	C43 H81 O4	460870.06±210501.63	267429.68±150783.72	104608.12±60842.1	28394.27±13432.15	140933.61±59497.83	181066.42±92310.7	380620.57±83941.64	300666.27±99360.06
POS844	DG(40:4)	DG	C43 H80 O5 N1	54415.16±9253.3	80522.61±11837	129841.85±20893.67	112852.46±18666.71	59880.77±4794.3	63020.02±27407.39	74011.81±13956.62	104615.51±19892.08
POS845	DG(18:0_22:4)	DG	C43 H80 O5 N1	64366.12±8693.69	78867.98±11956.67	100753.75±3881.47	86676.41±19460.27	58991.01±4760.21	68842.21±31170.61	67612.93±26158.76	105996.95±28480.08
POS847	DG(40:4e)	DG	C43 H79 O4	125129.75±100377.81	61629.28±47992.8	21288.26±13452.31	24264.62±12016.23	25902.04±11470.43	48045.37±23516.33	82842.05±34621.72	58402.29±32140.56
POS848	DG(18:1_22:4)	DG	C43 H78 O5 N1	220958.7±16770.33	111573.83±43827.76	60704.25±19459.41	40389.74±23978.15	119250±13415.16	77737.09±23486.92	83619.88±33247.31	67380.06±18617.83
POS850	DG(18:0_22:5)	DG	C43 H75 O5	247906.92±77346.16	73073.87±13023.19	62892.16±15432.57	19723.02±10533.82	137456.1±12231.14	37571.88±15516.12	80809.62±26856.11	22915.4±5536.53
POS851	DG(40:5e)	DG	C43 H77 O4	8416.71±3086.48	2330.64±1034.91	23071.54±9134.37	12361.4±2114.17	12636.36±3934.92	1870.17±1162.67	2701.47±1049.47	1531.1±1385.5
POS852	DG(18:1_22:5)	DG	C43 H76 O5 N1	238275.4±74727.9	87062.48±37870.33	48804.72±24620.85	11955.32±4917.81	202573.69±34673.9	56191.53±25270.15	111901.31±39630	37942.93±18695.92
POS854	DG(20:3_20:3)	DG	C43 H73 O5	912899.13±63972.68	466518.59±83355.19	139063.21±32073.85	72948.07±34471.89	488436.69±14129.77	303139.23±125200.62	410446.35±92024.77	233812.41±46783.86
POS855	DG(18:0_22:6)	DG	C43 H73 O5	8633.59±2381.86	33455.04±5736.2	34099.69±8947.79	75846.11±16105.73	9980.82±1932.37	36949.63±16903.99	11984.39±2237.75	46721.25±14365.5
POS856	DG(40:6e)	DG	C43 H75 O4	32178.67±13765.82	46614.09±7379.43	254526.87±41891.54	285352.48±90523.71	20368.99±3492.6	44031.8±25628.78	19651.5±6230.96	62044.09±15118.92
POS857	DG(22:5_18:2)	DG	C43 H74 O5 N1	139943.1±8928.8	20181.69±14455.21	7382.73±4186.57	7029.79±2469.57	93438.83±3789.05	6717.06±1758.7	58833.94±29037.14	9905.97±5028.1
POS859	DG(18:1_22:6)	DG	C43 H70 O5 Na1	24222.37±8222.03	19574.25±4133.06	3440.39±3569.29	992.81±498.72	25175.31±9535.17	17117.59±3301.87	12501.36±3319.08	12322.36±3269.63
POS860	DG(18:1_22:6)	DG	C43 H71 O5	989687.07±62089.98	354247.93±100099.68	139495.46±57505.45	55897.44±17654.08	517930.7±25337.69	204785.93±85784.94	430636.37±143038.45	159216.73±22297.04
POS861	DG(40:7e)	DG	C43 H73 O4	12306.83±4701.57	21474.5±9111.11	88588.52±9001.4	59934.15±13674.23	12164.89±7383.9	29838.92±20144.43	9537.83±6495.8	8473.22±5475.57
POS862	DG(18:2_22:6)	DG	C43 H69 O5	345276.9±22889.88	96343.77±35153.77	11843.22±4831.39	5081.22±3584.23	172967.27±18741.26	53969.23±24169.28	148809.11±56020.95	40653.92±5182.51
POS863	DG(40:8e)	DG	C43 H71 O4	143514.12±13542.74	57884.47±21531.68	36991.22±18273.35	7908.47±5884.23	158555.91±32136.73	73485.76±38484.93	150464.76±30167.37	62685.37±16656.43
POS864	DG(42:3e)	DG	C45 H85 O4	180301.38±166955.3	89974.15±69060.51	31037.18±20263.56	8946.48±7239.14	30408.02±5255.82	69234.17±51952.23	145224.31±70493.5	80307.81±51089.06
POS867	GM3(m40:3)+H-H2O	GM3	C63 H111 O19 N2	167967.99±23766.87	159549.03±17412.45	54124.92±13468.5	117163.4±29149.5	180988.71±15389.3	177133.53±75653.88	118628.41±35164.78	152318.29±42902.45
POS868	Hex1Cer(d36:2+O)	Hex1Cer	C42 H83 O9 N2	17844.92±5362.09	42677.87±18170.6	7176.04±4425.65	8306.88±3566.22	14316.47±3357.93	34847.38±9658.88	18299.39±6058.6	58214.05±7826.54
POS87	Cer(t38:2)+H-H2O	Cer	C38 H72 O3 N1	11539.18±2968.41	21036.51±6295.51	40245.06±35041.88	43320.2±11819.5	27689.93±11645.15	16208.72±10440.06	32109.88±13499.24	32538.1±28813.14
POS870	Hex1Cer(d20:2_18:0+O)	Hex1Cer	C44 H87 O9 N2	23122.89±9155.95	78440.75±17898.35	4157.21±1896.42	3002.6±642.27	29143.72±13276.83	79682.55±36980.97	27100.33±6382.69	108945.55±14225.99
POS871	Hex1Cer(d38:2+O)	Hex1Cer	C44 H87 O9 N2	66540.21±20247.23	226326.26±41520.24	12784.9±9014.2	12058.27±6960.19	81652.55±19613.66	161282.84±74754.44	90325.49±19399.94	331807.82±44743.22
POS877	Hex1Cer(d22:2_18:0+O)	Hex1Cer	C46 H91 O9 N2	126546.31±36143.4	668189.19±286815.12	43921.77±28903.12	29711.03±17295.62	145912.62±61397.73	611078.36±294786.19	220872.64±143432.01	966908.64±404273.39
POS878	Hex1Cer(d40:3+O)	Hex1Cer	C46 H89 O9 N2	50873.27±18691.3	74143.25±26598.59	86260.02±42905.08	164175.07±92551.51	40344.47±13979.76	47382.38±21051.59	32629.32±14776.96	91544.63±28423.77
POS879	Hex1Cer(d22:2_18:1+O)	Hex1Cer	C46 H89 O9 N2	114536.57±41335.62	219462.48±24892.31	27981.66±24150.94	17299.97±10513.16	119291.31±44859	218599.56±117756.7	114642.66±24177.68	302367.7±54063.36
POS880	Hex1Cer(d40:3+O)	Hex1Cer	C46 H89 O9 N2	74323.78±15578.01	151100.09±32045.04	20898.26±11151.73	11067.65±8745.07	82829.91±14113.52	122484.11±52691.09	78631.18±11508.95	185842.63±32821.89
POS893	Hex1Cer(d42:2+O)	Hex1Cer	C48 H95 O9 N2	235950.14±76564.05	560498.23±83891.28	83742.19±49667.06	46857.52±26488.19	215509.02±80819.36	503091.36±205934.28	346159.78±65918.46	820163.76±103711.18
POS894	Hex1Cer(d19:2_23:0+O)	Hex1Cer	C48 H95 O9 N2	621220.67±149796.72	1425652.96±116225.23	178947.54±97645.17	156275.52±81510.04	644527.43±60852.43	1273945.76±495712.08	745682.46±282566.09	1866282.46±117555.81
POS895	Hex1Cer(d42:2+O)	Hex1Cer	C48 H95 O9 N2	149186.41±27308.03	165512.83±66499.2	68363.26±34690.5	27279.33±14850.93	192256.21±46126.53	174524.72±107185.98	199340.72±39888.22	256882.01±108156.2
POS896	Hex1Cer(d24:2_18:1+O)	Hex1Cer	C48 H93 O9 N2	699650.12±38813.07	1278976.74±183180.76	188189.81±91705.57	111978.57±30995.23	677969.57±92218.67	1125963.61±437847.48	726105.43±103648.55	1505391.12±234994.15
POS897	Hex1Cer(d24:2_18:1+O)	Hex1Cer	C48 H93 O9 N2	413738.45±135736.24	1136409.02±116026.43	146365.59±48588.73	143272.77±180547.07	602155.45±548663.82	1172929.85±457455.49	356376.59±52227.97	1294911.29±325119.24
POS899	Hex1Cer(d24:1_19:1)+H-H2O	Hex1Cer	C49 H92 O7 N1	254980.93±137739.14	375470.98±114753.63	21444.32±3606.15	16470.44±7124.93	176197.16±79595.02	327987.98±159151.07	179767.57±95432.45	264849.98±80207.83
POS90	CerP(d36:7)	CerP	C36 H64 O6 N2 P1	73605.36±9319.93	33429.73±16085.09	599.09±171.23	887.44±620.85	47327.27±4067.41	36255.49±13231.03	43663.67±11086.19	31526.17±6032.84
POS903	Hex1Cer(d44:2+O)	Hex1Cer	C50 H99 O9 N2	4445913.66±996627.12	2892902.41±422374.97	669736.01±313578.95	438514.67±249026.18	3303921.55±1778787.86	2180879.17±960961.97	1847133.05±695584.07	2742869.95±493129.91
POS904	Hex1Cer(d44:2+O)	Hex1Cer	C50 H99 O9 N2	906373.53±1233194.24	109783.77±110306.82	344652.34±327919.2	562888.22±343524.91	559642.92±246905.08	633283.3±750996.93	559180.47±240148.43	3498692.81±1016950.16
POS905	Hex1Cer(d23:1_22:1)+H-H2O	Hex1Cer	C51 H96 O7 N1	76872.2±46088.28	64090.38±17325.04	5879.98±3558.69	2681.26±2358.15	42849.78±23818.4	79243.27±45374.88	49521.46±34355.01	42524.37±15860.65
POS907	Hex1Cer(d21:2_25:0+O)	Hex1Cer	C52 H103 O9 N2	6715356.28±4487205.03	5198229.45±1167772.88	1245302.44±1140371.69	948233.82±1007406.9	7759591.62±1742675.2	4283887.09±1267059.6	6689314.81±2271994.07	8192687.59±874377.77
POS91	CerP(d14:2_24:5)	CerP	C38 H68 O6 N2 P1	206430.48±16625.11	213925.88±13304.1	87216.1±8744.79	72969.41±11224.19	207312±5709.74	202220.13±53392.1	193307.76±19742.74	219997.62±17519.78
POS910	Hex1Cer(d48:2+O)	Hex1Cer	C54 H107 O9 N2	543657.4±162928.75	1235672.32±627276.25	631684.67±399727.66	413964.52±231597.14	511004.16±163986.22	1107165.03±450791.33	607840.25±206238.36	1416265.63±287054.44
POS911	Hex1Cer(m19:0_21:2)	Hex1Cer	C46 H88 O7 N1	14565.25±6284.9	14772.47±11879.11	18455.7±5874.2	46879.31±27809.25	6808.43±1062.22	31822.57±42267.81	22778.5±16367.72	19343.9±7042.19
POS912	Hex1Cer(m19:0_23:2)	Hex1Cer	C48 H92 O7 N1	45786.3±13985.38	77388.64±12481.46	41307.47±15255.51	77950.35±65338.86	39969.97±16839.58	52405.14±28191.91	40669.42±10423.44	87870.32±25656.64
POS913	Hex1Cer(m19:0_23:3)	Hex1Cer	C48 H90 O7 N1	49030.56±43151.19	55297.96±34930.45	14797.53±3436.18	29640.99±20950.02	34956.33±41894.45	42357.9±33841.08	24225.9±17769.99	16107.5±9065.34
POS92	CerP(d40:7)	CerP	C40 H72 O6 N2 P1	74844.28±3411.9	89100.55±1230.06	19293.07±1618.71	19314.61±4253.7	65423.72±4926.74	74103.26±27940.69	60403.44±8806.66	87301.86±17071.06
POS921	Hex1Cer(t20:1_18:1)	Hex1Cer	C44 H87 O9 N2	31566.24±5427.32	59787.99±6259.34	14141.22±9437.85	6980.59±3679.74	24770.99±4778.55	63341.14±30591.39	34092.91±6045.93	95249.6±12753.74
POS922	Hex1Cer(t38:2)	Hex1Cer	C44 H87 O9 N2	70970.51±13330.52	125887.11±31644.12	12648.4±7867.77	4027.27±2916.26	80063.5±18857.96	126753.16±56927.43	65847.37±23671.99	174098.27±19713.3
POS923	Hex1Cer(t38:3)	Hex1Cer	C44 H85 O9 N2	67116.1±32449.35	122157.68±30802.42	7358.99±4058.42	5871.19±5190.19	46351.85±12199.06	98422.55±44813.41	51265.88±17206.48	126445.07±37337.5
POS927	Hex1Cer(t42:3)	Hex1Cer	C48 H93 O9 N2	413738.45±135736.24	1136409.02±116026.43	142846.26±46113.73	143272.77±180547.07	602155.45±548663.82	1172929.85±457455.49	356376.59±52227.97	1294911.29±325119.24
POS928	Hex1Cer(t42:4)	Hex1Cer	C48 H91 O9 N2	651595.96±320178.8	717634.8±197884.92	100731.94±50506.68	51171.17±25266.96	709741.05±267183.47	1139929.09±496109.73	551999.42±161239.54	817574.32±208431.21
POS929	Hex2Cer(d30:2)	Hex2Cer	C42 H77 O13 N1 Na1	6880.11±1805.51	18539.18±19992.8	84951.54±23340.7	80898.19±16888.07	3347.28±1380.45	5476.92±3781.29	2876.06±1340.04	10073.65±7674.08
POS93	CerP(d40:8)	CerP	C40 H70 O6 N2 P1	224494.91±9730.76	174703.53±29903.92	39640.83±8997.83	34768.3±9490.29	140068.65±28575.32	141252.48±56218.23	114287.05±30322.27	134149.6±27146.33
POS930	Hex2Cer(d30:2+O)	Hex2Cer	C42 H77 O14 N1 Na1	50755.17±2573.8	91292.95±44856.95	69425.7±10505.15	92296.24±16455.69	30597.68±7943.21	62982.16±37213.06	33616.27±5157.31	81385.19±27106.31
POS931	Hex2Cer(d14:1_18:1+O)	Hex2Cer	C44 H81 O14 N1 Na1	169416.74±15013.14	190914.04±13976.75	103063.9±8702.02	107076.41±14916.64	163270.6±13991.56	171415.38±64778.56	156220.77±10976.87	189707.69±11290.21
POS932	Hex2Cer(d32:3+O)	Hex2Cer	C44 H79 O14 N1 Na1	47000.48±5116.31	63033.25±8610.71	30379.69±15294.33	35745.88±8679.56	39032.78±7495.01	50896.71±21268.52	35118.22±6723.05	71904.12±7891.95
POS943	Hex2Cer(m20:1_18:1+O)	Hex2Cer	C50 H97 O13 N2	47740.86±15884.12	10354.84±4016.82	4589.44±3095.17	2748.26±1085.32	47874.08±7456.42	7758.73±3874.77	94986.93±69970.79	6538.11±2346.53
POS946	Hex2Cer(t16:1_16:1)	Hex2Cer	C44 H81 O14 N1 Na1	169416.74±15013.14	190914.04±13976.75	103063.9±8702.02	107076.41±14916.64	163270.6±13991.56	171415.38±64778.56	156220.77±10976.87	189707.69±11290.21
POS966	LPC(18:3)	LPC	C26 H49 O7 N1 P1	2796.48±2461.73	6499.71±9826.39	16343.7±3674.45	124076.96±81453.37	1243.14±904.45	9315.27±14467.18	1931.22±1259.84	3220.58±1556.36
POS993	LPE(20:4e)	LPE	C25 H47 O6 N1 P1	52859.82±33393.85	122220.49±90119.69	113993.09±9156.29	56013.58±6099.75	88446.84±58364.46	154753.7±82210.53	28151.61±9606.37	243225.22±132178.38
NEG416	PC(18:1_18:1)	PC	C45 H85 O10 N1 P1	8946591.75±1928522.72	11424902.83±446510.61	9154762.97±873238.09	8675419.85±1150927.34	7466769.13±851618.53	9541936.5±1226464.24	7513367.94±822066.14	9707893.74±811429.5
NEG418	PC(18:0_18:2)	PC	C45 H85 O10 N1 P1	9680537.82±1873379.44	12941014.68±283931.45	9105997.19±4023735.19	7502976.56±5161261.27	8382331.49±1008366.76	11377216.1±1254436.14	8400791.75±804593.6	11554963.36±619627.63
NEG544	PE(18:0_18:2)-H	PE	C41 H77 O8 N1 P1	4884821.3±2348789.74	7534806.35±783681.96	12138157.34±8597890.88	15199377.22±6016822.46	3300365.49±1219013.95	6894017.44±1092151.77	2657465.1±1882978.93	6114753.37±686084.93
NEG552	PE(18:1e_18:2)-H	PE	C41 H77 O7 N1 P1	2573625.45±456701.3	4735617.75±128461.07	16335843.67±1589690.49	13311067.03±1326632.43	2673980±490558.7	4194684.05±904168.14	3075716.65±437364.86	4499913.03±654974.96
NEG553	PE(18:1e_18:2)-H	PE	C41 H77 O7 N1 P1	2954432.37±503461.7	5609775.54±232625.84	18052847.42±1742941.3	6050443.38±5879949.03	3088528.79±578924.05	4976659.73±954648.5	3532856.64±490925.9	5495171.91±615489.56
NEG672	PI(18:0_20:4)-H	PI	C47 H82 O13 N0 P1	3411271.31±621017.15	6647553.61±1526886	24368564.23±1329032.51	24032902.38±2814449.88	2558893.3±293993.1	5433394.61±902405.17	2805688.35±504809.41	6648100.15±1165909.87
NEG102	Cer(d18:1_24:1)	Cer	C43 H82 O5 N1	645169.18±153971.03	1525938.9±99166.38	786785.14±36575.11	1181264.13±117448.87	574475.39±99469.6	1574521.34±354177.13	552573.49±162299.58	1540034.2±197366.52
NEG104	Cer(d18:1_24:2)	Cer	C43 H80 O5 N1	217034.07±52544.43	298104.01±31145.54	237831.59±26034.62	216361.6±32933.35	191473.89±22442.37	311885.69±65797.56	169998.57±30043	318472.19±56236.67
NEG105	Cer(d42:4)	Cer	C43 H78 O5 N1	18002.59±4874.9	14186.3±2746.38	18614.89±3590.57	8557.29±3236.32	14896.57±1817.77	17340.93±5155.65	12240.48±1221.59	16403.64±3446.68
NEG107	Cer(d18:1_25:1)	Cer	C44 H84 O5 N1	15288.6±5096.85	37337.05±4339.61	26113.1±1998.04	39573.26±4369.58	14145.04±5685.77	32425.96±5020.1	15412.95±3214.28	34338.64±5598.51
NEG110	Cer(d22:0_22:2)	Cer	C45 H86 O5 N1	8279.89±2139.76	18079.15±3787.2	9236.22±768.77	13887.54±3049.21	8417.84±2646.14	20862.28±8743.56	9552.52±2291.36	18134.67±4357.54
NEG111	Cer(d44:3)	Cer	C45 H84 O5 N1	5869.82±1775.44	9649.86±3271.68	8264.77±489.28	7471.2±1792.92	5737.79±1423.86	12675.35±6733.73	5552.63±1807.41	10377.23±3312.36
NEG116	Cer(m36:2+O)	Cer	C37 H70 O5 N1	26065.05±4033.26	55632.31±24909.12	312031.35±55742.91	301591.51±122002.77	34523.09±5724.53	55030.41±9095.81	29431.46±5011.09	51859.63±8261.02
NEG119	Cer(m38:2+O)	Cer	C39 H74 O5 N1	30412.94±7330.36	61565.06±7024.34	83742.17±18684.23	40170.18±3396.89	31792.49±9182.99	68202.01±12698.05	31310.42±5817.47	68127.07±12855.7
NEG12	CL(72:3)-2H	CL	C81 H150 O17 P2	20193.39±6206.69	37952.8±11590.07	122676.58±18380.61	160745.27±53555.89	13808.76±4236.4	31894.79±7900.27	10786.48±2322.42	19154.82±3171.21
NEG13	CL(18:1_18:1_18:1_18:2)-H	CL	C81 H147 O17 P2	2042.34±686.93	10734.61±3596.8	32838.53±4948.21	39838.32±5913.77	1679.69±946.25	12129.32±2798.89	1393.92±488.23	11023.78±2282.25
NEG136	CerG2GNAc1(d41:2)-2H	CerG2GNAc1	C61 H110 O18 N2	24812.84±4969.28	24878.73±8478.48	111812.7±23854.62	68829.71±6493.78	17759.54±2979.78	36096.66±11032.39	15416.82±3654.98	26213.22±7762.83
NEG137	CerG2GNAc1(t33:2)-H	CerG2GNAc1	C53 H95 O19 N2	20756.71±3316.68	24447.3±7538.75	55193.6±5308.19	55800.88±3036.43	20802.16±3382.76	27429.88±6097.4	19948.24±3602.05	32788.42±5664.45
NEG14	CL(18:2_18:1_18:1_18:2)-H	CL	C81 H145 O17 P2	5854.78±1294.92	22214.81±7174.63	172788.3±37778.44	228131±59272.5	4815.9±1998.3	22704.85±6213.48	5119.24±1076.32	22212.99±9254.85
NEG141	CerP(t39:2)-H	CerP	C39 H75 O7 N1 P1	4135.09±984.18	11071.95±1467.3	14618.64±1273.17	16280.2±2063.29	4379.42±1639.14	11698.98±2913.7	4856.17±2711.02	15547.74±1566.41
NEG142	CerP(t41:2)-H	CerP	C41 H79 O7 N1 P1	861.43±562.23	2871.35±1098.91	17005.62±3883.78	23776.14±4867.36	698.13±466.06	3817.22±1915.43	1460.49±1049.88	4166.03±489.99
NEG143	CerP(t41:3)-H	CerP	C41 H77 O7 N1 P1	5396.1±1132.56	13247.72±1384.71	20056.18±2922.66	23721.73±3255.59	5920.69±1716.9	15734.43±2843.12	5142.45±2387.07	16043.33±1418.72
NEG15	CL(18:2_18:1_18:2_18:2)-H	CL	C81 H143 O17 P2	13655.41±2657.4	44466.89±12520.93	567892.71±110163.45	568864.99±222461.04	10197.4±3247.88	39012.3±14261.86	12571.3±1653.93	34489.43±17593.55
NEG16	CL(18:2_18:2_18:2_18:2)-H	CL	C81 H141 O17 P2	40447.06±6462.15	76933.22±13413.39	2195640.09±116611.43	1559118.29±1062519.4	23950.43±7584.7	53509.27±27035.08	27516.16±2793.59	43356.67±25241
NEG18	CL(18:2_18:2_18:2_18:2)-H	CL	C81 H141 O17 P2	1696.61±2428.68	33596.91±35861.04	2415619.27±133248.76	1725220.76±1193992.23	10282.54±11997.96	4751.13±4012.96	10308.69±14021.92	9255.12±2773.22
NEG187	FA(20:4)-H	FA	O2 H31 C20	804.56±495.01	1390.97±754.84	27731.11±4373.86	63498.92±49333.35	385.91±160.33	1448.41±749.82	432.44±125.39	2177.69±1432.33
NEG188	FA(20:4)-H	FA	O2 H31 C20	207415.04±60565.91	224650.43±55487.92	130010.23±35215.47	127100.63±50086.75	252777.65±48540.97	276764.58±68484.54	176108.61±23994.45	224680.44±81317.55
NEG19	CL(18:3_18:2_18:2_18:2)-H	CL	C81 H139 O17 P2	1290.49±623.25	2099.37±856.51	92764.17±13019.48	51980.43±46504.56	919.58±636.34	1157.34±418.92	794.24±244.93	877±367.99
NEG198	Hex1Cer(d17:0_20:4)	Hex1Cer	C44 H78 O10 N1	2508.17±1404.9	9455.21±8539.92	75511.98±2936.17	68958.06±7702.04	1909.03±915.58	7632.35±3689.39	2073.4±625.3	9706.74±3171.74
NEG2	CL(68:4)-2H	CL	C77 H140 O17 P2	22053.28±10347.65	22688.5±6093.77	17013.36±11540.94	27495.29±19534.64	19252.02±10666.44	27895.5±23864.92	6130.13±1426.57	5042.78±3229.32
NEG208	Hex1Cer(d42:2)	Hex1Cer	C49 H92 O10 N1	8459.06±3693.71	36593.9±42439.58	73087.43±35645.44	209796.77±200330.23	4075.35±1067	11436.73±4751.46	3236.18±323.58	23482.24±11957.31
NEG210	Hex1Cer(d42:3)	Hex1Cer	C49 H90 O10 N1	1104.69±715.58	2067.25±2433.33	8979.25±3715.49	15715.34±13171.34	296.08±84.08	992.45±350.62	341.4±108.34	2651.06±1741.26
NEG218	Hex1Cer(d44:2)	Hex1Cer	C51 H96 O10 N1	978.5±502.1	2768.38±2900.42	4128.74±2713.24	21824.95±20141.52	999.89±565.14	821.72±300.06	1142.07±559.73	1712.68±651.88
NEG219	Hex1Cer(d50:8)-H	Hex1Cer	C56 H94 O8 N1	1970.98±849.61	1033.4±144.24	347.28±121.8	462.71±177.55	1565.59±369.12	14316.59±18997.92	1797.69±758.82	955.89±399.71
NEG220	Hex1Cer(m38:4)-H	Hex1Cer	C44 H78 O7 N1	15938.14±4616.41	22269.37±4201.11	24994.29±3476.61	16789.04±3987.26	14670.48±6755.3	29005.28±12631.34	12841.97±3534.16	28162.12±4283.33
NEG225	Hex1Cer(m40:3)-H	Hex1Cer	C46 H84 O7 N1	28788.1±13103.42	55808.32±11346.15	168814.58±18688.77	217765.83±25549.91	24377.75±12956.76	58326.5±17870.55	31776.52±12192.95	68198.11±15871.41
NEG226	Hex1Cer(m40:5)-H	Hex1Cer	C46 H80 O7 N1	37019.53±6638.96	54622.33±8962.77	65860.33±10215.69	56483.5±7969.34	33602.66±4746.28	56859.84±8058.86	32172.37±5654.37	58542.43±6500.63
NEG23	CL(18:2_18:2_18:2_20:4)-H	CL	C83 H141 O17 P2	913.54±326.64	4406.29±1658.96	105747.27±18941.25	113259.53±23280.44	601.68±344.37	4436.95±2003.84	886.44±390.36	3945.7±2447.75
NEG232	Hex1Cer(t35:2)	Hex1Cer	C42 H78 O11 N1	1639.45±1144.34	3258.53±4327.32	36368.99±14951.65	70946.92±13041.71	418.02±375.97	440.65±296.13	472.48±376.52	742.15±684.12
NEG238	Hex1Cer(t42:2)	Hex1Cer	C49 H92 O11 N1	1101.79±534.65	13903.17±18328.62	30185.28±17247.27	68844.4±61858.7	453.13±241.62	4970.2±3340.85	358.31±137.59	2403.12±2243.77
NEG24	CL(20:5_18:2_18:2_18:2)-H	CL	C83 H139 O17 P2	3574.73±687.67	8496.56±2668.24	270813.36±12106.25	221117.57±74152.21	2256.1±1184.82	6019.24±4067.51	2705.93±341.29	4761.07±2951.52
NEG242	Hex1Cer(t44:2)	Hex1Cer	C51 H96 O11 N1	7992.3±4586.49	7087.23±4669.06	8235.21±4874.82	20452.33±20703.82	4726.08±1888.33	8323.5±6459.39	5974.7±1502.28	4116.4±1797.61
NEG244	Hex2Cer(d31:2)	Hex2Cer	C44 H80 O15 N1	9568.97±2651.95	8210.66±2311.19	25487.99±2514.36	32808.04±11792.93	6484.8±611.17	9642.22±3962.52	6282.02±668.48	16405.61±5175.9
NEG245	Hex2Cer(d31:2+2O)	Hex2Cer	C44 H80 O17 N1	62266.3±12405.12	73568.53±8302.95	181016.32±24637.11	162799.44±30921.57	47232.94±13876.85	75170.28±19342.1	53344.06±3598.8	93824.75±30872.68
NEG246	Hex2Cer(d31:2+2O)	Hex2Cer	C44 H80 O17 N1	49291.64±9312.2	68297.03±18868.28	57977.22±8236.42	57868.88±18905.84	32383.69±7856.53	95847.27±43479.88	35423.01±4512.6	133489.06±41201.54
NEG251	Hex2Cer(d38:3)-H	Hex2Cer	C50 H90 O13 N1	1268.87±1016.45	4687.08±6198.9	25782.6±13198.47	53211.8±47910.34	1486.33±785.22	1851.81±1381.12	1445.88±1470.85	1363.05±1570.12
NEG253	Hex2Cer(d40:3)-H	Hex2Cer	C52 H94 O13 N1	625.72±343.91	7800.63±10470.34	45004.48±27365.08	102766.62±101014.7	303.14±175.83	17801.88±21836.41	517.24±207.93	3302.4±4835.72
NEG26	CL(74:2)-2H	CL	C83 H156 O17 P2	16132.26±4156.37	42153.22±26291.18	321689.71±8195	347314.58±26147.37	10182.77±2365.2	25782.93±8400.38	11093.56±978.28	27467.38±9626.23
NEG261	Hex2Cer(t33:2)	Hex2Cer	C46 H84 O16 N1	8973.91±3466.69	19010.72±14270.33	34094.58±8907.33	49753.27±9080.79	9885.29±1293.8	15060.84±6088.99	8676.85±2460.65	28703.74±13693.27
NEG28	CL(74:3)-H	CL	C83 H155 O17 P2	17309.71±4427.11	35143.88±8485.05	138457.37±23643.62	113498.35±81765.57	10682.92±1502.16	30116.24±9104.42	10311.43±1988.16	21245.35±4070.03
NEG281	LPC(18:2)	LPC	C27 H51 O9 N1 P1	144092.04±81436.97	88666.48±31170.59	618183.11±187450.58	3146605.19±2110564.34	62890.28±36411.22	129092.81±81494.17	68325.01±10572.9	145287.37±34488.59
NEG283	LPC(18:2e)	LPC	C27 H53 O8 N1 P1	420.62±132.48	4300.63±3923.48	47016.57±7778.55	17156.79±1789.2	729.95±304.23	1190.81±875.81	643.3±168.32	3059.65±1886.67
NEG285	LPC(20:2)	LPC	C29 H55 O9 N1 P1	2230.53±954.87	2861.44±1526.78	7134.59±4194.92	25841.23±20776.96	1448.83±877.21	3476.01±2114.73	703.99±334.58	9859.55±6769.26
NEG286	LPC(20:3)	LPC	C29 H53 O9 N1 P1	3012.58±2634.74	3133.84±1781.41	12297.44±5775.98	149042.69±103273.92	1941.15±1335.99	5872.82±5841.23	1027.98±757.59	8132.59±3104.32
NEG287	LPC(20:4)	LPC	C29 H51 O9 N1 P1	15695.42±7380.1	13989.57±7362.57	85749.5±30681.02	651754.53±462773.64	6739.12±4403	28969.08±20353.33	5261.69±2584.16	30529.92±9002.45
NEG29	CL(18:2_18:1_20:1_18:2)-H	CL	C83 H149 O17 P2	1050.5±536.58	3825.79±1237.2	19886.56±2706.19	14623.66±5639.04	851.78±528.52	3196.51±700.25	621.85±282.44	2391.22±911.28
NEG299	LPE(18:2)-H	LPE	C23 H43 O7 N1 P1	158858.16±57872.08	170788.79±37682.34	396290.19±126939.05	4131781.55±3447955.62	88390.43±28519.11	197873.04±87264.73	98253.3±7278.81	177579.25±34546.52
NEG30	CL(18:2_18:2_18:2_20:1)-H	CL	C83 H147 O17 P2	2389.03±649	7231.28±1418.27	118493.2±19589.46	80345.17±41894.21	2117.29±820.83	6058.57±2297.12	1671.87±389.12	5794.11±3320.24
NEG300	LPE(18:2e)-H	LPE	C23 H45 O6 N1 P1	85160±49683.77	247011.38±177874.33	351875.76±44659.56	224963.12±22524.56	152598.12±102895.67	361010.17±167983.08	41186.8±11967.38	481299.35±310492.95
NEG302	LPE(18:3e)-H	LPE	C23 H43 O6 N1 P1	3501.44±3005.33	8056.24±4551.38	31254.14±5839.84	7119.5±1955.72	3626.16±3054.47	6306.01±3247.69	780.12±567.47	10607.65±7186.34
NEG305	LPE(20:2)-H	LPE	C25 H47 O7 N1 P1	2455.17±1051.99	3048.81±1392.06	5539.05±3750.68	49771.62±53117.93	1440.91±703.93	1972.43±867.38	635.83±476.39	3764.91±1916.11
NEG306	LPE(20:3)-H	LPE	C25 H45 O7 N1 P1	12601.69±4147.33	19832.38±5047.05	36782.1±13036.03	534365.77±389743.5	8413.61±2893.85	22553.89±9178.18	8939.57±1327.81	26238.45±7379.66
NEG307	LPE(20:4)-H	LPE	C25 H43 O7 N1 P1	102285.68±27034.46	117869.16±39748.44	311732.43±112243.89	3821668.72±3085827.29	64745.87±17441.93	153104.3±79417.03	63322.09±3851.02	151754.98±50142.89
NEG31	CL(20:2_18:2_18:2_18:2)-H	CL	C83 H145 O17 P2	5846.04±708.76	12857.68±2825.11	255779.73±53526.44	125760.65±62876.26	4079.33±1688.78	10569.3±4969.94	4478.27±741.21	10266.23±6413.85
NEG310	LPE(22:4)-H	LPE	C27 H47 O7 N1 P1	4797.88±1022.91	9014.51±4930.16	48576.36±14750.53	647229.27±583491.71	1681.98±665.66	14845.83±6022.45	1676.73±479.26	19783.52±5011.05
NEG311	LPE(22:5)-H	LPE	C27 H45 O7 N1 P1	2241.64±620.84	3761.99±2691.83	51667.03±20568.79	551788.16±431004.6	941.4±585.42	6426.61±3216.63	819.17±248.06	6202.49±2026.44
NEG319	LPI(20:4)-H	LPI	C29 H48 O12 N0 P1	10022.43±5064.76	8175.66±3025.71	48972.2±13107.08	112553.96±69498.18	4650±2206.04	11315.91±3390.16	4356.69±1316.53	7713.7±5170.61
NEG322	LPS(18:2)-H	LPS	C24 H43 O9 N1 P1	1087.89±667.91	1630.37±574.68	15461.74±2353.07	87840.48±57787.71	1056.1±436.11	2801.4±588.55	1148.7±245.71	1698.18±396.19
NEG324	LPS(20:3)-H	LPS	C26 H45 O9 N1 P1	27486.19±11393.85	60009.51±50384.74	13546.65±4755.32	124751.74±96428.55	34827.68±17816.27	103822.96±25536.06	14382.93±3671.32	143375.91±76525.68
NEG325	LPS(20:4)-H	LPS	C26 H43 O9 N1 P1	23834.97±8832.8	25527.84±5031.77	45086.77±31752.86	366796.41±346444.45	13895.42±4708.61	31773.26±14730.69	15957.01±1551	29598.62±6885.11
NEG33	CL(74:9)-H	CL	C83 H143 O17 P2	1695.6±443.94	2932.3±567.08	66994.09±8981.39	29817.98±9619.44	1184.42±948.04	3815.31±3227.49	1529.03±356.07	3358.13±2038.19
NEG330	OAHFA(18:1_18:1)-H	OAHFA	C36 H65 O4	4936.88±2159.43	7396.59±3460.8	5972.09±260.71	6292.64±233.25	2901.46±1006.41	10092.42±7003.8	3357.25±2150.2	7598.12±1374.63
NEG331	OAHFA(56:7)-H	OAHFA	C56 H95 O4	2479.14±1428.25	4652.87±1151.64	1219.03±196.9	1129.24±58.35	1178.42±514.33	1972.12±857.21	1313.46±485.46	2592.1±1093.84
NEG332	PA(28:3)-H	PA	C31 H54 O8 N0 P1	557.41±245.49	2367.14±1824.07	22048.84±18334.02	35995.8±3163.69	957.78±295.95	2768.78±1271.36	775.62±130.62	3895.19±3599.39
NEG333	PA(22:6_21:0)-H	PA	C46 H78 O8 N0 P1	401080.21±103489.28	665556.16±293473.69	1190127.29±172767.81	1687071.33±436692.37	332239.84±44475.74	721401.35±299597.43	404078.96±33023.16	1112763.3±401134.23
NEG334	PA(22:6_21:0)-H	PA	C46 H78 O8 N0 P1	496178.23±129791.71	410852.77±200022.01	103140.92±53059.22	200752.76±91419.01	340909.75±155577.24	901457.67±371955.66	408131.97±164347.1	1389684.71±503164.54
NEG335	PA(22:6_21:1)-H	PA	C46 H76 O8 N0 P1	625438.78±113393.86	870107.12±188928.35	2584924.95±254454.88	2504832.13±435145.71	559334.63±89837.26	939596.93±126627.04	640201.75±26459.48	718805.81±203505.27
NEG336	PA(20:3e_24:2)-H	PA	C47 H84 O7 N0 P1	1174.31±295.9	20600.57±25258.13	359164.45±28334.75	391472.61±45754.67	990.63±480.54	4741.38±3278.01	1921.37±851.35	1964.93±777.14
NEG337	PA(44:6)-H	PA	C47 H80 O8 N0 P1	940897.68±186194.8	2226804.53±1504599.37	17287606.15±773806.78	19832956.37±790421.18	624883.81±164430.8	1405665.29±547353.27	658905.82±93794.48	1569164.45±569753.26
NEG338	PA(20:4e_24:2)-H	PA	C47 H82 O7 N0 P1	71776.15±22628.78	419197.84±436619.73	6951168.25±461522.63	7514960.86±920167.7	72611.44±9981.92	145066.98±65890.35	86587.85±9956.48	131435.01±26399.96
NEG339	PA(20:4e_24:2)-H	PA	C47 H82 O7 N0 P1	10158.45±5059.14	52551.76±53378.05	1476042.98±189654.23	885125.51±48986.66	6055.89±1415.22	27798.86±10447.84	5734.01±960.58	33312.6±3202.94
NEG34	CL(18:2_18:1_20:4_18:2)-H	CL	C83 H143 O17 P2	171.02±128.43	1395.13±616.21	29965.59±8813.58	50013.7±9421.24	273.8±176.74	1630.27±924.73	161.87±23.66	1717.6±941.54
NEG340	PA(22:1_22:6)-H	PA	C47 H78 O8 N0 P1	1591.89±1161.2	2773.76±3084.82	55389.99±8626.22	37433.27±5473.83	1631.68±284.11	823.04±503.92	939.63±754.47	1711.39±1206.08
NEG341	PA(46:6)-H	PA	C49 H84 O8 N0 P1	4234782.54±858542.71	5381974.35±197830.67	4254635.86±420547.74	4060394.29±465652.81	3568619.98±391187.56	4575056.7±622395.93	3581275.7±409796.27	4631568.57±426952.84
NEG343	PC(8:0_11:2)	PC	C28 H51 O10 N1 P1	5195.49±2611.89	29138.62±22849.88	586384.18±243950.26	251480.94±175330.09	3310.1±3162.19	3912.01±3921.04	3834.48±4746.19	8471.9±4272.46
NEG344	PC(11:0_10:4)	PC	C30 H51 O10 N1 P1	1313.08±665.86	7309.34±6165.97	95799.09±22018.41	40740.11±32386.24	903.89±539.75	1115.52±689.13	665.29±342.4	7192.25±6170.18
NEG35	CL(75:6)-2H	CL	C84 H150 O17 P2	119964.91±29125.03	82735.5±22852.04	654245.26±73769.37	491988.86±70282.47	88379.4±11283.02	71315.14±12086.17	74486.39±10703.22	72061.12±22625.98
NEG356	PC(14:0_18:2)	PC	C41 H77 O10 N1 P1	20078.13±5611.3	38767.04±24483.83	392222.64±37467.04	529487.01±103161.22	11052.07±3429.37	32139.29±10057.64	10383.12±3639.53	33591.7±11123.94
NEG357	PC(14:0e_18:2)	PC	C41 H79 O9 N1 P1	6728.11±4310.54	17983.17±16700.65	211652.67±18890.45	189936.62±11402.31	4521.4±1774.97	50450.47±51889.66	2196.52±749.37	12859.43±4869.01
NEG358	PC(16:1e_16:1)	PC	C41 H79 O9 N1 P1	2739.74±1810.19	11076.37±12716.08	130061.38±42786.53	162410.23±48584.97	912.28±328.74	8735.93±4684.43	704.3±411.05	14710.58±5259.4
NEG363	PC(15:0_18:2)	PC	C42 H79 O10 N1 P1	6068.43±5439.96	20343.35±25832.67	348271.62±32814.44	602507.1±55609.45	2065.57±1108.34	11781.46±7516.02	2185.01±1380.02	13680.16±7247.04
NEG364	PC(16:2e_17:0)	PC	C42 H81 O9 N1 P1	3367.48±864.88	19849.99±19386.31	172746.2±10187.39	313918.28±13709.46	2854.06±966.97	7472.6±3429.5	3248.77±712.36	4482.29±1616.97
NEG365	PC(20:4_13:0)	PC	C42 H75 O10 N1 P1	10933.38±6902.96	18222.5±3750.51	35067.08±20833.04	24880.72±25154.08	7625.97±5738.61	19121.62±2750.82	13454.47±941.54	15315.81±3949.94
NEG374	PC(16:0_18:2)	PC	C43 H81 O10 N1 P1	1964095.28±398341.89	4945733.38±3281033.7	34408684.99±1671430.22	39838309.02±2654899.11	1269780.93±411283.79	3180723.31±1222694	1401975.37±201259.72	3340730.69±1128297.34
NEG376	PC(16:0_18:2)	PC	C43 H81 O10 N1 P1	650623.28±766269.34	1165951.04±1046985.35	35249276.73±1465758.05	33673249.22±14152822.88	461503.06±481209.72	2149410.02±1651818.87	947055.29±605058.28	2534127.02±2019964.9
NEG377	PC(16:0_18:2)	PC	C43 H81 O10 N1 P1	7494.49±4348.56	1707191.16±3789813.66	6958448.67±15143295.58	162309.63±198586.06	5416.78±3187.04	19226.48±14704.4	5607.37±2680.03	13742.52±12094.41
NEG379	PC(16:0e_18:2)	PC	C43 H83 O9 N1 P1	161698.94±48300.14	904700.94±910557.17	14684196.4±935656.61	15787723.31±2081074.98	163239.2±21699.29	316406.69±134276.29	188634.8±11270.71	273944.12±56347.38
NEG38	CL(76:3)-2H	CL	C85 H158 O17 P2	4095.15±1923.57	4203.81±1083.76	33006.81±1124.14	29678.42±12929.25	1346.53±611.28	4305.11±1500.04	1036.71±566.05	2845.61±1715.22
NEG381	PC(16:1e_18:1)	PC	C43 H83 O9 N1 P1	26766.66±9535.27	119019.77±112674.98	3162461.03±478494.81	1854615.05±105037.66	17421.11±2030.38	68477.84±22274.14	18368.93±1615.91	84942±15862.89
NEG383	PC(16:0e_18:2)	PC	C43 H83 O9 N1 P1	1140.58±1192.32	43807.72±60802.42	1157566.34±524339.73	625219.78±412882.23	1543.58±2481.64	8217.64±14214.8	532.98±136.62	2430.97±772.5
NEG384	PC(16:1e_18:1)-CH3	PC	C41 H79 O7 N1 P1	462433.74±89718.6	1252633.15±221026.38	2894118.66±473909.6	3196022.94±517815.92	696201.82±295623.19	1680252.06±361960.28	920210.79±192424.05	2136625.01±305369.49
NEG385	PC(16:1_18:2)	PC	C43 H79 O10 N1 P1	86105.34±47573.09	130058.71±18085.9	812869.18±666296.76	985523.54±202160.85	42662.57±32206.31	132025.24±53330.33	75913.71±32132.45	146704.55±31562.17
NEG387	PC(16:1_18:2)	PC	C43 H79 O10 N1 P1	95852.97±20579.33	156517±88517.87	1192528.16±772968.25	1554953.32±235119.42	61948.79±20352.95	72006.09±55198.03	70055.14±16791.57	68658.11±24606.43
NEG388	PC(16:1_18:2)	PC	C43 H79 O10 N1 P1	3501.92±1059.31	11289.82±8042.72	142772.81±24550.47	103571.47±16008.6	1689.27±692.99	7635.4±3120.51	1689.38±565.42	11368.94±5328.95
NEG389	PC(16:0e_18:3)	PC	C43 H81 O9 N1 P1	7103.94±5449.96	28389.79±23910.61	332361.63±163350.32	404970.99±265226.71	6386.95±3050.6	8069.99±7542.6	4921.98±3922.72	13926.49±3292.17
NEG39	CL(76:6)-H	CL	C85 H153 O17 P2	14662.37±3795	24045.39±4836.46	23403.99±3209.71	19463.5±9496.03	10107.29±957.27	21093.5±3579.21	9145.6±2497.71	14524.37±1594.17
NEG390	PC(16:1e_18:2)	PC	C43 H81 O9 N1 P1	73561.08±22439.78	669422.27±700294.02	18694863.01±1910837.79	11971404.85±1741638.95	53432.87±9258.1	131062.76±66808.64	74886.14±47287.04	199529.95±86078.52
NEG392	PC(16:1e_18:2)	PC	C43 H81 O9 N1 P1	10476.51±9725.68	5179.69±6142.63	2093811.71±4416234.72	78950.72±41374.77	10752.47±4007.57	906.09±926.06	1222.31±2380.91	589.12±796.17
NEG393	PC(14:0_20:4)	PC	C43 H77 O10 N1 P1	5258.36±5485.39	10645.36±5982.4	29615.32±8471.38	67953.57±23838.9	527.85±260.18	6379.17±3853.53	1100.34±1079.7	9626.56±4228.29
NEG394	PC(16:1e_18:3)	PC	C43 H79 O9 N1 P1	579.2±352.46	12469.8±18017.66	606337.96±83043.38	321363.05±122479.92	301.15±138.77	1433.18±1234.89	315.22±87.68	3440.12±4106.6
NEG400	PC(17:0_18:2)	PC	C44 H83 O10 N1 P1	76795.47±18537.65	163562.34±56835.4	490025.15±21402.16	751395.2±69963.11	59847.87±21624.15	140635.48±44623.62	51193.8±5875.45	117878.6±24978.45
NEG401	PC(16:2e_19:0)	PC	C44 H85 O9 N1 P1	2597.94±1499.07	25145.15±32778.93	302556.98±6453.26	683250.05±98155.34	905.63±438.49	14057.48±15728.16	1834.69±1736.09	3623.64±4931.65
NEG403	PC(17:1_18:2)	PC	C44 H81 O10 N1 P1	7173.49±4218.28	19283.04±8566.06	67637.07±11248.08	161374.28±23787.56	4990.29±3532.03	15275.25±3623.55	4390.54±2500.37	13493.79±4506.1
NEG404	PC(15:0_20:3)	PC	C44 H81 O10 N1 P1	62258.57±15482.61	69335.74±26575.09	127881.13±18161.04	96653.84±39999.7	55928.8±22537.8	91231.29±24393.68	70101.5±17195.3	114461.62±44026.61
NEG405	PC(18:2e_17:1)	PC	C44 H83 O9 N1 P1	500.09±288.8	8698.32±10392.11	111260.25±24823.13	230896.89±25647.39	495.38±154.77	1658.72±1175.17	366.25±105.42	785.23±592.44
NEG406	PC(15:0_20:4)	PC	C44 H79 O10 N1 P1	94537.18±20017.7	157441.86±42153.35	357797.66±38478.45	448832.31±68037.62	72899.7±17307.39	175240.3±64987.61	82494.29±3574.37	207089.56±68837.9
NEG407	PC(35:4e)	PC	C44 H81 O9 N1 P1	1041.15±450.26	4343.34±5182.56	40668.01±15970.29	121125.15±34622.97	1056.32±375.05	1633.12±575.33	1043.99±780.02	2786.46±1536.64
NEG408	PC(35:4e)	PC	C44 H81 O9 N1 P1	11836.31±2259.1	21921.81±14617.09	94945.03±23357.03	60058.25±7062.41	15651.72±13331.26	38404.84±2506.98	25121.32±5223.17	28124.74±23957.46
NEG419	PC(16:0_20:2)-CH3	PC	C43 H81 O8 N1 P1	63848.04±10085.14	23100.32±6279.15	42211.67±5374.48	14184.7±5005.19	37207.49±14779.61	14533±5337.88	14174.21±3349.93	5998.68±1352.69
NEG42	CL(77:3)-2H	CL	C86 H160 O17 P2	54171.42±10791.9	91554.27±63265.42	54331.87±10830.16	67170.42±5302.24	21172.88±3486.56	89268.79±51743.98	19020.27±3004	87868.14±32896.61
NEG420	PC(18:0e_18:2)	PC	C45 H87 O9 N1 P1	40886.85±40568.71	85470.14±53724.76	1804413.54±886667.28	1061094.32±148955.74	39576.51±27837.22	256623.48±261631.62	47202.6±37953.01	87003.5±23654.01
NEG422	PC(18:1e_18:1)	PC	C45 H87 O9 N1 P1	9339.61±2797.99	40423.41±13151.32	660998.7±80753.81	326755.19±42808.66	14266.63±5372.43	47521.64±20417.44	19952.81±5896.89	79565.15±5734.37
NEG423	PC(16:1e_20:1)-CH3	PC	C43 H83 O7 N1 P1	16060.67±3179.77	40574.12±20557.9	104734.1±12275.51	119400.74±78715.06	25279.84±15510.11	39167.9±11736.21	32669.76±8317.76	47525.38±2071.02
NEG424	PC(18:1_18:2)	PC	C45 H83 O10 N1 P1	1702487.43±388794.36	2737539.5±400310.04	3679763.26±421924.43	4080241.12±612645.84	1458735.91±398428.68	2694961.14±442603.8	1408244.72±147389.55	2985988.53±459436.93
NEG426	PC(16:0_20:3)	PC	C45 H83 O10 N1 P1	1007433.9±529278.14	1147686.68±167590.82	3494321.36±1356984.34	3820107.64±1807708.39	651474.03±196785.39	1769248.01±1060489.69	633750.52±83954.79	1955284.42±1061496.54
NEG427	PC(18:1e_18:2)	PC	C45 H85 O9 N1 P1	153259.84±39509.77	259099.5±152748.98	3948203.41±810749.28	3000172.88±467999.17	153689.57±20358.26	161251.49±62112.92	153452.28±17443.66	98627.13±17533.27
NEG429	PC(18:2e_18:1)	PC	C45 H85 O9 N1 P1	56121.25±13280.06	161774.04±74921.71	4506435.41±569262.8	2265076.95±315459.73	60869.31±15545.47	85811.76±31472.44	69560.68±14322.98	151366.59±47287.57
NEG430	PC(18:1e_18:2)	PC	C45 H85 O9 N1 P1	14750.65±6586.02	33484.69±29820.72	717964.95±318560.62	25976.51±2444.39	20378.4±11024.02	23520.69±21034.87	25611.72±26730.89	626.03±453.1
NEG431	PC(18:2_18:2)	PC	C45 H81 O10 N1 P1	314492.11±64609.04	366669.28±40008.24	1000092.46±132185.22	1003727.33±302644.05	248296.03±75694.8	342690.39±87110.44	264186.76±27135.6	430487.08±128938.57
NEG433	PC(16:0_20:4)	PC	C45 H81 O10 N1 P1	303892.85±66563.42	514868.49±189780.46	1491116.65±201206.73	1754793.36±299981.78	186387.01±37584.73	658988.48±327894.65	206912.13±23318.37	976894.01±417395.93
NEG435	PC(16:1_20:3)-CH3	PC	C43 H77 O8 N1 P1	46135.23±20012.53	85842.04±23987.45	1678815.51±2290887.89	2363940.95±3245915.57	39796.07±7930.56	81908.93±39275.79	46796.97±9114.3	98678.13±33411.84
NEG436	PC(16:0_20:4)-CH3	PC	C43 H77 O8 N1 P1	1692323.81±336097.5	2343402.68±198286.45	5091169.04±459175.06	4798593.26±1869106.94	1332389.68±129445.1	2379984.86±943303.76	1163570.15±142689.79	2562694.21±619697.19
NEG437	PC(18:2e_18:2)	PC	C45 H83 O9 N1 P1	8097.66±2729.69	12733.09±13384.84	587890.14±43366.16	262238.37±60455.6	9186.46±3259.19	13235.95±15166.63	7385.2±1152.96	150291.2±217558.89
NEG438	PC(18:2e_18:2)	PC	C45 H83 O9 N1 P1	78411.9±27441.42	362974.02±334314.93	7718532.12±688709.9	6336062.7±653110.02	64119.04±10147.17	167052.29±69047	74073.23±11333.38	326986.95±172150.05
NEG44	CL(77:5)-H	CL	C86 H157 O17 P2	5266.4±2317.19	12680.11±3104.53	26459.73±4088.17	25114.69±1525.55	8092.8±1474.33	9672.26±3435.38	7834.42±1882.89	17661.17±6030.98
NEG440	PC(16:1_20:4)	PC	C45 H79 O10 N1 P1	16193.28±3596.13	8991.99±1841.55	40969.63±7500.6	39194.2±12258.28	11370.66±4042.43	9225.62±2986.54	13220.86±4250.96	9341.15±2196.9
NEG441	PC(16:0_20:5)	PC	C45 H79 O10 N1 P1	10806.57±4142.19	21040.41±14568.57	108144.26±14717.5	151531.97±57386.9	6008.94±3693.54	21295.79±9875.68	6756.88±3076.54	30661.06±10071.36
NEG442	PC(16:1_20:4)	PC	C45 H79 O10 N1 P1	2964.27±1903.39	8199.3±4911.3	31076.58±14716.07	7547.3±3798.39	4569.16±4428.51	9789.06±4552.13	5098.29±5590.22	1489.45±1491.77
NEG444	PC(16:0_20:5)-CH3	PC	C43 H75 O8 N1 P1	101175.09±138329.46	59269.77±9496.66	95913.05±16190.48	112472.25±31825.82	31622.57±5554.9	64164.5±20014.43	30361.08±784.18	54210.09±6934.94
NEG446	PC(18:2e_18:3)	PC	C45 H81 O9 N1 P1	3150.11±1527.01	20601.33±24186.5	857105.8±116499.58	470173.93±83651.28	1942.14±1034.48	3954.34±3843.69	2370.51±917.71	4601.2±2303.46
NEG447	PC(16:1e_20:4)	PC	C45 H81 O9 N1 P1	98991.92±39803.17	257804.18±207023.76	5617101.56±634989.62	3454971.24±376866.9	65235.76±13809.52	173926.01±69191.54	77448.66±37466.06	272823.88±111639.75
NEG449	PC(16:1e_20:4)-CH3	PC	C43 H77 O7 N1 P1	1795844.53±414675.13	3378711.84±862865.27	13070199.1±534113.34	11671004.02±651727.59	2335379.94±300356.36	3186866.39±955226.31	2287023.71±198858.32	4319197.63±914619.35
NEG453	PC(19:0_18:2)	PC	C46 H87 O10 N1 P1	24702.28±5854.2	44263.65±6986.08	16504.92±4386.85	22920.77±9923.55	35739.91±4586.98	45997.14±1676.7	34060.67±1758.14	5805.53±1441.4
NEG454	PC(19:0_18:2)	PC	C46 H87 O10 N1 P1	20722.23±3996.69	31451.9±6035.6	32809.52±6024.87	31366.46±5432.78	15108.47±4318.11	23250.65±6132.34	15218.95±3886.58	22659.1±6681
NEG456	PC(19:1_18:2)	PC	C46 H85 O10 N1 P1	3930.38±1598.99	2013±1149.08	3870.04±1401.52	31134.93±27846.66	1776.51±1073.72	2553.52±2002.35	1040.54±485.18	2690.41±1506.22
NEG458	PC(17:0_20:4)	PC	C46 H83 O10 N1 P1	79709.37±18768.6	73790.99±48196.28	182384.91±58331.03	209882.32±111618.08	37361.01±24726.3	104197.74±53571.83	53744.42±7244.21	164435.74±127368.51
NEG46	CL(78:3)-2H	CL	C87 H162 O17 P2	161439.23±32899.95	217499.87±9941.37	179604.44±16551.26	171144.59±24702.56	145924.89±23237.96	198360.01±20120.59	142929.25±15834.04	199647.99±9789.66
NEG460	PC(17:0_20:4)-CH3	PC	C44 H79 O8 N1 P1	2526.72±1571.8	9464.96±8548.57	75489.09±2944	68906.46±7655.3	1910.22±917.01	7379.92±3506.82	2073.25±625.13	9801.38±3193.96
NEG461	PC(20:4e_17:0)	PC	C46 H85 O9 N1 P1	23839.78±16584.6	4522.28±5193.58	57043.89±6965.96	115665.69±11052.52	18731.52±18770.07	1976.66±1784.26	23174.32±16391.85	3375.9±3516.58
NEG462	PC(15:0_22:6)	PC	C46 H79 O10 N1 P1	31018.69±6860.29	40251.11±16761.29	254268.51±55841.3	187829.37±24202.95	19686.26±3362.07	47183.08±13276.55	21944.01±982.98	62399.2±25046
NEG466	PC(18:0_20:2)	PC	C47 H89 O10 N1 P1	248542.87±51193.25	331884.56±17528.93	190852.9±15908.61	138976.92±34277.92	213633.34±36430.42	306272.22±33339.13	231342.67±13347.07	337407.03±39230.62
NEG468	PC(18:0e_20:2)	PC	C47 H91 O9 N1 P1	1525.69±1379.49	3874.5±4750	114463.81±15900.48	76040.52±19877.07	3285.61±2646.24	2854.64±2095.3	1334.62±881.88	3020.84±1652.56
NEG469	PC(38:2e)	PC	C47 H91 O9 N1 P1	1174.16±929	7061.33±8392.74	17043.92±9101.96	50672.48±44119.92	950.69±290.19	2273.13±1049.58	436.98±283.2	6228.32±3347.07
NEG47	CL(78:7)-H	CL	C87 H155 O17 P2	4956.19±1526.91	9607.88±1829.71	29389.7±7497.75	30011.04±23789.39	2668.85±700.32	10626.89±6161.12	1439.16±1150.02	10602.21±4772.48
NEG470	PC(20:1_18:2)	PC	C47 H87 O10 N1 P1	127179.78±59647.24	142193.25±10368.22	101201.61±32074.35	89984.73±35204.88	86883.39±16427.73	168224.78±79313.55	85215.23±11827.81	198119.58±47904.09
NEG471	PC(18:0_20:3)	PC	C47 H87 O10 N1 P1	273330.73±62080.07	429778.24±16014.31	201072.43±45101.67	212296.39±20990.59	225500.58±52865.34	433752.69±181365.25	228079.99±47823.98	445252.6±78080.7
NEG472	PC(18:0e_20:3)	PC	C47 H89 O9 N1 P1	2792.14±1570.29	3933.61±582.47	16899.52±15824.69	12840.72±8292.02	3170.63±1214.87	8383.75±5675.48	3555.08±539.5	7329.32±3117.52
NEG473	PC(18:0e_20:3)	PC	C47 H89 O9 N1 P1	3103.75±1595.58	11497.52±7313.82	127444.33±8312.19	176871.25±24678.6	4119.25±1757.74	11736.74±7462.18	5015.16±1764.17	14426.46±2922.02
NEG474	PC(18:1e_20:2)	PC	C47 H89 O9 N1 P1	818.29±778.56	2834.2±1979.87	125409.59±6838.05	40985.69±3281.36	1090.76±538.4	1817.46±746.23	1536.62±630.55	3023.09±1107.33
NEG475	PC(20:2_18:2)	PC	C47 H85 O10 N1 P1	153862.06±48345.76	182470.5±79408.19	226169.13±55409.43	242708.83±60781.29	102182.13±29966.1	202610.41±81251.16	103821.81±31967.38	292278.19±107846.9
NEG476	PC(18:0_20:4)	PC	C47 H85 O10 N1 P1	771355.86±168912.12	1005986.56±66703.47	755216.44±228549.77	665691.58±246994.72	594651.88±80101.23	1101444.43±449719.14	585065.44±72397.27	1316646.08±351965.16
NEG477	PC(16:0e_22:4)	PC	C47 H87 O9 N1 P1	5435.8±2718.4	32849.1±30281.13	773890.53±105007.31	852246.91±108702.23	5991.66±1390.7	14788.33±5627	5665.69±1548.68	35123.95±17421.16
NEG478	PC(18:1e_20:3)	PC	C47 H87 O9 N1 P1	3910.34±2099.9	8608.62±5947.74	191602.47±10692.77	134500.13±27807.99	3990.55±1864.89	5828.7±2761.28	4328.32±1860.44	14925.18±8405.87
NEG479	PC(18:1_20:4)	PC	C47 H83 O10 N1 P1	172652.11±37708.93	260429.18±34148.08	267877.11±41023.19	298894.85±11448.15	133738.77±30828.49	337142.19±118725.33	131871.85±4069.36	462379.8±139347.2
NEG48	CL(78:9)-2H	CL	C87 H150 O17 P2	237911.4±72562.8	349382.33±26775.75	311145.07±48747.67	372875.91±121542.28	189798.37±26280.71	350796.99±99982.03	154732.54±11522.35	363689.31±99081.32
NEG481	PC(16:0_22:5)-CH3	PC	C45 H79 O8 N1 P1	48473.52±10667.62	52506.49±7092.84	301271.39±33075.94	213623.31±83011.6	31881.28±3923.72	63876.34±26908.03	29474.31±3869.86	69634.21±20593.63
NEG482	PC(18:1e_20:4)	PC	C47 H85 O9 N1 P1	52154.74±15000.76	133995.34±100453.22	1934852.76±245045.43	1818208.5±223634.82	56784.45±7620.81	94225.63±34456.5	49885.85±7244.1	186420.98±103082.06
NEG483	PC(16:1e_22:4)	PC	C47 H85 O9 N1 P1	14663.89±10659.93	27353.51±31114.55	786127.26±66904.95	402933.75±40275.01	10627.55±10024.63	11134.58±6257.89	14080.64±7545.93	23949.7±11762.86
NEG484	PC(18:2_20:4)	PC	C47 H81 O10 N1 P1	83538.4±19254.28	91494.17±4923.88	136731.33±11790.25	127893.05±15527.9	47750.67±6138.6	104057.88±45552.26	56598.85±12421.36	140241.64±54120.97
NEG485	PC(16:0_22:6)	PC	C47 H81 O10 N1 P1	4677.18±3088.54	28432.45±34114.29	88734.4±23851.12	139968.74±35973.44	2589.95±1730.76	14377.99±12455.72	13621.97±19637.94	14312.73±6606.54
NEG486	PC(38:6)	PC	C47 H81 O10 N1 P1	313.91±39.56	1326.65±1498	1785.52±515.46	17136.88±12242.64	318.61±117.2	1328.96±976.18	335.74±85.43	1532.65±340.97
NEG487	PC(18:2e_20:4)	PC	C47 H83 O9 N1 P1	3808.65±1617.1	5169.3±4619.26	243031.42±44809.08	149961.01±25403	2286.02±670.12	4599.2±3201.57	1989±839.45	9182.6±8716.79
NEG488	PC(16:1e_22:5)	PC	C47 H83 O9 N1 P1	24129.82±6054.17	58237.1±46346.3	1595532.17±101754.25	907305.83±104072.9	15522.78±1960	26978.49±9677.57	13008.76±1393.87	44376.55±15291.96
NEG489	PC(16:2e_22:4)-CH3	PC	C45 H79 O7 N1 P1	40638.55±13301.63	71453.98±42659.58	842355.09±153049.31	818802.43±137575.57	24833.6±2304.54	59084.87±17364.41	22269.98±1493.65	119985.02±45620.15
NEG491	PC(18:3e_20:4)	PC	C47 H81 O9 N1 P1	2016.86±1187.23	4259.84±4138.45	186054.71±19392.56	94013.98±8514.03	741.21±505.96	965.21±598.46	548.76±290.82	1516.48±915.49
NEG495	PC(22:0_18:2)	PC	C49 H93 O10 N1 P1	16318.23±6048.66	14261.26±4842.09	5326.93±2040.8	5711.52±3335.05	5522.76±1886.78	16036.49±10315.74	6136.2±2408.81	15688.34±6837.71
NEG496	PC(18:0_22:4)	PC	C49 H89 O10 N1 P1	33939.11±7970.11	50561.79±10351.96	72535.43±12574.11	80955.46±28791.28	21109.63±4000.32	63222.46±27877.89	21230.77±2459.84	90797.6±25036.41
NEG497	PC(18:0e_22:4)	PC	C49 H91 O9 N1 P1	677.96±437.5	3958.12±3244.94	103852.88±17792.46	102651.42±21153.59	677.62±449.59	4066.82±2845.32	298.07±186.97	8197.58±4472.5
NEG498	PC(18:0_22:5)	PC	C49 H87 O10 N1 P1	38220.21±8459.32	37384.92±8818.42	87912.67±29605.13	65876.63±35635.61	23883.37±4683.02	55297.53±33665.52	24627.6±4717.27	62960.89±15756.61
NEG499	PC(18:1e_22:4)	PC	C49 H89 O9 N1 P1	1332.63±736.81	6727.09±7489.13	255499.91±16907.18	214625.93±26199.9	810.27±282.07	2526.94±1203.9	434.19±221.87	9341.2±8685.79
NEG5	CL(18:2_18:1_16:0_18:1)-H	CL	C79 H145 O17 P2	113.79±16.84	1553.96±522.94	19559.69±5680.95	26302.39±2468.75	111.16±23.41	1799.03±801.09	95.77±48.2	2329.61±1111.46
NEG500	PC(18:1e_22:4)	PC	C49 H89 O9 N1 P1	307.13±176.02	2047.05±1672.64	175548.52±20934.93	84788.11±13800.39	228.41±39.09	1199.14±291.47	215.35±28.26	2565.66±1417.74
NEG501	PC(20:2_20:4)	PC	C49 H85 O10 N1 P1	16155.55±5727.89	11695±2251.67	10340.74±4125.78	8846.67±3348.05	6644.33±2422.62	19696.23±9737.27	6601±1877.06	36651.25±19141.02
NEG502	PC(18:0_22:6)	PC	C49 H85 O10 N1 P1	5073.55±2142.09	7081.68±1844.28	8606.54±3338.75	11997.41±9336.52	2356.63±966.93	15907.69±14482.86	2000.36±995.62	11351.35±4593.48
NEG503	PC(18:1e_22:5)	PC	C49 H87 O9 N1 P1	1530.15±618.94	6673.44±8146.93	201561.17±17724.73	143491.33±18528.84	923.32±440	2194.29±1619.57	571.55±250.46	6320.85±7284.36
NEG505	PC(40:6e)-CH3	PC	C47 H83 O7 N1 P1	5800.09±2042.55	10807.57±5641.45	25345.32±8109.89	24678.43±14071.29	2714.67±875.19	13681.12±5034.36	2372.33±288.23	16484.06±3590.59
NEG511	PE(9:0_10:2)-H	PE	C24 H43 O8 N1 P1	5647.25±3691.14	35513.75±34385.57	133979.22±37141.01	72854.03±9576.01	8391.11±7193.21	30779.32±7886.88	2202.84±1542.26	51665.2±21088.56
NEG512	PE(11:0_10:2)-H	PE	C26 H47 O8 N1 P1	39228.44±23128.89	119643.49±91459.98	113139.33±7154.41	53534.49±8250.81	79857.31±47475.02	176401.17±46564.29	27677.75±8830.55	237826.67±127916.69
NEG513	PE(11:0_10:3)-H	PE	C26 H45 O8 N1 P1	12074.05±8169.07	38015.18±30379.62	57468.13±5730.71	36426.45±6312.62	22380.95±15375.48	56577.03±28146.73	4267.63±1449.76	76816.39±50078.76
NEG514	PE(10:0_11:4)-H	PE	C26 H43 O8 N1 P1	55644.11±17373.73	138766.07±33311	370619.32±106372.14	310945.44±204596.57	57695.5±24866.9	69761.32±8695.44	40917.89±10903.45	143901.06±66715.32
NEG515	PE(13:0_10:4)-H	PE	C28 H47 O8 N1 P1	5065±3057.31	16307.42±5725.36	59840.24±21919.12	51470±41674.36	2931.86±1986.86	7791.85±1644.69	1300.26±637.4	23104.54±16273.08
NEG519	PE(16:1e_16:1)-H	PE	C37 H71 O7 N1 P1	9784.82±2134.44	27940.07±17923.35	47311.65±14569.57	112821.06±31590.98	5718.81±2399.52	25830.58±7899.7	4394.04±2475.74	30032.97±5593.69
NEG521	PE(16:1e_17:1)-H	PE	C38 H73 O7 N1 P1	679.83±235.93	5543.92±5774.68	17006.24±4097.34	54754.52±11114.9	654±289.51	4052.92±3507.23	631.62±117.04	3717.99±2650.73
NEG527	PE(16:0_18:2)-H	PE	C39 H73 O8 N1 P1	207264.63±43269.19	289947.95±58550.4	1020369.21±90221.57	1269250.63±193184.86	135381.89±27601.28	358332.01±124389.21	130076.11±13589.91	301103.43±70580.52
NEG528	PE(16:0e_18:2)-H	PE	C39 H75 O7 N1 P1	26921.66±6400.64	73821.09±50809.82	595255.94±400453.78	373346.69±26809.49	21098.47±2186.08	49139.96±29532.77	14830.87±6432.06	29613.3±25424.3
NEG529	PE(16:1e_18:1)-H	PE	C39 H75 O7 N1 P1	299277.12±74918.29	641892.52±371894.61	2421994.15±377183.16	3238144.99±340766.17	223767.53±47808.38	680388.75±215889.33	212062.76±35870.71	841706.49±97871.94
NEG53	CL(79:5)-H	CL	C88 H161 O17 P2	11806.47±5046.67	18311.19±3193.87	17671.7±2607.21	15130.05±5365.59	9342.7±2083.87	15412.9±7693.39	7612.31±1698.53	17109.42±5720.98
NEG530	PE(16:1_18:2)-H	PE	C39 H71 O8 N1 P1	7135.34±1507.23	7545.13±2279.73	27049.11±3607.65	57666.75±6480.95	4965.96±1558.62	9719.8±956.69	4772.22±2273.49	12573.53±6271.38
NEG531	PE(16:1e_18:2)-H	PE	C39 H73 O7 N1 P1	328238.86±84299.36	973535.04±561068.85	11402096.86±835679.77	9544908.11±331183.75	256971.57±20015.38	573853.77±119402.95	210999.32±21156.6	491742.83±129390.08
NEG532	PE(16:1e_18:2)-H	PE	C39 H73 O7 N1 P1	111334.77±90002.2	173145.83±133032.52	2794431.32±1329673.51	99019.47±12538.18	81276.47±60648.64	231841.51±224013.42	38486.05±19048.76	2133.88±1093.92
NEG533	PE(16:1e_18:3)-H	PE	C39 H71 O7 N1 P1	4128.53±952.27	16544.49±15494.49	350329.41±45130.42	257065.23±24140.28	2737.02±1063.03	6762.28±1419.57	2437.31±456.94	6438.29±2079.8
NEG534	PE(14:1e_20:4)-H	PE	C39 H69 O7 N1 P1	6486.06±3862.36	17751.05±8456.88	41863.58±6102.39	53220±9493.56	1397.47±932.06	10949.54±8693.53	1317.69±673.24	14636.76±6611.25
NEG536	PE(17:0_18:2)-H	PE	C40 H75 O8 N1 P1	19040.97±6254.33	35066.08±13892.31	124761.83±19783.91	162042.33±53565.38	13660.87±4308.98	31404.24±8168.24	10772.41±2313.05	18853.89±3089.86
NEG537	PE(16:1e_19:1)-H	PE	C40 H77 O7 N1 P1	11146.26±2748.91	45910.09±26677.08	169686.17±22982.22	364783.75±55142.53	12671.11±5943.26	55632.47±22735.12	12835.15±2912.23	51847.57±9497.03
NEG538	PE(17:1_18:2)-H	PE	C40 H73 O8 N1 P1	366.51±230.93	3087.72±2814.1	50423.59±11616.77	27794.27±3377.08	221.43±161.62	779.68±502.49	442.37±182.62	805.67±311.95
NEG539	PE(18:2e_17:1)-H	PE	C40 H75 O7 N1 P1	36744.22±7692.02	157968.18±87066.12	745483.04±26502.75	1398984.39±208604.09	33596.52±9050.91	96296.29±19415.05	32084.95±4140.73	82264.08±10900.12
NEG54	CL(79:6)-2H	CL	C88 H158 O17 P2	56019.05±14993.88	53081.13±33315.31	736027.42±66051.64	514601.27±51441.37	33796.31±2629.72	38783.82±11448.63	28703.66±3586.9	62492.86±26160.72
NEG543	PE(18:1_18:1)-H	PE	C41 H77 O8 N1 P1	3173029.42±622365.73	4753190.21±445216.35	12503491.78±811932.4	10298908.57±4143837.41	2395763.38±296620.65	4313956.48±797550.79	2382013.49±307828.58	3817455.73±499459.56
NEG546	PE(18:0e_18:2)-H	PE	C41 H79 O7 N1 P1	340159.28±52814.73	664245.27±28023.75	1715416.23±868013.41	700290.86±440478.01	358518.68±69399.27	548504.03±52485.06	418961.78±53984.79	68065.95±17774.1
NEG547	PE(18:1e_18:1)-H	PE	C41 H79 O7 N1 P1	462433.74±89718.6	1252633.15±221026.38	2894118.66±473909.6	3196022.94±517815.92	696201.82±295623.19	1680252.06±361960.28	920210.79±192424.05	2136625.01±305369.49
NEG548	PE(18:1_18:2)-H	PE	C41 H75 O8 N1 P1	761967.32±191931.06	1178769.15±163079.87	920574.82±83295.14	1421998.87±526663.2	618668.97±108148.49	1170933.8±152837.69	529217.22±27320.32	1129489.61±188372.67
NEG549	PE(18:1_18:2)-H	PE	C41 H75 O8 N1 P1	119992.11±167004.42	423748.06±345395.26	17793.34±12469.84	51707.57±15471.41	53277.02±4466.47	591847.55±277443.09	135925.65±128833.37	165351.71±170751.31
NEG550	PE(18:1e_18:2)-H	PE	C41 H77 O7 N1 P1	468.59±283.15	46061.13±68156.29	391466.72±39523.55	257162.37±49447.78	5925.18±5252.75	28210.06±60730.72	35908.28±50489.78	106178.79±81797.45
NEG551	PE(18:1e_18:2)-H	PE	C41 H77 O7 N1 P1	131573.02±27362.9	203424.12±80996.3	1304010.86±54448.77	594911.71±358410.15	67059.92±43250.38	182465.25±35297.36	85997.84±35424.07	122028.98±72846.23
NEG554	PE(18:2_18:2)-H	PE	C41 H73 O8 N1 P1	86736.11±18975.01	88870.23±14090.22	288028.9±24818.39	261167.25±50357.08	62901.38±13428.37	84187.86±6462.41	66050.41±6934.33	81135.27±16079.05
NEG555	PE(16:0_20:4)-H	PE	C41 H73 O8 N1 P1	89613.59±22990.52	128618.38±27427.09	283184.17±16569.62	365416.45±59766.78	53896.21±8158.34	172427.02±98768.79	47654.21±1728.38	177140.48±73752.11
NEG556	PE(18:2e_18:2)-H	PE	C41 H75 O7 N1 P1	995170.07±194859.84	1519390.08±82540.19	6964730.28±877441.03	6494733.51±461871.64	678647.58±86401.22	1152985.51±142791.44	717663.39±110828.76	1108246.86±273381.34
NEG557	PE(16:1e_20:3)-H	PE	C41 H75 O7 N1 P1	160701.24±224553.78	304941.51±393917.62	3513013.59±1764811.55	318546.64±407668.15	66174.9±9511.24	36266.49±36021.08	62699.93±27441.79	24160.81±2628.45
NEG559	PE(18:3e_18:2)-H	PE	C41 H73 O7 N1 P1	105048.95±22882.31	76724.05±5468.07	895412.55±157709.89	544606.25±156492.94	69291.53±12396.56	54419.21±3828.37	71503.4±6540.19	51695.02±9807.44
NEG560	PE(16:1e_20:4)-H	PE	C41 H73 O7 N1 P1	937640.83±279390.68	1884426.67±898666.48	9853891.66±756848.38	9568974.18±443505.81	622827.32±49818.59	1759305.37±656113.36	637695.91±76939.77	2809335.78±1066577.41
NEG561	PE(36:5e)-H	PE	C41 H73 O7 N1 P1	284570.69±402050.4	557170.06±488714.64	2701131.58±2013493.58	2329448.52±2196067.21	95176±130763.4	625679.42±502994.02	158188.26±153417.34	566489.99±739871.5
NEG562	PE(16:2e_20:4)-H	PE	C41 H71 O7 N1 P1	955.96±311.5	2880.82±3445.49	70471.8±14231.06	23549.33±9056.56	593.04±320.63	15934.79±12442.24	568.93±291.9	27053.54±16610.51
NEG563	PE(16:1e_20:5)-H	PE	C41 H71 O7 N1 P1	16653.21±5426.1	43003.8±30028.78	304096.19±29924.21	390258.7±33928.55	10935.69±2083.36	28268.81±4941.88	10966.94±3294.09	30235.26±5118.4
NEG565	PE(19:0_18:2)-H	PE	C42 H79 O8 N1 P1	1386.26±507.05	6056.9±3372.93	31067.4±11460.99	24511.76±5408.08	1358.54±859.4	2100.36±1166.68	2416.19±1535.91	4498.31±1450.14
NEG566	PE(18:1e_19:1)-H	PE	C42 H81 O7 N1 P1	552.04±288.5	4312.73±2957.01	25926.81±2054.94	31711.43±8705.08	1116.53±802.63	4700.14±2180.97	1482.09±855.37	4256.93±950.96
NEG567	PE(19:1_18:2)-H	PE	C42 H77 O8 N1 P1	6744.3±4234.32	19229.54±8969.13	20118.47±13193.02	129441.44±126459.44	7750.53±2106.55	18818.13±3850.25	11034.64±2868.99	13931.71±2006.66
NEG568	PE(18:2e_19:1)-H	PE	C42 H79 O7 N1 P1	5759.27±1658.3	14508.71±5353.59	109429.22±5059.16	104351.41±26536.25	4581.3±1298.86	12292.7±3477.67	5756.13±991.28	11648.79±2198.12
NEG569	PE(17:0_20:4)-H	PE	C42 H75 O8 N1 P1	9358.07±2188.64	14532.15±2540.82	22998.86±5359.7	32271.51±9547.16	4807.51±2392.32	20775.86±14472.1	3324.4±785.29	14927.24±9013.46
NEG57	CL(81:3)-2H	CL	C90 H168 O17 P2	1188.74±299.43	19960.61±24445.68	346304.64±26988.16	378178.9±52101.45	1588.22±484	4291.58±2308.77	1893.76±777.15	2308.62±527.67
NEG570	PE(37:5)-H	PE	C42 H73 O8 N1 P1	24784±4096.99	52481.58±27630.93	78421.55±28748.42	78938.72±35748.5	16305.01±1525.45	59032.38±17996.23	18706.62±2879.42	4952.78±2918.13
NEG573	PE(18:0_20:2)-H	PE	C43 H81 O8 N1 P1	61271.27±25293.19	90291.8±27319.02	148299.38±2488.85	125729.06±72360.36	59637.59±16803.54	62280.28±19957.37	61130.56±4504.84	82823.68±41362.42
NEG574	PE(16:0e_22:2)-H	PE	C43 H83 O7 N1 P1	7407.33±2925.56	13407.38±5416.3	67533.02±27746.07	37168.25±8879.6	9505.57±2873.11	12670.64±5996.67	13385.67±1735.07	13994.41±1990.56
NEG575	PE(18:1e_20:1)-H	PE	C43 H83 O7 N1 P1	16231.83±3199.16	41104.55±20826.66	104566.64±10751.16	120961.69±79744.11	24966.11±14841.91	39680.04±11889.53	32756.69±7907.74	49258.57±2891.55
NEG576	PE(18:0_20:3)-H	PE	C43 H79 O8 N1 P1	208430.39±44594.22	322907.17±29842.65	550816.18±52281.3	485576.87±90747.73	152362.12±19094.45	313275.49±93789.57	164272.51±30655.07	351481.47±89954.48
NEG577	PE(18:1e_20:2)-H	PE	C43 H81 O7 N1 P1	64311.31±11898.78	102351.67±29423.88	506163.7±33237.61	310515.5±124087.58	80863.68±22538.65	95502.43±12035.36	102895.81±8033.35	110275.5±4017.07
NEG578	PE(16:0_22:4)-H	PE	C43 H77 O8 N1 P1	95740.73±31824.56	122934.35±9891.16	119807.01±22709.32	1302765.18±2715943.66	63356.48±24451.55	119225.01±26130.52	48207.91±17244.55	127961.28±62738.69
NEG579	PE(18:0_20:4)-H	PE	C43 H77 O8 N1 P1	1692323.81±336097.5	2343402.68±198286.45	5091169.04±459175.06	4798593.26±1869106.94	1332389.68±129445.1	2379984.86±943303.76	1163570.15±142689.79	2562694.21±619697.19
NEG58	CL(81:3)-H	CL	C90 H169 O17 P2	191.63±372.37	1578.23±1237.1	21923.91±7348.3	3935.8±1226.96	710.26±625.11	1131.53±1106.88	1026.2±581.28	1758.87±1272.67
NEG580	PE(16:0e_22:4)-H	PE	C43 H79 O7 N1 P1	230275.42±71723.61	418270.83±117997.63	1636792.26±557466.79	1076639.57±97732.79	291727.8±54882.14	374739.92±118377.45	279873.97±30147.3	549200.83±139198.93
NEG581	PE(18:1e_20:3)-H	PE	C43 H79 O7 N1 P1	307116.37±61380.63	639769.63±68784.6	1988342.2±162278.02	2191298.14±95907.19	384990.33±88420.36	531580.51±73164.23	424291.41±84498.76	713062.67±114685.81
NEG582	PE(18:1_20:4)-H	PE	C43 H75 O8 N1 P1	60272.96±124640.88	5193.4±1645.21	29295.44±13597	34508.24±19759.45	63512.84±86224.73	3981.75±3047.3	3383.57±1310.73	60490.5±125592.64
NEG583	PE(18:1_20:4)-H	PE	C43 H75 O8 N1 P1	245914.85±76918.09	357849.92±25962	318295.06±46017.25	397026.23±139568.93	193809.23±25090.17	359936.73±96970.31	157791.07±9952.81	375682.31±100979.48
NEG584	PE(18:1e_20:4)-H	PE	C43 H77 O7 N1 P1	35690.64±26892.37	32788.88±16368.8	117576.51±25929.6	65833.64±17238.31	23441.64±9807.63	19776±11919	21232.13±2887.53	15883.38±9186.51
NEG585	PE(18:2e_20:3)-H	PE	C43 H77 O7 N1 P1	137277.27±62475.03	71069.53±50873.44	556119.78±178332.48	735263.91±97849.73	82720.65±62533.74	42368.16±19273.15	58899.94±59035	51419.36±17121.39
NEG586	PE(18:1e_20:4)-H	PE	C43 H77 O7 N1 P1	1811048.15±867033.33	3837713.61±994675.85	15323980.29±519995	14517686.88±537547.08	2569585.35±456516.16	3668267.39±1112061.5	2495945.7±350367.35	4716504.62±1138084.59
NEG587	PE(18:1e_20:4)-H	PE	C43 H77 O7 N1 P1	1795844.53±414675.13	3378711.84±862865.27	13070199.1±534113.34	11671004.02±651727.59	2335379.94±300356.36	3186866.39±955226.31	2287023.71±198858.32	4319197.63±914619.35
NEG588	PE(18:2_20:4)-H	PE	C43 H73 O8 N1 P1	25910.44±6346	29877.83±2913.93	46638.97±3616.64	50010.17±8885.8	17811.92±4467.02	29740.77±11924.01	17902.24±4672.78	31749.95±11166.1
NEG589	PE(16:0_22:6)-H	PE	C43 H73 O8 N1 P1	6427.79±3969.98	7273.02±1319.44	23293.51±6643.3	20758.74±11940.33	7267.61±8009.34	16068.26±15734.32	1598.56±1180.98	10337.97±2638.61
NEG590	PE(18:3e_20:3)-H	PE	C43 H75 O7 N1 P1	27691.73±7221.66	37334.46±16768.05	271248.99±142799.14	342618.91±78659.73	13949.92±5700.61	30585.79±10310.99	13965.13±4837.53	24775.07±16093.33
NEG591	PE(18:2e_20:4)-H	PE	C43 H75 O7 N1 P1	965658.03±238636.87	1282956.3±324436.54	5829874.95±410191.4	5734945.74±325930.28	816901.24±78827.05	1023985.12±186606.51	727935.91±38389	1416240.41±419197.67
NEG592	PE(18:3e_20:4)-H	PE	C43 H73 O7 N1 P1	119964.91±29125.03	82735.5±22852.04	654245.26±73769.37	491988.86±70282.47	88379.4±11283.02	71315.14±12086.17	74486.39±10703.22	72061.12±22625.98
NEG593	PE(16:1e_22:6)-H	PE	C43 H73 O7 N1 P1	21929.76±10862.3	56630.64±28369.39	386483.56±117942.71	584211.47±142950.02	14955.48±4582.39	44490.13±10533.2	13184.33±2117.8	81689.64±24505.9
NEG594	PE(18:3e_20:5)-H	PE	C43 H71 O7 N1 P1	3030.89±1139.51	1019.35±878.74	70093.56±13511.88	29992.55±2651.84	1161.38±725.53	465.53±140.83	1385.31±751.29	436.01±120.78
NEG596	PE(19:0_20:4)-H	PE	C44 H79 O8 N1 P1	66464.14±14332.04	62474.6±13914.31	123527.93±16454.49	93987.65±41925.35	43893.89±4145.49	65731.76±25587.93	37763.17±4828.87	44120.89±31396.62
NEG597	PE(39:4)-H	PE	C44 H79 O8 N1 P1	2508.17±1404.9	9455.21±8539.92	75511.98±2936.17	68958.06±7702.04	1909.03±915.58	7632.35±3689.39	2073.4±625.3	9706.74±3171.74
NEG598	PE(19:1_20:4)-H	PE	C44 H77 O8 N1 P1	108595.73±77446	72102.98±65421.32	98882.94±108228.82	216573.33±54575.97	47591±45946.15	156791.56±100420.91	43311.61±42200.96	294983.65±116903.11
NEG6	CL(18:2_18:1_16:0_18:2)-H	CL	C79 H143 O17 P2	501.18±203.74	2061.52±815.64	16989.04±3961.94	31961.86±1406.78	241.12±79.6	2966.75±742.85	271.94±179.74	3292.98±1330.26
NEG600	PE(22:0_18:2)-H	PE	C45 H85 O8 N1 P1	9690.58±2962.3	11468.33±5246.3	18383.7±3601.22	27534.44±12836.18	3428.95±1441.79	13084.33±7253.45	4313.7±1584.79	13656.96±4698.83
NEG601	PE(18:1e_22:1)-H	PE	C45 H87 O7 N1 P1	1397.67±970.08	8703.26±6392.7	11456.3±6028.79	24369.29±18990.28	865.81±372.59	9411.76±5123.44	1077.4±230.99	9032.34±1716.15
NEG602	PE(18:1_22:2)-H	PE	C45 H83 O8 N1 P1	9529.22±6574.63	7942.37±5540.18	11004.3±7311.84	34851.43±16714.48	6263.48±4445.71	6078.85±1553.82	7579.64±2199.62	6921.98±3130.84
NEG603	PE(18:1e_22:2)-H	PE	C45 H85 O7 N1 P1	4079.36±1930.34	13645.02±10046.45	46356.16±8188.88	61836.45±33869.27	2581.24±510.94	12738.61±4926.88	2966.61±677.64	13381.23±1547.89
NEG604	PE(20:0_20:4)-H	PE	C45 H81 O8 N1 P1	58002.68±15420.38	71060.91±19969.34	381406.9±21295.06	434722.6±187259.22	35416.3±1484.9	97611.01±39446.2	32170.61±4387.8	171515.99±55772.16
NEG605	PE(18:0e_22:4)-H	PE	C45 H83 O7 N1 P1	9040.8±10360.47	11090.22±10348.5	300879.85±66909.38	301688.74±66167.39	4392.01±5630.07	34085.99±38306.34	6851.6±5487.67	30734.17±16481.77
NEG606	PE(18:1e_22:3)-H	PE	C45 H83 O7 N1 P1	3398.47±990.23	6072.27±1702.76	51768.72±9935.74	49132.57±28636.58	2494.46±662.53	7222.85±3756.11	2619.49±467.26	9236.34±4941.37
NEG607	PE(18:0_22:5)-H	PE	C45 H79 O8 N1 P1	48473.52±10667.62	52506.49±7092.84	301271.39±33075.94	213623.31±83011.6	31881.28±3923.72	63876.34±26908.03	29474.31±3869.86	69634.21±20593.63
NEG608	PE(18:1e_22:4)-H	PE	C45 H81 O7 N1 P1	16620.95±6102.71	27457.2±15829.87	363136.89±161821.26	280661.03±197901.23	13567.04±3087.78	24447.6±12527.6	11720.33±2756.6	47945.31±17996.49
NEG609	PE(18:1e_22:4)-H	PE	C45 H81 O7 N1 P1	129510.28±39877.27	286319.46±134808.69	2609646.69±286202.39	2234423.99±402224.04	96277.68±13451.93	362609.06±170953.5	89973.63±14789.48	579257.88±167042.01
NEG61	CL(83:4)-2H	CL	C92 H170 O17 P2	1265.44±440.64	4145.22±3854.13	48060.27±6199.99	105884.32±15618.7	935.84±314.61	5091.49±4877.22	936.76±322	1313.42±529.21
NEG610	PE(18:1e_22:5)-H	PE	C45 H79 O7 N1 P1	10076.65±2549.06	16461.71±5971.66	229386.32±16884.98	185315.35±30962.47	6090.04±1179.34	13371.18±4114.23	2796.65±848.74	18120.1±7213.84
NEG611	PE(18:2e_22:4)-H	PE	C45 H79 O7 N1 P1	8518.62±13365.46	7525.2±11442.42	63272.57±47668.48	76416.68±69756.22	15051.56±16290.81	5309.04±3659.97	21747.86±10376.32	1625.59±1041.77
NEG612	PE(18:1e_22:5)-H	PE	C45 H79 O7 N1 P1	5708.66±2459.18	25872.69±17289.74	277630.54±56029.38	437274.12±42223.28	5760.78±1494.11	22723.37±9055.27	5511±1128.87	39935.53±7566.11
NEG613	PE(18:2e_22:5)-H	PE	C45 H77 O7 N1 P1	56019.05±14993.88	53081.13±33315.31	736027.42±66051.64	514601.27±51441.37	33796.31±2629.72	38783.82±11448.63	28703.66±3586.9	62492.86±26160.72
NEG614	PE(18:1e_22:6)-H	PE	C45 H77 O7 N1 P1	15683.07±5036.75	43260.03±23385.99	297210.99±60355.65	417530.93±134297.88	17151.18±4764.99	38461.37±9336.08	15098.56±2889.08	65937.89±12728.05
NEG615	PE(18:3e_22:5)-H	PE	C45 H75 O7 N1 P1	2301.99±859.83	654.18±324.18	33160.27±13099.79	11890.41±4153.63	811.22±329.8	1116.47±741.71	1760.61±1328.74	3181.62±4842.45
NEG616	PE(18:2e_22:6)-H	PE	C45 H75 O7 N1 P1	6055.33±2226.67	15898.63±11981.83	164449.38±52122.51	309122.88±65924.97	5399.99±1549.45	9670.24±2653.49	3011.14±980.45	17576.97±3802.67
NEG62	CL(83:4)-2H	CL	C92 H170 O17 P2	4743.81±2531.97	9539.41±6990.96	17997.8±15466.82	12667.24±9023.34	2039.36±1229.79	13084.53±5399.27	1790.77±833.86	4864.46±6147.73
NEG620	PE(24:0_18:2)-H	PE	C47 H89 O8 N1 P1	2757.03±1030.73	2017.1±909.23	9822.76±2384	6442.93±2377.11	953.48±590.96	7801.7±8781.81	966.47±272.92	2419.61±1627.58
NEG621	PE(22:0_20:4)-H	PE	C47 H85 O8 N1 P1	7558.89±2376.55	6786.33±2188.93	15795.52±3770.72	11009.67±3456.79	2755.73±1642.25	8755.48±4869.57	3583.57±1606.87	11231.6±5998.12
NEG622	PE(42:6e)-H	PE	C47 H83 O7 N1 P1	2452.03±571.82	3521.9±1445.76	1697300.28±3765160.04	40613.44±3243.35	1236.97±202.25	4486.51±1088.93	1536.37±641.14	3264.91±1158.4
NEG623	PE(20:1e_22:5)-H	PE	C47 H83 O7 N1 P1	6116.16±1706.53	12899.81±8739.66	57584.74±10391.21	54245.2±24966.28	2704.21±814.78	14343.96±6952.48	2337.45±319.24	17262.71±3229.96
NEG626	PG(31:2)-H	PG	C37 H68 O10 N0 P1	37452.18±7072.04	35254.37±5651.4	3098±807.96	2303.87±2026.32	28501.29±3030.46	41729.05±12424.74	23153.43±6412.38	26379.92±3955.1
NEG627	PG(31:4)-H	PG	C37 H64 O10 N0 P1	33384.59±9162.65	20292.22±8054.2	1469.3±1116.54	928.16±318.74	26531.45±4871.05	22125.27±9028.05	19740.75±7624.02	8700.25±4348.12
NEG630	PG(16:0_18:2)-H	PG	C40 H74 O10 N0 P1	5631.35±1459.84	6289.72±3844.8	158264.98±23026.15	170501.61±46786.95	2790.59±2316.83	3649.96±1694.54	2091.35±1083.66	5798.29±2751.67
NEG632	PG(18:1_18:1)-H	PG	C42 H78 O10 N0 P1	17815.42±5890.26	51956.42±8324.04	134211.11±46320.53	121938.41±21906.23	14085.07±2812.76	59900.41±30248.2	12458.81±2209.51	60466.58±13085.18
NEG633	PG(18:0_18:2)-H	PG	C42 H78 O10 N0 P1	41861.65±9681.03	57821.37±9465.03	388123.54±44583.04	411504.51±90753.12	32819.01±11246.27	44432.61±11154.61	23117.61±1425.23	43856.95±9807.59
NEG634	PG(18:1_18:2)-H	PG	C42 H76 O10 N0 P1	14450.26±4699	24035.95±8013.32	84186.38±13939.24	61709.07±19888.86	14513.09±5526.09	27867.01±10014.54	10946.5±884.98	26436.44±10135.45
NEG635	PG(18:1_18:2)-H	PG	C42 H76 O10 N0 P1	10359.28±3086.5	14296.44±3105.44	67195.59±13426.25	52971.86±3873.35	7964.07±4082.33	17571.42±3429.65	4322.88±1583.28	11564.36±1538.08
NEG636	PG(18:2_18:2)-H	PG	C42 H74 O10 N0 P1	3776.31±2551.48	3488.77±2023	28485±3340.02	12149.16±7755.33	2935.74±1348.4	9528.92±5428.04	1688.42±840.81	5009.58±5148.58
NEG637	PG(18:2_18:2)-H	PG	C42 H74 O10 N0 P1	10046.18±2306.76	13843.28±4137.37	31067.73±12498.15	18955.52±7317.58	5709.05±1555.29	18424.79±8651.28	2259.28±654.71	8525.9±3560.66
NEG639	PG(22:4_18:2)-H	PG	C46 H78 O10 N0 P1	871.62±628.37	1777.7±1094.45	6765.29±1706.88	6845.35±3387.22	254.37±14.1	4233.55±4825.15	272.03±46.22	11529.61±12978.35
NEG64	CL(85:5)-2H	CL	C94 H172 O17 P2	3693.46±1612.1	11104.35±8881.01	62429.72±62603.47	33714.02±5294.94	5044.41±2092.55	4441.46±2330.83	2046.06±815.95	8045.66±2225.61
NEG646	PI(16:0_18:2)-H	PI	C43 H78 O13 N0 P1	11874.74±4898.19	26841.97±18648.96	280679.71±39861.52	441485.69±78782.58	16509.53±5000.19	69081.91±54937.89	10197.64±3513.36	26812.9±2955.74
NEG651	PI(18:1_18:1)-H	PI	C45 H82 O13 N0 P1	4065.56±1785.15	7808.1±5230	188935.81±81095.8	149481.99±24295.54	5478.01±2767.24	5382.75±2437.77	3687.45±1777.48	6003.84±589.11
NEG652	PI(18:1_18:1)-H	PI	C45 H82 O13 N0 P1	163379.76±46027.81	304945.43±124644.17	4274222.27±680099.89	3188555.71±1262585.55	149414.09±21179.32	311656.58±67766.85	96337.05±33879.41	191865.91±19498.33
NEG653	PI(18:0e_18:2)-H	PI	C45 H84 O12 N0 P1	23334.65±5968.58	20566.67±1841.27	3332.18±2607.17	9281.5±3149.76	16494.88±2737.79	18097.21±8979.43	16067.14±1345.01	29923.14±9250.8
NEG654	PI(18:1_18:2)-H	PI	C45 H80 O13 N0 P1	28071.86±11753.6	47967.68±20446.32	517825.47±83013.49	705389.14±190034.35	37064.68±14593.28	42452.56±12216.84	24853.44±7172.95	37394.9±4415.66
NEG655	PI(18:0_18:3)-H	PI	C45 H80 O13 N0 P1	9777.32±3620.6	5915.27±6352.23	79391.99±12871.79	168841.07±44638.59	8757.44±2665.95	3448.07±1272.25	7526.63±13872.48	3804.74±1708.67
NEG656	PI(18:1e_18:2)-H	PI	C45 H82 O12 N0 P1	3032.9±2109.03	6372.17±2238.98	35889.43±14262.1	34759.54±8671.56	1603.93±924.22	4823.72±2878.13	2357.44±1319.96	9000.97±1271.99
NEG657	PI(14:0e_22:3)-H	PI	C45 H82 O12 N0 P1	10611.25±2379.28	12158.43±5788.79	51811.73±7155.17	38838.11±5792.77	7291.28±1643.55	12135.05±3634.43	7188.52±1854.66	16935.66±4722.21
NEG658	PI(18:2_18:2)-H	PI	C45 H78 O13 N0 P1	871.6±590.48	1553.37±1176.07	22457.62±4828.9	28622.86±9358.09	3634.18±3222.51	8110.18±16201.03	2321.71±2065.78	1011.29±533.72
NEG659	PI(16:0_20:4)-H	PI	C45 H78 O13 N0 P1	35272.12±6802.59	65262.75±27980.1	285565.02±50500.68	429549.43±105730.93	21502.06±2276.08	85203.16±39385.42	20503.34±3731.75	101975.7±35302.22
NEG66	CL(89:3)-2H	CL	C98 H184 O17 P2	26581.79±9012.74	37032.84±6262.18	37503.21±3634.67	57027.61±2653.34	22372.9±3640.84	35328.66±6222.39	21388.33±2447.74	45764.19±4470.74
NEG660	PI(16:0e_20:4)-H	PI	C45 H80 O12 N0 P1	1339.93±398.87	1654.64±1160.7	20402.03±2854.86	28860.26±5417.38	664.24±214.04	2089.19±1695.58	397.76±105.98	2836.84±1744.41
NEG663	PI(19:0_18:2)-H	PI	C46 H84 O13 N0 P1	4644.09±2168.39	2733.76±2384.54	25988±4956.37	34417.48±22074.37	2682.45±1401.2	9356.93±3159.06	2294.02±1551.16	11014.03±3462.72
NEG664	PI(17:0_20:3)-H	PI	C46 H82 O13 N0 P1	7644.82±3625.48	10155.02±4066.45	24316.96±5420.7	34447.81±5252.73	5761.53±1118.71	2133.83±919.67	3921.25±3950.81	1565.47±713.71
NEG665	PI(17:0_20:4)-H	PI	C46 H80 O13 N0 P1	9257.93±1796	22824.12±12258.55	163200.2±20335.46	241347.6±54270.52	5560.81±1320.22	20808.18±8132.12	4536.62±1535.83	23747.93±10986.62
NEG667	PI(18:0_20:2)-H	PI	C47 H86 O13 N0 P1	11503.84±4063.82	21685.96±8390.93	298061±57199.95	192182.07±134812.46	4544.49±1148.1	11526.65±3929.18	4044.78±4200.69	11176.66±3686.83
NEG668	PI(18:1_20:2)-H	PI	C47 H84 O13 N0 P1	249353.14±313379.32	672919.77±472441.09	27167.19±16661.97	1083020.43±1489231.4	168527.84±205612.59	503559.84±513715.18	135619.41±222693.9	592709.98±602339.76
NEG669	PI(18:0_20:3)-H	PI	C47 H84 O13 N0 P1	249435.76±125839.52	920803.22±231425.59	3501335.64±567967.47	3457821±258985.41	260582.35±43841.23	803500.91±41148.6	273018.56±27202.4	960546.3±123103.5
NEG670	PI(18:0_20:3)-H	PI	C47 H84 O13 N0 P1	107692.91±110324.6	700245.22±220988.86	1593807.6±1394510.69	2246528.6±1185715.68	83375.51±57931.04	332964.75±226368.18	128228.94±105699.65	400349.4±227637.76
NEG671	PI(18:1_20:3)-H	PI	C47 H82 O13 N0 P1	23976.78±7379.8	46184.82±4286.87	74212.95±16694.48	91375.33±38588.82	18533.33±3260.89	48986.77±10127.07	20622.83±6437.14	61129.86±20749.47
NEG673	PI(18:0e_20:4)-H	PI	C47 H84 O12 N0 P1	43576.52±33848.73	32901.33±30600.82	21820.91±5499.41	35805.95±2694.6	15914.95±16901.53	18691.27±24677.97	19405.03±14206.62	22265.92±35873.8
NEG674	PI(18:1_20:4)-H	PI	C47 H80 O13 N0 P1	242404.92±52452.34	452526.36±37895.37	592448.45±164674.38	784011.6±156896.33	192771.33±32940.16	453528.66±73307.34	169582.24±47375.18	511048.15±102348.77
NEG675	PI(18:1e_20:4)-H	PI	C47 H82 O12 N0 P1	3062.89±1693.63	7228.3±6545.99	123697.87±51858.61	158519.95±39545.35	1634.53±1141.07	4306.48±2481.11	488.7±220.45	10672.98±9230.04
NEG676	PI(19:0_20:4)-H	PI	C48 H84 O13 N0 P1	12012.24±3821.86	19095.44±6565.27	196768.58±38552.13	203400.64±19725.99	10154.59±4969.55	15561.5±3787.05	8641.33±2914.79	16169.2±4038.04
NEG677	PI(22:0_18:3)-H	PI	C49 H88 O13 N0 P1	196670.9±68317.25	213996.53±37373.05	197646.01±42319.65	268945.65±67792.58	235994.49±30524.6	239215.76±20172.82	167379.46±49249.89	175925.67±51587.71
NEG678	PI(22:0_18:3)-H	PI	C49 H88 O13 N0 P1	23479.35±6048.93	24626.82±6774.19	22918.7±5942.14	30781.67±10901.06	21485.46±7315.32	23315.77±5680.51	16036.57±4112.59	23927.63±3600.09
NEG679	PI(18:0_22:3)-H	PI	C49 H88 O13 N0 P1	271.82±177.9	2853.86±2635.23	29811.45±1070.67	67292.68±18673.52	162.38±50.44	1771.69±607.81	157.36±57.79	1977.79±867.36
NEG680	PI(20:2_20:2)-H	PI	C49 H86 O13 N0 P1	41500.66±18583.16	88724.16±22034.96	238078.37±90637.12	64240.79±32268.11	98530.25±51198.33	98132.77±44380.67	80488.63±18508.69	119067.9±61528.26
NEG681	PI(18:0_22:4)-H	PI	C49 H86 O13 N0 P1	53673.1±21175.01	124738.26±16177.68	358261.07±29553.11	522976.18±170920.95	49721.83±13976.75	127713.82±23014.69	50934.54±15695.57	199761.72±44468.97
NEG682	PI(40:5)-H	PI	C49 H84 O13 N0 P1	1695.67±964.25	1857.97±1148.65	18063.43±11527.76	7108.17±5139.02	4312.5±3406.85	2794.38±2519.98	2113.58±1319.81	3653.78±3087.67
NEG683	PI(18:0_22:5)-H	PI	C49 H84 O13 N0 P1	25779.07±6527.09	42645.59±4293.32	175553.81±25289.2	111116.09±27040.96	15724.58±1806.58	39028.12±5097.96	15843.62±3647.32	53139.55±11185.61
NEG684	PI(18:0_22:5)-H	PI	C49 H84 O13 N0 P1	1245.45±959.03	4171.34±2412.72	23783.6±5055.18	63387.84±24541.69	1717.01±1256.65	4190.63±2820.21	1736.22±1042.28	4952.87±1918.81
NEG685	PI(18:0_22:6)-H	PI	C49 H82 O13 N0 P1	2153.98±1513.6	1801.89±1973.41	42865.8±10271.31	61689.37±9228.69	1232.83±619.22	1400.7±602.96	1398.52±496.8	2408.88±696.46
NEG686	PIP(54:5)-H	PIP	C63 H113 O16 N0 P2	10249.73±5990.18	24030.77±13618.36	4493.38±1077.3	7569.3±4259.69	4614.44±2595.3	27621.42±10481.62	2734.07±1427.6	24918.15±5220.09
NEG687	PIP(54:6)-H	PIP	C63 H111 O16 N0 P2	9318.64±4707.38	27953.41±28239.89	12346.11±5043.61	18534.52±17031.41	2885.51±2508.77	12909.23±2062.99	1933.42±612.75	15185.15±5084.78
NEG688	PIP2(35:2e)-H	PIP2	C44 H84 O18 N0 P3	1335±803.8	3142.64±2136.05	18023.48±4834.89	26932.22±5851.65	673.51±134.2	4642.65±2526.14	662.23±216.24	6651.45±3468.28
NEG689	PIP2(37:2e)-H	PIP2	C46 H88 O18 N0 P3	149331.36±28889.84	192126.18±10577.12	84905.31±16012.68	83296.28±7517.77	126680.03±11939.04	177364.02±6033.76	134747.02±16216.41	189263.96±5723.01
NEG690	PIP2(37:3e)-H	PIP2	C46 H86 O18 N0 P3	16314.18±3764.53	30057.95±4304.43	33319.4±10883.06	50510.06±14405.33	13432.91±2900.58	29350.4±4640.92	11782.04±3205.98	32892.29±8028.81
NEG691	PIP2(62:3)-H	PIP2	C71 H134 O19 N0 P3	31813.33±8259.98	33737.47±9450.37	70166.45±11466.06	42313.86±8479.73	19335.42±3247.58	44074.69±13800.52	22966.72±1528.78	44708.08±4730.67
NEG692	PS(21:4)-H	PS	C27 H43 O10 N1 P1	10707.47±3797.69	30801.35±9372.29	67450.12±24885.8	40324.23±25902.11	8678.55±4571.74	14128.81±3448.91	7578.05±3463.54	20887.67±8314.72
NEG697	PS(16:0_18:2)-H	PS	C40 H73 O10 N1 P1	9228.49±2624.23	15539.76±4420.46	55242.91±16232.71	111450.67±29991.27	4882.47±1010.31	17050.37±5426.35	4963.18±846.01	13421.05±5529.17
NEG699	PS(16:1e_18:1)-H	PS	C40 H75 O9 N1 P1	2136.46±1315.72	11653.2±11641.75	139394.24±46926.17	315339.61±99326.36	1108.34±358.48	8366.64±4951.22	1749.67±379.61	18984.51±8478.83
NEG7	CL(18:2_18:2_18:1_16:1)-H	CL	C79 H141 O17 P2	955.41±410.83	3112.84±1214.51	23704.87±7322.51	40228.96±5786.15	846.07±494.32	4221.37±739.45	956.6±515.13	4422.05±1898.86
NEG700	PS(16:1e_18:2)-H	PS	C40 H73 O9 N1 P1	1292.63±376.99	2596.04±1137.46	165225.32±38565.31	156336.4±38995.16	746.55±275.39	3129.68±1443.5	880.85±505.13	6110.34±1607.49
NEG702	PS(17:0_18:2)-H	PS	C41 H75 O10 N1 P1	2325.13±1945.92	4539.56±3364.74	38703.67±6225.55	64213.76±12413.2	1639.12±540.51	3460.17±3567.92	1863.35±891.77	3485.76±2319.16
NEG707	PS(18:0_18:2)-H	PS	C42 H77 O10 N1 P1	1146619.43±252512.44	1942337.87±374435.86	5066891.03±374227.6	5051322.4±1008144.91	1127856.36±280650.38	1603969.04±141818.93	1244618.45±181130.05	1788435.94±475259.72
NEG708	PS(18:0_18:2)-H	PS	C42 H77 O10 N1 P1	931659.43±604559.95	557826.02±796201.08	6241701.21±504500.27	4934059.61±2031809.74	465166.67±462038	1421848.57±903909.83	522962.05±524673.08	193401.95±44160.2
NEG709	PS(36:2e)-H	PS	C42 H79 O9 N1 P1	1549.89±1042.43	3258.53±4327.32	35348.41±14921.76	72363.39±15315.85	397.51±345.29	435.34±293.37	472.48±376.52	742.15±684.12
NEG710	PS(18:0e_18:2)-H	PS	C42 H79 O9 N1 P1	895.46±444.45	572.99±418.59	61739.47±17426.5	56864.66±26793.19	647.71±382.04	1426.23±1131.31	568.86±530.8	1499.06±823.07
NEG711	PS(18:1e_18:1)-H	PS	C42 H79 O9 N1 P1	11716.57±3059.82	54922.9±29374.91	478444.43±209981.75	874221.83±220905.46	16644.55±3839.99	48091.18±19845.45	25916.98±6326.75	86568.67±22020.13
NEG712	PS(18:1_18:2)-H	PS	C42 H75 O10 N1 P1	47329.62±12542.58	59709.91±14817.27	74788.58±15468.5	66783.29±11618.1	44758.27±13750.73	68212.02±16137.99	45163.45±3723.14	55968.82±17476.34
NEG713	PS(18:1_18:2)-H	PS	C42 H75 O10 N1 P1	20168.81±20696.77	28805.96±23508.97	80379.53±17895.38	176351.9±27245.19	21170.72±17696.58	18669.31±25538.02	30078.78±28822.92	7137.14±2402.38
NEG714	PS(36:3)-H	PS	C42 H75 O10 N1 P1	13370.14±1604.05	18020.01±6945.41	20885.45±2784.95	30982.19±5624.45	13398.77±3187.14	26419.03±5459.66	10713.68±3529.64	30548.65±3848.87
NEG715	PS(18:1e_18:2)-H	PS	C42 H77 O9 N1 P1	5699.08±5655.05	17792.19±10004.14	315049.29±110565.76	293879.46±70511.96	3582.29±1760.43	13099.74±11825.42	4286.24±712.15	17670.5±14394.18
NEG716	PS(36:3e)-H	PS	C42 H77 O9 N1 P1	7112.52±1173.64	12008.46±6544.27	24054.68±3732	54925.34±8620.69	3764.64±1344.64	10673.45±4619.75	3744.45±1709.59	10646.18±2701.45
NEG717	PS(36:3e)-H	PS	C42 H77 O9 N1 P1	4737.21±1430.03	6944.83±3021.86	28299.35±7982.34	26292.64±12092.06	6705.53±2946.16	8369.4±3270.45	6315.76±2257.01	11876.79±5039.85
NEG718	PS(18:2_18:2)-H	PS	C42 H73 O10 N1 P1	41906.89±8005.12	53539.2±9832.29	61142.89±10596.48	88353.93±16784.67	28168.96±5450.51	67032.45±23983.92	26065.56±3394.84	54649.85±11823.95
NEG719	PS(18:2e_18:2)-H	PS	C42 H75 O9 N1 P1	499.39±313.69	2216.4±2162.06	49810.3±18576.55	57291.64±22214.66	401.46±301.84	1828.29±716.38	538.85±352.96	2550.55±628.23
NEG720	PS(16:1e_20:3)-H	PS	C42 H75 O9 N1 P1	61139.16±12246.34	105456.47±54860.99	146627.85±20275.08	215744.88±25223.79	45435.41±10401.8	118862.56±25728.81	42328.97±8031.8	137300.67±8488.98
NEG721	PS(16:0_20:5)-H	PS	C42 H71 O10 N1 P1	1056.57±834.8	1813.9±1076.71	9764.99±2909.41	17194.89±5092.23	379.65±124.7	3053.22±1480.78	631.06±376	1918.03±1395.59
NEG722	PS(16:1e_20:4)-H	PS	C42 H73 O9 N1 P1	845.48±353.55	1946.14±1308.19	109517.77±11620.84	105803.88±28226.27	664.29±359.32	2249.23±966.33	364.14±239.01	1635.07±1441.43
NEG723	PS(36:5e)-H	PS	C42 H73 O9 N1 P1	56023.93±10538.85	116255.63±42653.76	229746.14±16046.18	185103.53±16852.96	48158.86±3274.48	73784.06±1489.79	37117.98±2825.13	54149.78±6231.58
NEG725	PS(37:2e)-H	PS	C43 H81 O9 N1 P1	8387.59±10402.26	13226.58±13356.72	330670.22±208635.77	267735.35±96632.61	3080.98±1037.12	5448.2±2397.06	5492.24±2673.13	6056.24±2466.28
NEG728	PS(20:0_18:2)-H	PS	C44 H81 O10 N1 P1	66251.81±34542.2	59677.15±25372.77	123997.96±15913.18	95280.74±51988.52	66428.26±34882.25	89315.81±46562.56	82778.2±24967.12	139994.17±68633.14
NEG729	PS(38:2e)-H	PS	C44 H83 O9 N1 P1	465.84±202.65	7773.23±9667.4	93819.26±19773.94	212596.26±32503.83	482.91±147.16	1596.29±1131.57	353.91±102.35	672.41±578.94
NEG73	Cer(d19:1_15:1)	Cer	C35 H66 O5 N1	66005.41±11712.65	60904.26±5109.7	2642.25±491.83	2787.23±103.31	48839.82±4001.44	96809.54±31323.53	38107.13±3232.88	69793.09±15347.43
NEG730	PS(38:2e)-H	PS	C44 H83 O9 N1 P1	606.55±138.41	25314.87±33328.16	625479.21±78459.1	712216.87±162611.04	678.53±77.39	1356.84±816.39	582.7±29.35	1515.41±731.44
NEG731	PS(18:0_20:3)-H	PS	C44 H79 O10 N1 P1	94537.18±20017.7	157441.86±42153.35	357797.66±38478.45	448832.31±68037.62	72899.7±17307.39	175240.3±64987.61	82494.29±3574.37	207089.56±68837.9
NEG732	PS(18:0_20:3)-H	PS	C44 H79 O10 N1 P1	159380.8±31754.04	215730.59±21020.48	284775.32±31134.21	347920.5±90067.13	155441.89±25112.35	245109.17±39048.91	151476.8±4905.68	275493.35±43150.15
NEG733	PS(14:1e_24:2)-H	PS	C44 H81 O9 N1 P1	1029.35±452.73	4128.51±4800.51	40894.74±16203.86	102262.55±23716	1060.42±376.51	1643.92±575.8	980.72±351.89	2849.07±1485.24
NEG734	PS(38:3e)-H	PS	C44 H81 O9 N1 P1	11836.31±2259.1	21921.81±14617.09	94945.03±23357.03	60058.25±7062.41	17603.3±11670.1	38404.84±2506.98	25121.32±5223.17	46449.34±20672.26
NEG735	PS(18:0_20:4)-H	PS	C44 H77 O10 N1 P1	169495.91±44171.04	230093.37±40708.58	230169.03±70890.69	212636.61±37795.4	146329.76±15243.06	330953.01±103073.05	160513.44±21280.94	327292.6±64794.18
NEG736	PS(18:0_20:4)-H	PS	C44 H77 O10 N1 P1	127579.11±19808.89	142409.42±35538.69	80274.91±14944.43	97858.42±22070.2	119456.53±14108.08	158620.69±50283.64	131260.54±7297.28	225316.54±61071.39
NEG737	PS(18:1_20:3)-H	PS	C44 H77 O10 N1 P1	624601.65±104280.27	821640.26±51952.56	594579.29±32313.02	570093.12±110716.85	549972.17±60502.13	812546.18±58138.23	529993.82±47821.06	740736.28±31023.7
NEG739	PS(16:0e_22:4)-H	PS	C44 H79 O9 N1 P1	1185.69±608.77	2098.74±2616.5	88722.68±14282.39	95673.5±18898.74	536.29±224.97	2702.58±2155.17	607.39±251.86	945.68±541.76
NEG740	PS(18:1e_20:3)-H	PS	C44 H79 O9 N1 P1	14238.71±2120.84	23805.4±7960.16	73667.58±10082.08	75238.43±13552.06	11166.5±2808.13	24054.63±3348.25	12243.68±1814.96	29923±3278.59
NEG741	PS(38:4e)-H	PS	C44 H79 O9 N1 P1	58186.23±16412.29	74138.77±4816.05	206343.25±10009.95	220667.1±11975.05	55656.13±9101.7	103183.33±65835.11	58253.6±8216.72	66823.9±4959.32
NEG742	PS(38:4e)-H	PS	C44 H79 O9 N1 P1	97420.44±18235.03	248703.04±38443.09	505122.14±77855.39	532219.21±51448.41	148533.14±60180.71	332667.38±67393.37	196695.06±37178.76	405788.35±50618.8
NEG743	PS(18:0_20:5)-H	PS	C44 H75 O10 N1 P1	194928.95±28089	240811.32±29440.12	261063.32±29483.08	243877.65±25477.16	194987.94±31269.55	249348.05±17883.13	207661.05±9494.36	225475.8±51402.45
NEG744	PS(38:5)-H	PS	C44 H75 O10 N1 P1	45089.46±23902.76	24900.26±6285.49	2702.43±1087.03	1531.66±622.08	29728.1±3843.16	27698.89±2564.49	21465.22±2833.41	12771.86±1726.21
NEG746	PS(18:1e_20:4)-H	PS	C44 H77 O9 N1 P1	7937.99±4500.55	9236.48±6825.74	69489.91±31275.86	77772.57±45395.93	6938.99±1922.03	2520±2192.33	4573.48±1913.2	2311±1030.89
NEG747	PS(20:4e_18:1)-H	PS	C44 H77 O9 N1 P1	2267.28±1543.63	2742.49±2034.9	12634.4±6832.33	22861.17±6278.82	2098.77±1710.88	4579.13±6854.22	799.17±443.24	11052.47±5008.63
NEG748	PS(16:1e_22:4)-H	PS	C44 H77 O9 N1 P1	436665.59±56263.87	580750.02±36007.3	1177148.09±82203.37	1105426.51±63875.79	461670.94±70126.22	493328.34±76114.64	501505.09±63837.47	509040.67±127482.3
NEG749	PS(18:2_20:4)-H	PS	C44 H73 O10 N1 P1	18048.91±4129.1	17491.78±3202.53	58088.73±7991.06	71315.72±9522.42	13926.11±3460.58	17336.25±3641.03	14624.12±1039.2	11620.91±4843.31
NEG751	PS(16:1e_22:5)-H	PS	C44 H75 O9 N1 P1	152837.14±24270.34	183438.42±16503.47	287123.84±31464.21	279507.6±78354.32	118831.04±11191.7	130743.66±17300.79	120992.29±19739.57	117394.92±25636.27
NEG753	PS(16:2e_22:5)-H	PS	C44 H73 O9 N1 P1	17248.64±2639.81	7600.25±1755.2	29173.39±5415.51	17358.72±4509.94	10571.11±2585.73	5912.38±993.63	10964.27±1827.11	4435.9±1721.28
NEG754	PS(38:7e)-H	PS	C44 H73 O9 N1 P1	197958.75±60748.52	288415.56±73195.83	140815.1±13413.24	146601.69±14170.85	133307.25±11320.52	310992.23±89247.02	134624.38±14837.91	445193.7±118833.85
NEG755	PS(18:3e_20:5)-H	PS	C44 H71 O9 N1 P1	1990.51±925.55	4521.21±2725.37	5927.52±2387.21	11317.1±6581.9	985.59±464.48	2890.31±428.14	1529.02±1414.7	2861.23±1223.11
NEG758	PS(18:1_22:1)-H	PS	C46 H85 O10 N1 P1	16415.55±7994.43	22033.18±5253.87	37998.19±6566.25	81774.84±30456.68	10352.48±4661.46	47898.14±23815.67	13634.48±1253.07	73886.91±32379.45
NEG759	PS(22:1_18:2)-H	PS	C46 H83 O10 N1 P1	13416.52±5168.63	13379.63±5777.1	30342.22±9325.32	40592.51±17767.84	8884.58±4088.69	16878.98±8209.26	9099.63±801.45	18346.91±7047.83
NEG760	PS(20:0e_20:3)-H	PS	C46 H85 O9 N1 P1	23839.78±16584.6	4522.28±5193.58	57043.89±6965.96	115665.69±11052.52	18731.52±18770.07	1976.66±1784.26	23174.32±16391.85	3375.9±3516.58
NEG761	PS(18:0_22:4)-H	PS	C46 H81 O10 N1 P1	56132.9±16816.59	92328.87±38280	458872.54±38761.78	542940.52±95295.52	31585.79±3317.15	118998.86±49452.01	37345.43±1135.89	197268.89±60176.4
NEG762	PS(20:2_20:2)-H	PS	C46 H81 O10 N1 P1	19048.38±3696.96	21118.22±6461.59	24551.97±5806.82	18116.73±9314.28	14325.1±4656.52	14738.75±12936.26	15173.79±2374.09	20266.58±5295.81
NEG763	PS(40:4e)-H	PS	C46 H83 O9 N1 P1	946±495.26	1444.19±763.81	5909.99±2843.87	17308.36±5897.86	507.29±80.71	1228.14±527.78	522.28±22.02	1554.6±881.52
NEG764	PS(40:4e)-H	PS	C46 H83 O9 N1 P1	1032.32±653.42	6756.76±8372.71	85179.65±13730.01	91471.29±24605.01	765.32±792.84	1635.07±973.3	525.47±652.11	2862.16±1671.92
NEG765	PS(18:0e_22:4)-H	PS	C46 H83 O9 N1 P1	1242.03±694.7	1618.42±1483.73	55135.31±12026.75	50447.91±15377.11	613.8±542.1	7850.23±10439.05	1120.66±440.7	1463.66±836.49
NEG766	PS(40:4e)-H	PS	C46 H83 O9 N1 P1	2589.34±858.09	8343.98±4598.88	23350.19±3635.1	26786.77±17850.34	5274.14±3930.13	8499.36±2974.2	6355.25±1719.97	9653.39±822.29
NEG767	PS(18:0_22:5)-H	PS	C46 H79 O10 N1 P1	31018.69±6860.29	40251.11±16761.29	254268.51±55841.3	187829.37±24202.95	19686.26±3362.07	47183.08±13276.55	21944.01±982.98	62399.2±25046
NEG768	PS(18:1_22:4)-H	PS	C46 H79 O10 N1 P1	29694.77±13050.26	34230.13±3271.11	22452.71±1895.36	29052.19±11269.76	18832.16±6835.54	44762.53±12864.22	24580.53±11369.79	41915.7±13117.79
NEG769	PS(18:0e_22:5)-H	PS	C46 H81 O9 N1 P1	8160.15±4888.84	8722.78±3368.69	24935.02±8168.34	15511.24±6477.87	5517.9±1867.64	6278.21±1079.37	4324.96±2318.76	7987.2±1194.5
NEG770	PS(18:1e_22:4)-H	PS	C46 H81 O9 N1 P1	61257.87±7484.71	70500.03±5707.72	117319.15±12776.81	111737.66±18011.74	60492.03±8914.53	68158.37±7513.94	59741.57±1237.73	70316.77±7249.71
NEG771	PS(40:5e)-H	PS	C46 H81 O9 N1 P1	8863.75±2408.02	14187.69±6948.41	85706.22±4332.94	54339.34±15443.51	13822.12±4938.12	13020.29±1419.69	18478.94±1695.84	15391.75±1839.85
NEG772	PS(18:0_22:6)-H	PS	C46 H77 O10 N1 P1	4321.15±2653.74	10561.4±6279.8	89591.29±41178.19	166238.05±26184.5	1316.57±809.98	11175.99±4313.04	1345.61±1036.19	19919.08±6940.08
NEG773	PS(20:3_20:3)-H	PS	C46 H77 O10 N1 P1	31467.16±6785.84	40554.75±8464.28	10568.18±2261.47	26133.86±7635.71	23166.46±4010.93	53309.21±15680.44	25863.05±1568.37	50791.55±16255.13
NEG774	PS(40:6)-H	PS	C46 H77 O10 N1 P1	263139.21±38961.39	323654.12±17781	340439.35±27085.92	318023.12±89618.7	224410.85±21343.58	329284.84±84548.96	199223.79±24631.26	356014.06±53077.69
NEG775	PS(18:1e_22:5)-H	PS	C46 H79 O9 N1 P1	21170.72±8741.17	24679.99±3358.01	66263.15±12415.97	61974.77±14642.1	19153.19±6951.15	19361.64±13637.62	18844.09±2702.25	19145.69±11577.33
NEG776	PS(40:6e)-H	PS	C46 H79 O9 N1 P1	51663.21±13251.51	75407.01±18957.58	177129.5±20128.74	203262.37±17908.54	58839.95±10531.03	68689.42±15546.02	57511.43±5206.48	94472.2±16336.7
NEG777	PS(40:6e)-H	PS	C46 H79 O9 N1 P1	66584.47±14036.25	148601.75±19938.77	394110.95±35227.04	395855.41±29059.32	84755.55±29246.72	118760.67±9568.51	99983.18±21090.18	168219.26±24541.13
NEG778	PS(20:3_20:4)-H	PS	C46 H75 O10 N1 P1	27447.57±4954.02	25946.69±4951.97	20406.63±4804.06	11827.77±7590.27	24834.48±3361.22	42269.9±9984.41	25993.77±5045.34	43507.45±6637.19
NEG779	PS(18:1e_22:6)-H	PS	C46 H77 O9 N1 P1	35418.6±10755.03	44752.65±4255.21	45306.84±8517.48	61738.6±18237.04	30586.11±6778.09	47752.74±7966.43	28544.69±3754.98	51653.41±3782.09
NEG78	Cer(d18:2_18:0)	Cer	C37 H70 O5 N1	26054.26±4041.98	55632.16±24910.05	308923.18±53073.58	297377.32±121076.32	34527.06±5726.15	55027.96±9089.7	29517.22±4884.45	51859.54±8262.22
NEG780	PS(40:7e)-H	PS	C46 H77 O9 N1 P1	353898.96±77189.06	517885.41±82092.1	630409.22±36753.21	618377.6±46328.57	441082.77±58085.18	477681.67±98884.2	423923.49±35606.54	633854.62±101535.04
NEG781	PS(20:3e_20:5)-H	PS	C46 H75 O9 N1 P1	183195.32±34684.74	184909.33±18559.6	78860.72±4665.94	80123.95±5440.66	167909.94±19467.24	160113.77±24895.74	149170.3±8344.53	193792.32±43275.67
NEG782	PS(18:3e_22:6)-H	PS	C46 H73 O9 N1 P1	2988.58±1866.29	10292.84±4683.59	19388.82±6715.02	34734.61±8280.49	2060.84±1206.41	7357.2±3137.15	1429.82±705.48	15400.2±3414.11
NEG784	PS(41:5)-H	PS	C47 H81 O10 N1 P1	314.28±39.23	1328.69±1500.47	1788.61±509.01	17176.34±12251.29	319.04±116.86	1329.94±977.04	336.12±84.88	1533.04±340.6
NEG786	PS(42:4)-H	PS	C48 H85 O10 N1 P1	5815.63±1316.72	7653.05±3471.86	22159.92±7472.92	15089.21±6418.21	4496.8±1313.69	15258.92±11248.4	5914.63±1489.67	16846.65±7949.98
NEG788	PS(42:6e)-H	PS	C48 H83 O9 N1 P1	2611.41±1545.18	4528.82±968.59	53892.25±9942.67	63034.34±28678.98	1691.15±853.68	8261.91±6975.74	1384.83±634.15	6537.31±3249.46
NEG789	PS(42:6e)-H	PS	C48 H83 O9 N1 P1	650.32±349.69	2346.26±2644.11	18035.65±6912.86	22733.17±16253.85	507.6±496.42	4330.18±2606.95	201.71±70.62	4037.61±2777.93
NEG790	PS(42:7)-H	PS	C48 H79 O10 N1 P1	5238.69±1466.84	4504.56±1123.39	3579.15±1660.43	4392.5±1166.65	2037.68±601.5	9810.26±3380.94	2826.46±1235.74	12010.57±3142.6
NEG791	PS(20:3e_22:4)-H	PS	C48 H81 O9 N1 P1	29587.56±9299.63	62327.62±26248.88	464961.36±44622.89	413057.38±47158.37	20880.15±2857.72	79607.72±37801.85	19189.99±4092.18	129030.8±35628.72
NEG792	PS(42:8e)-H	PS	C48 H79 O9 N1 P1	7291.29±2384.66	11906.93±6987.03	52827.09±9941.47	59484.92±6134.61	5004.65±614.3	10808.81±3186.29	3478.76±405.23	21321.91±7289.16
NEG793	PS(20:3e_22:5)-H	PS	C48 H79 O9 N1 P1	315.03±252.24	3517.14±2944.57	46278.11±9607.53	72759.57±8452.83	283.83±175.89	3437.35±1502.22	377.17±275.23	7422.67±1798
NEG794	PS(24:0_20:4)-H	PS	C50 H89 O10 N1 P1	3021.05±1708.39	2687.53±1991.56	11256.27±3397.79	5238.97±2326.77	1436.6±466.28	14356.78±16778.08	1561.89±601.55	4863.48±3206.28
NEG795	PS(44:9)-H	PS	C50 H79 O10 N1 P1	24517.32±5992.39	54883.45±13470.99	150915.66±34911.52	135295.68±7631.32	13474.04±3586.62	41168.78±8207.25	15535.94±3640.96	53768.21±9670.39
NEG8	CL(18:2_16:1_18:2_18:2)-H	CL	C79 H139 O17 P2	1067.2±360.2	3735.74±1161.22	40357.77±6713.34	68268.41±26462.45	811.64±325.3	3692.17±991.55	813.92±390.95	3163.45±1794.53
NEG800	SM(d34:2)	SM	C40 H78 O8 N2 P1	50081.63±14978.59	48741.21±12893.42	129321.08±18836.07	81739.12±16922.38	31317.34±2499.86	60909.44±10165.81	37163.15±8103.21	86310.47±2278.22
NEG804	SM(d36:2)	SM	C42 H82 O8 N2 P1	40317.81±16017.57	58306.16±25774.86	608776.21±70508.99	446568.14±137687.17	39883.61±6108.42	59877.45±9870.69	39748.58±7736.03	93771.63±10707.8
NEG808	SM(d38:2)	SM	C44 H86 O8 N2 P1	24421.64±7363.38	32322.09±7645.51	46902.2±8622.39	23159.82±13416.51	23387.97±2916.01	37610.6±4267.88	26946.71±4756.82	51552.73±10064.37
NEG813	SM(d40:2)	SM	C46 H90 O8 N2 P1	23779.64±9598.37	46265.94±9050.9	53892.41±42590.43	67551.99±41871.98	19512.43±6122.31	43413.32±11638.2	17349.77±4187.48	52779.09±7059.4
NEG815	SM(d41:2)	SM	C47 H92 O8 N2 P1	13644.32±3451.92	27586.34±7843.76	33668.47±3832.71	61934.49±10179.27	12326.12±1594.83	26062.8±2804.82	11775.47±888.78	39375.52±4774.93
NEG819	SM(d42:2)	SM	C48 H94 O8 N2 P1	9156.97±4338.06	5245.2±2312.73	9847.65±1995.23	20249.55±17577.58	6428.13±2831.41	4995.17±2413.48	6110.12±933.86	5676.08±1937.18
NEG820	SM(d42:2)	SM	C48 H94 O8 N2 P1	848365.36±292817.34	1233271.65±291096.72	1273857.36±128242.77	1972480.36±579655.83	644674.23±117047.38	1168479.94±299501.21	627630.52±76698.98	1523764.86±201688.9
NEG821	SM(d42:3)	SM	C48 H92 O8 N2 P1	210571.69±83391.92	170412.98±45281.93	296805.77±29479.02	274441.02±50805.05	156749.38±24818.48	148668.42±35029.61	144513.46±9133.15	232310.3±37729.9
NEG823	SM(d43:2)	SM	C49 H96 O8 N2 P1	10809.53±2422.71	20713.14±4491.91	23574.02±2546.84	44242.81±9355.55	9699.71±1922.84	16791±2900.8	10104.74±417.03	21902.12±4141.24
NEG825	SM(d44:2)	SM	C50 H98 O8 N2 P1	10186.17±5059.88	17262.78±9143.37	19826.72±5396.08	49692.42±35603.02	7583.19±1337.77	17738.83±9081.13	8245.54±1508.02	22278±3686.44
NEG831	ST(d39:3)-H	ST	C45 H82 O11 N1 S1	16401.32±3435.77	16464.11±6247.57	6759.08±2956.79	8028.96±2916.65	15615.08±3682.72	18844.67±6988.66	14894.8±5326.63	25636.41±6809.02
NEG834	ST(d42:2)-H	ST	C48 H90 O11 N1 S1	837.61±620.6	30453.79±41406.4	30101.86±17942.32	106409.27±106861.49	758.44±519.76	4838.32±3715.38	220.39±95.24	18405.6±25393.47
NEG840	phSM(d38:2)	phSM	C44 H86 O9 N2 P1	1490.59±627.13	5522.93±5501	92193.83±50901.91	32332.67±5635.65	2520.12±484.3	1581.98±997.41	1017.41±460.21	1328.22±438.54
NEG85	Cer(d18:2_20:0)	Cer	C39 H74 O5 N1	30409.73±7329.93	61559.17±7024.19	83733.08±18682.44	38814.73±1841.15	31816.78±9148.2	68196.65±12698.3	31306.98±5816.82	68121.6±12852.54
NEG9	CL(71:4)-2H	CL	C80 H146 O17 P2	1652.14±1620.49	4771.74±3559.88	64033.66±13943.95	34542.36±10764.4	763.74±558.64	11613.37±8975.4	699.53±470.33	24859.37±15263.51
NEG90	Cer(d18:2_22:0)	Cer	C41 H78 O5 N1	1838338.19±204062.25	62715.43±3339.4	18466.26±4724.45	23160.48±3380.41	26511.82±4409.86	74049.88±31054.65	24120.22±7734.32	56071.29±3048.88
NEG91	Cer(d40:3)	Cer	C41 H76 O5 N1	2876881.18±350457.47	20485.03±1319.22	8018.65±1145.48	5179.28±561.88	14628.9±2112.04	18770.62±5477.55	11287.96±961.23	15805.98±1979.23
NEG96	Cer(d18:2_23:0)	Cer	C42 H80 O5 N1	19909195.14±480493.18	35494.11±4342.87	22368.68±1764.23	36326.45±6068.57	15508.04±6101.46	36777.64±6754.2	14719.3±4602.2	40858.69±7685.88
